# Supplementary material for: Cell wall dynamics stabilize tip growth in a filamentous fungus
Source: PLoS Biol. 2023 Jan 17;21(1):e3001981. doi: 10.1371/journal.pbio.3001981 (PMC9882835; doi:10.1371/journal.pbio.3001981)
Supplement: S1 Models — (NB) [file pbio.3001981.s010.nb]

(* Content-type: application/vnd.wolfram.mathematica *)

(*** Wolfram Notebook File ***)
(* http://www.wolfram.com/nb *)

(* CreatedBy='Mathematica 10.4' *)

(*CacheID: 234*)
(* Internal cache information:
NotebookFileLineBreakTest
NotebookFileLineBreakTest
NotebookDataPosition[       158,          7]
NotebookDataLength[   1691333,      32364]
NotebookOptionsPosition[   1665261,      32008]
NotebookOutlinePosition[   1665753,      32026]
CellTagsIndexPosition[   1665710,      32023]
WindowFrame->Normal*)

(* Beginning of Notebook Content *)
Notebook[{
Cell[TextData[StyleBox["Derivation of governing equations for the main model \
(strain rate feedback)", "Title",
 FontSize->18]], "Text",
 CellChangeTimes->{{3.852117558338532*^9, 3.85211758005234*^9}, {
  3.852117651808693*^9, 3.8521176670798473`*^9}, {3.853934142789257*^9, 
  3.85393414878789*^9}, {3.854110693838365*^9, 3.854110695183062*^9}, {
  3.8567574217067013`*^9, 3.8567574309921513`*^9}, {3.8567727606070347`*^9, 
  3.856772767271216*^9}, {3.876921613430792*^9, 
  3.8769216361735783`*^9}},ExpressionUUID->"ec9c086d-338c-4458-8dc4-\
183f5c916ae3"],

Cell[TextData[{
 "We describe the dynamics of endocytic vesicles level, ",
 StyleBox["Spk",
  FontSlant->"Italic"],
 ", strain rate at tip, ",
 StyleBox["G",
  FontSlant->"Italic"],
 ", and thickness at tip, ",
 StyleBox["h",
  FontSlant->"Italic"],
 ". The surface growth speed is equal to the strain rate at the tip \
multiplied by the square of radius of curvature at tip, ",
 StyleBox["R",
  FontSlant->"Italic"],
 ". We also use as an intermediate variable the concentration in the cell \
wall (at the tip) of remodelling factors, ",
 StyleBox["c",
  FontSlant->"Italic"],
 ". We aim at deriving a parsimonious model for the dynamics of the growing \
tip.\n\nStrain rate is proportional to the elastic strain ",
 StyleBox["PR",
  FontSlant->"Italic"],
 "/",
 StyleBox["Yh",
  FontSlant->"Italic"],
 " in excess of a threshold \[Epsilon] , known as yield strain, (Lockhart, \
1965) and to the concentration of remodelling factors (Rojas and Dumais, \
2011), with a coefficient \[Mu]: \n",
 Cell[BoxData[
  FormBox[
   FrameBox[
    RowBox[{"G", "=", 
     RowBox[{"\[Mu]", " ", "c", " ", 
      SubscriptBox[
       RowBox[{"(", 
        RowBox[{
         StyleBox[
          FractionBox[
           RowBox[{"P", " ", "R"}], 
           RowBox[{"Y", " ", "h"}]],
          FontSize->18], "-", "\[Epsilon]"}], ")"}], "+"]}]}]], 
   TraditionalForm]],ExpressionUUID->"5f40bd1d-e9f7-4fa9-aa56-0283b1c28d0b"],
 ". \t\t\t\t\t\t(0)\nThe + subscript indicates the positive part of what \
precedes. In the following, we drop the subscript, but for numerical \
simulations, we set G\[CloseCurlyQuote](t)=0 if G<0  or ",
 Cell[BoxData[
  FormBox[
   RowBox[{
    StyleBox[
     FractionBox[
      RowBox[{"P", " ", "R"}], 
      RowBox[{"Y", " ", "h"}]],
     FontSize->18], "-", "\[Epsilon]"}], TraditionalForm]],ExpressionUUID->
  "a5f7c920-5885-4e97-bd02-9665cf08d1a5"],
 "<0, to ensure growth occurs only if there is excess strain.\n\nThe rate of \
feeding of the endocytic vesicles is sensitive to the strain rate (feedback \
parameter \[Phi]) and the endocytic vesicles decays by transfer to the cell \
wall (rate \[Alpha]):\n",
 Cell[BoxData[
  FormBox[
   FrameBox[
    RowBox[{
     StyleBox[
      FractionBox[
       StyleBox[
        RowBox[{
         StyleBox["d",
          FontSlant->"Plain"], 
         StyleBox["Spk",
          FontSlant->"Italic"]}]], 
       StyleBox[
        RowBox[{
         StyleBox["d",
          FontSlant->"Plain"], 
         StyleBox["t",
          FontSlant->"Italic"]}]]], "InlineFormula"], "=", 
     RowBox[{
      RowBox[{"\[Phi]", " ", "G"}], "-", 
      RowBox[{"\[Alpha]", " ", 
       StyleBox["Spk",
        FontSlant->"Italic"]}]}]}]], TraditionalForm]],ExpressionUUID->
  "04d8058f-9ca3-4715-bdca-d8ba6dd29148"],
 ". \t\t\t\t\t\t(1)\n\nRemodelling factors are incorporated in the cell wall \
from the endocytic vesicles (incorporation coefficient \[Beta]) and are \
diluted by growth (Rojas and Dumais, 2011). The concentration of cell \
remodelling factors per unit surface, ",
 StyleBox["h c, ",
  FontSlant->"Italic"],
 "is then described by\n",
 Cell[BoxData[
  FormBox[
   FrameBox[
    RowBox[{
     FractionBox[
      RowBox[{
       StyleBox["d",
        FontSlant->"Plain"], 
       StyleBox["(",
        FontSlant->"Plain"], 
       RowBox[{"h", " ", "c"}], ")"}], 
      StyleBox[
       RowBox[{
        StyleBox["d",
         FontSlant->"Plain"], "t"}]]], "=", 
     RowBox[{
      RowBox[{"\[Beta]", " ", "Spk"}], " ", "-", " ", 
      RowBox[{"G", " ", "h", " ", "c"}]}]}]], TraditionalForm]],
  ExpressionUUID->"f50c7011-3336-477b-a4cc-f2648e4baf4d"],
 ".\t\t\t\t\t\t(2\[CloseCurlyQuote])\n\nThe thickness increases primarily by \
synthesis of polysaccharides at the membrane, with number of synthases \
assumed to be proportional to endocytic vesicles level, and secondarily by \
incorporation of polysaccharides synthesized in the Golgi and transiting \
through the endocytic vesicles, at rate proportional to endocytic vesicles \
level; altogether, the thickness increases at a rate proportional to ",
 StyleBox["Spk",
  FontSlant->"Italic"],
 ", with a coefficient \[Gamma]. The thickness is diluted by growth (Rojas \
and Dumais, 2011; Davi et al. 2018). Therefore,\n",
 Cell[BoxData[
  FormBox[
   FrameBox[
    RowBox[{
     FractionBox[
      StyleBox[
       RowBox[{
        StyleBox["d",
         FontSlant->"Plain"], "h"}]], 
      StyleBox[
       RowBox[{
        StyleBox["d",
         FontSlant->"Plain"], "t"}]]], "=", 
     RowBox[{
      RowBox[{"\[Gamma]", " ", 
       StyleBox["Spk",
        FontSlant->"Italic"]}], " ", "-", " ", 
      RowBox[{"G", " ", "h"}]}]}]], TraditionalForm]],ExpressionUUID->
  "17275d99-6ac3-4a9c-af10-ba94c4dbd5a0"],
 ".\t\t\t\t\t\t\t(3)\n\nWe finally rewrite (2\[CloseCurlyQuote]) in terms of \
strain rate, by using (0) to substitute ",
 StyleBox["c",
  FontSlant->"Italic"],
 " and (3) to substitute d",
 StyleBox["h",
  FontSlant->"Italic"],
 "/d",
 StyleBox["t",
  FontSlant->"Italic"],
 ". We obtain\n",
 Cell[BoxData[
  FormBox[
   FrameBox[
    RowBox[{
     FractionBox[
      StyleBox[
       RowBox[{
        StyleBox["d",
         FontSlant->"Plain"], "G"}]], 
      StyleBox[
       RowBox[{
        StyleBox["d",
         FontSlant->"Plain"], "t"}]]], "=", 
     RowBox[{
      RowBox[{"\[Eta]", " ", 
       StyleBox["Spk",
        FontSlant->"Italic"], "  ", 
       StyleBox[
        FractionBox[
         RowBox[{"1", "-", 
          RowBox[{"\[Theta]", " ", "h"}]}], 
         SuperscriptBox["h", "2"]],
        FontSize->18]}], "-", 
      RowBox[{"\[Gamma]", 
       StyleBox[
        FractionBox[
         RowBox[{"2", "-", 
          RowBox[{"\[Theta]", " ", "h"}]}], 
         RowBox[{
          RowBox[{"(", 
           RowBox[{"1", "-", 
            RowBox[{"\[Theta]", " ", "h"}]}], ")"}], "h"}]],
        FontSize->18], "G", " ", 
       StyleBox["Spk",
        FontSlant->"Italic"]}], " ", "+", 
      RowBox[{
       StyleBox[
        FractionBox["1", 
         RowBox[{"1", "-", 
          RowBox[{"\[Theta]", " ", "h"}]}]],
        FontSize->18], " ", 
       SuperscriptBox["G", "2"]}]}]}]], TraditionalForm]],ExpressionUUID->
  "79626a2e-e300-4b20-a666-104c153bd91b"],
 ",\t(2)\nin which the new parameters are  ",
 Cell[BoxData[
  FormBox[
   FrameBox[
    RowBox[{
     RowBox[{"\[Eta]", "=", 
      StyleBox[
       FractionBox[
        RowBox[{"\[Beta]", " ", "\[Mu]", " ", 
         StyleBox["P",
          FontSlant->"Italic"], 
         StyleBox[" ",
          FontSlant->"Italic"], 
         StyleBox["R",
          FontSlant->"Italic"]}], "Y"],
       FontSize->18]}], "\[IndentingNewLine]", 
     RowBox[{"\[Theta]", "=", " ", 
      StyleBox[
       FractionBox[
        RowBox[{"\[Epsilon]", " ", "Y"}], 
        StyleBox[
         RowBox[{"P", " ", "R"}],
         FontSlant->"Italic"]],
       FontSize->18], 
      StyleBox[" ",
       FontSize->18]}]}]], TraditionalForm]],ExpressionUUID->
  "bf11ee13-e492-445e-bc60-e51133201776"],
 ".\t(4)\nWe note that the condition that wall expansion occurs (positive \
excess strain) amounts to ",
 Cell[BoxData[
  FormBox[
   RowBox[{
    RowBox[{"h", " ", "\[Theta]"}], "<", "1", 
    StyleBox[" ",
     FontSize->18]}], TraditionalForm]],ExpressionUUID->
  "3b432739-2ae7-43d3-a031-f1f79edb3a07"],
 ".\n\nIn view of the osmotic shocks performed below, we note that, from Eq. \
(0), a discontinuity \[CapitalDelta]",
 StyleBox["P ",
  FontSlant->"Italic"],
 "in pressure, results in a discontinuity of strain rate, given by\n",
 Cell[BoxData[
  FormBox[
   FrameBox[
    RowBox[{
     StyleBox[
      RowBox[{"\[CapitalDelta]", 
       StyleBox["G",
        FontSlant->"Italic"]}]], "=", 
     RowBox[{
      StyleBox[
       FractionBox["G", 
        RowBox[{"1", "-", 
         RowBox[{"\[Theta]", " ", "h"}]}]],
       FontSize->18], " ", 
      StyleBox[
       FractionBox[
        StyleBox[
         RowBox[{"\[CapitalDelta]", 
          StyleBox["P",
           FontSlant->"Italic"]}]], "P"],
       FontSize->18]}]}]], TraditionalForm]],ExpressionUUID->
  "aa5e76b2-1b1c-4b80-b91d-f9bef562afe8"],
 "\t\t\t\t\t\t(5)\n \nEquations (1), (2), and (3) define a system of ordinary \
differential equations of order 1 for endocytic vesicles level, ",
 StyleBox["Spk",
  FontSlant->"Italic"],
 ", strain rate, ",
 StyleBox["G",
  FontSlant->"Italic"],
 ", and tip thickness, ",
 StyleBox["h",
  FontSlant->"Italic"],
 ". These equations have 5 positive parameters: mechanical feedback \
coefficient \[Phi], decay rate of endocytic vesicles \[Alpha], effective \
remodelling rate \[Eta], wall synthesis coefficient \[Gamma], and effective \
threshold \[Theta].\n "
}], "Text",
 CellChangeTimes->CompressedData["
1:eJwd0VssW3EcB/CGRGbEWMUlYwuR6cNUW9WpStODuKWMI2KJSNxFCElDakV4
6PZoWeMSEuqyS0J0S4R4sCpJU4tNyR6HSkPdqtncDkLP/t/z8Msn3+T79P3F
VLXQtT48Hi+eHCziM6+Fi27KkmeohEKeTz1U2bWNsJ3u1UDbBa2FJ/LYDugZ
y38P1RR/kOt72GkYFWaahWumOSv0VXX+hDrXxRZ0lV/vwl9pX/0Tic396yHQ
oBKGw0XNw2joN/77BXw0zL6EloYn9XBmkumEb3XtH+CK+WwI5mzWTUOJofQS
9m7s30FB1rsBEbEiwcIZpL9ahVOs9AwGho8wMNJ2ky1GL66kANq/OYrhx5x5
uYTIXC6lwoEHmSswfT5xDX46EvyBTuM2p2nG6IBbNVFeqA9QS5OIhaebnE9l
Nha22pb9pcS7z99FUF8dIeayXLsnI050LXNWHDVIlMTDne40SAc7+zKxozCr
Hzof3yaLzG5KOdeTDh2vgnLhM4VVDUevzw+gTtV6CjeafjBwocbLQtex21dM
/PuF7wfHzIJA2BQhC4XmMkWS1eqm1ps1nKHjhSmwTZFBQbrUngc11R7OVd2b
YvjcmF0Cr/4p70P2yd/KUrzwP4X2TIQ=
  "],ExpressionUUID->"8a085dc9-513c-4da2-ac14-14c023b02b6e"],

Cell[TextData[StyleBox["Stationary points and their stability", "Title",
 FontSize->18]], "Text",
 CellChangeTimes->{{3.852117558338532*^9, 3.85211758005234*^9}, {
  3.852117651808693*^9, 3.8521176670798473`*^9}, {3.853934142789257*^9, 
  3.85393414878789*^9}, {3.854110693838365*^9, 3.854110695183062*^9}, {
  3.8567574217067013`*^9, 3.8567574309921513`*^9}, {3.856766649018198*^9, 
  3.8567666644851217`*^9}},ExpressionUUID->"c733d267-2878-4763-86be-\
0ef5b974512a"],

Cell["\<\
We first use the right hand side of Eqs. (1-3) to write the function that \
defines the dynamical system. \
\>", "Text",
 CellChangeTimes->{{3.856766985244947*^9, 3.856767025850212*^9}, {
  3.856767061079981*^9, 3.856767094600226*^9}, {3.856767136352214*^9, 
  3.856767148531803*^9}},ExpressionUUID->"2f4318c9-da01-4d73-9864-\
7cbd7543657b"],

Cell[BoxData[
 RowBox[{
  RowBox[{"DynSys", "[", 
   RowBox[{"Spk_", ",", "G_", ",", "h_"}], "]"}], ":=", " ", 
  RowBox[{"{", 
   RowBox[{
    RowBox[{
     RowBox[{"\[Phi]", " ", "G"}], "-", 
     RowBox[{"\[Alpha]", " ", "Spk"}]}], ",", 
    RowBox[{
     RowBox[{"\[Eta]", " ", "Spk", 
      RowBox[{
       RowBox[{"(", 
        RowBox[{"1", "-", 
         RowBox[{"\[Theta]", " ", "h"}]}], ")"}], "/", 
       RowBox[{"h", "^", "2"}]}]}], "-", 
     RowBox[{"\[Gamma]", 
      RowBox[{
       RowBox[{
        RowBox[{"(", 
         RowBox[{"2", "-", 
          RowBox[{"\[Theta]", " ", "h"}]}], ")"}], "/", 
        RowBox[{"(", 
         RowBox[{"1", "-", 
          RowBox[{"\[Theta]", " ", "h"}]}], ")"}]}], "/", "h"}], " ", "G", 
      " ", "Spk"}], "+", 
     RowBox[{
      RowBox[{"G", "^", "2"}], "/", 
      RowBox[{"(", 
       RowBox[{"1", "-", 
        RowBox[{"\[Theta]", " ", "h"}]}], ")"}]}]}], ",", "  ", 
    RowBox[{
     RowBox[{"\[Gamma]", " ", "Spk"}], "-", " ", 
     RowBox[{"G", " ", "h"}]}]}], "}"}]}]], "Input",
 CellChangeTimes->{{3.85316524393052*^9, 3.85316534045627*^9}, {
   3.853167321301659*^9, 3.853167322193345*^9}, {3.8531673964363537`*^9, 
   3.853167397082683*^9}, 3.8531674575245047`*^9, {3.853170395720203*^9, 
   3.8531703962351637`*^9}, {3.853170448652808*^9, 3.853170450390512*^9}, {
   3.853170483415557*^9, 3.8531705133539886`*^9}, {3.8531705488973837`*^9, 
   3.853170549215296*^9}, {3.853172413601885*^9, 3.853172413785404*^9}, {
   3.853172722978691*^9, 3.853172725528837*^9}, {3.853172839431426*^9, 
   3.853172850365799*^9}, {3.853172901485896*^9, 3.853172902009842*^9}, {
   3.853173621381995*^9, 3.853173622626535*^9}, {3.853487683404551*^9, 
   3.85348768364775*^9}, {3.853490012310938*^9, 3.853490012415029*^9}, {
   3.85349014357198*^9, 3.853490143739233*^9}, {3.85349124791462*^9, 
   3.853491248047249*^9}, {3.8534915920535383`*^9, 3.85349160005441*^9}, {
   3.853491716628785*^9, 3.853491716840825*^9}, {3.853491861162325*^9, 
   3.853491873938527*^9}, {3.853492017513253*^9, 3.853492018987082*^9}, {
   3.853492120699992*^9, 3.853492122579898*^9}, {3.853493106595714*^9, 
   3.853493107105399*^9}, {3.853493257176407*^9, 3.8534932572986593`*^9}, {
   3.853493507278879*^9, 3.853493507490028*^9}, {3.853515715872326*^9, 
   3.853515715969901*^9}, {3.853773022063467*^9, 3.853773177609248*^9}, 
   3.853774298832728*^9, {3.8537744951031427`*^9, 3.8537744953438396`*^9}, {
   3.853774606554783*^9, 3.8537746087171917`*^9}, {3.853774687488332*^9, 
   3.8537746876408854`*^9}, {3.853774879457724*^9, 3.853774880231179*^9}, {
   3.853775285363222*^9, 3.853775285852023*^9}, {3.8537754725557127`*^9, 
   3.8537754731119137`*^9}, {3.85377557589828*^9, 3.853775577158333*^9}, {
   3.8538579861689787`*^9, 3.8538580066281433`*^9}, {3.853858059006667*^9, 
   3.8538580744077463`*^9}, {3.8538611362872963`*^9, 3.853861167858205*^9}, {
   3.8538613868781033`*^9, 3.853861388985608*^9}, {3.8541105542437973`*^9, 
   3.854110554504642*^9}, {3.854110671445972*^9, 3.854110672451667*^9}, {
   3.854278946956888*^9, 3.854279017664146*^9}, {3.8567507784601927`*^9, 
   3.856750791396615*^9}, {3.856753798845181*^9, 3.8567538241809177`*^9}, {
   3.856753854255542*^9, 3.856753875942957*^9}, {3.856753958692071*^9, 
   3.856753979951174*^9}, {3.8567540430347843`*^9, 3.8567540438970747`*^9}, {
   3.8567540893238373`*^9, 3.8567541586073027`*^9}, {3.85675420156087*^9, 
   3.8567542097365417`*^9}, {3.856754825240739*^9, 3.85675482650558*^9}, {
   3.856767159196254*^9, 3.856767204316437*^9}, {3.856767252583774*^9, 
   3.8567673490287933`*^9}, {3.8567674061871634`*^9, 3.856767441296524*^9}},
 CellLabel->"In[1]:=",ExpressionUUID->"1136424e-8512-4e60-b237-53f911bfeaa8"],

Cell["We seek the stationary points. ", "Text",
 CellChangeTimes->{{3.856766985244947*^9, 3.856767025850212*^9}, {
   3.856767061079981*^9, 3.856767094600226*^9}, {3.856767136352214*^9, 
   3.856767148531803*^9}, {3.8567676859874907`*^9, 3.856767692760387*^9}, 
   3.85781164302184*^9},ExpressionUUID->"0b18d4e5-4622-4a70-be34-\
29e82b35f0c8"],

Cell[CellGroupData[{

Cell[BoxData[
 RowBox[{"StationaryPoints", "=", 
  RowBox[{"Solve", "[", 
   RowBox[{
    RowBox[{
     RowBox[{"DynSys", "[", 
      RowBox[{"Spk", ",", "G", ",", "h"}], "]"}], "\[Equal]", "0"}], ",", 
    RowBox[{"{", 
     RowBox[{"Spk", ",", "G", ",", "h"}], "}"}]}], "]"}]}]], "Input",
 CellChangeTimes->{{3.854110622404356*^9, 3.854110638436205*^9}, {
  3.854110714835908*^9, 3.854110718891993*^9}, {3.8542789978166447`*^9, 
  3.85427900651012*^9}, {3.856754212188034*^9, 3.8567542143010073`*^9}, {
  3.856767220005761*^9, 3.8567672464823713`*^9}},
 CellLabel->"In[2]:=",ExpressionUUID->"af367dbc-85a9-40a3-8571-2dd9b6ba2e8d"],

Cell[BoxData[
 TemplateBox[{
  "Solve", "svars", 
   "\"Equations may not give solutions for all \\\"solve\\\" variables.\"", 2,
    2, 1, 21220160523093656787, "Local"},
  "MessageTemplate"]], "Message", "MSG",
 CellChangeTimes->{3.8567538811076117`*^9, 3.856754169257002*^9, 
  3.8567542147597857`*^9, 3.8567548316210737`*^9, 3.856767472351014*^9, 
  3.8568041185589323`*^9, 3.857812707144177*^9, 3.8578188569058113`*^9, 
  3.859888922005777*^9, 3.859892025420299*^9, 3.859892195233973*^9, 
  3.860225602938596*^9, 3.8604833269288063`*^9, 3.8606389863416166`*^9, 
  3.86073550377886*^9, 3.8617126966594553`*^9, 3.861756072164328*^9, 
  3.861784719888899*^9, 3.876921546261161*^9, 3.877524563141089*^9},
 CellLabel->
  "During evaluation of \
In[2]:=",ExpressionUUID->"c3ef4101-028f-4de2-868f-28af0366e06d"],

Cell[BoxData[
 RowBox[{"{", 
  RowBox[{
   RowBox[{"{", 
    RowBox[{
     RowBox[{"Spk", "\[Rule]", "0"}], ",", 
     RowBox[{"G", "\[Rule]", "0"}]}], "}"}], ",", 
   RowBox[{"{", 
    RowBox[{
     RowBox[{"Spk", "\[Rule]", "0"}], ",", 
     RowBox[{"G", "\[Rule]", "0"}], ",", 
     RowBox[{"h", "\[Rule]", 
      FractionBox[
       RowBox[{"\[Gamma]", " ", "\[Phi]"}], "\[Alpha]"]}]}], "}"}], ",", 
   RowBox[{"{", 
    RowBox[{
     RowBox[{"Spk", "\[Rule]", 
      FractionBox[
       RowBox[{"\[Eta]", " ", 
        RowBox[{"(", 
         RowBox[{"\[Alpha]", "-", 
          RowBox[{"\[Gamma]", " ", "\[Theta]", " ", "\[Phi]"}]}], ")"}]}], 
       RowBox[{"\[Alpha]", " ", 
        SuperscriptBox["\[Gamma]", "2"]}]]}], ",", 
     RowBox[{"G", "\[Rule]", 
      RowBox[{"-", 
       FractionBox[
        RowBox[{"\[Eta]", " ", 
         RowBox[{"(", 
          RowBox[{
           RowBox[{"-", "\[Alpha]"}], "+", 
           RowBox[{"\[Gamma]", " ", "\[Theta]", " ", "\[Phi]"}]}], ")"}]}], 
        RowBox[{
         SuperscriptBox["\[Gamma]", "2"], " ", "\[Phi]"}]]}]}], ",", 
     RowBox[{"h", "\[Rule]", 
      FractionBox[
       RowBox[{"\[Gamma]", " ", "\[Phi]"}], "\[Alpha]"]}]}], "}"}]}], 
  "}"}]], "Output",
 CellChangeTimes->{3.8607355037985544`*^9, 3.86171269666959*^9, 
  3.8617560721713667`*^9, 3.86178471990271*^9, 3.8769215462899513`*^9, 
  3.877524563150647*^9},
 CellLabel->"Out[2]=",ExpressionUUID->"44bc3ed4-7ce3-4f7b-accf-075af5a88c5d"]
}, Open  ]],

Cell[TextData[{
 "All points with zero ",
 StyleBox["Spk",
  FontSlant->"Italic"],
 " and ",
 StyleBox["G",
  FontSlant->"Italic"],
 " are stationary (no-growth stationary points). There is a single \
non-degenerate stationary point (with growth).\n\nWe then study their \
stability, by computing the Jacobian."
}], "Text",
 CellChangeTimes->{{3.856766985244947*^9, 3.856767025850212*^9}, {
  3.856767061079981*^9, 3.856767094600226*^9}, {3.856767136352214*^9, 
  3.856767148531803*^9}, {3.8567676108304653`*^9, 3.856767676271714*^9}, {
  3.8567677116584177`*^9, 3.856767735829789*^9}, {3.8567683128306026`*^9, 
  3.856768331854376*^9}, {3.856770086834784*^9, 3.856770092594555*^9}, {
  3.8578128257111387`*^9, 
  3.857812836452304*^9}},ExpressionUUID->"ea4d2f61-4919-46a7-95bc-\
8f9b6bf57c68"],

Cell[BoxData[
 RowBox[{
  RowBox[{"Jac", "[", 
   RowBox[{"Spk_", ",", "G_", ",", "h_"}], "]"}], ":=", 
  RowBox[{
   RowBox[{"Transpose", "[", 
    RowBox[{"{", 
     RowBox[{
      RowBox[{"D", "[", 
       RowBox[{
        RowBox[{"DynSys", "[", 
         RowBox[{"s", ",", "g", ",", "H"}], "]"}], ",", "s"}], "]"}], ",", 
      RowBox[{"D", "[", 
       RowBox[{
        RowBox[{"DynSys", "[", 
         RowBox[{"s", ",", "g", ",", "H"}], "]"}], ",", "g"}], "]"}], ",", 
      RowBox[{"D", "[", 
       RowBox[{
        RowBox[{"DynSys", "[", 
         RowBox[{"s", ",", "g", ",", "H"}], "]"}], ",", "H"}], "]"}]}], "}"}],
     "]"}], "/.", 
   RowBox[{"{", 
    RowBox[{
     RowBox[{"s", "\[Rule]", " ", "Spk"}], ",", 
     RowBox[{"g", "\[Rule]", " ", "G"}], ",", 
     RowBox[{"H", "\[Rule]", " ", "h"}]}], "}"}]}]}]], "Input",
 CellChangeTimes->{{3.8531653602727327`*^9, 3.8531653974833527`*^9}, {
  3.853165449882971*^9, 3.853165477556417*^9}, {3.853165537013145*^9, 
  3.853165619422532*^9}, {3.854279041428295*^9, 3.854279052990964*^9}, {
  3.8567546288195963`*^9, 3.856754633800555*^9}, {3.856767588537984*^9, 
  3.856767589160581*^9}, {3.856767739016251*^9, 3.8567678371670313`*^9}, {
  3.856767989437275*^9, 3.856767992834656*^9}},
 CellLabel->"In[3]:=",ExpressionUUID->"5c79b75f-4ad0-47b2-9659-9a32220cad09"],

Cell["\<\
We first consider the stability of the stationary points with no growth.\
\>", "Text",
 CellChangeTimes->{{3.856766985244947*^9, 3.856767025850212*^9}, {
  3.856767061079981*^9, 3.856767094600226*^9}, {3.856767136352214*^9, 
  3.856767148531803*^9}, {3.8567676108304653`*^9, 3.856767676271714*^9}, {
  3.8567677116584177`*^9, 3.856767735829789*^9}, {3.856768305868972*^9, 
  3.856768352105777*^9}, {3.856769296632925*^9, 
  3.856769311942362*^9}},ExpressionUUID->"c4b2220c-c9cf-4b10-83d0-\
5acd29b8b49a"],

Cell[CellGroupData[{

Cell[BoxData[{
 RowBox[{"JacNoGrowth", "=", 
  RowBox[{
   RowBox[{
    RowBox[{"Jac", "[", 
     RowBox[{"Spk", ",", "G", ",", "h"}], "]"}], "/.", 
    RowBox[{"StationaryPoints", "[", 
     RowBox[{"[", "1", "]"}], "]"}]}], "//", 
   "Simplify"}]}], "\[IndentingNewLine]", 
 RowBox[{
  RowBox[{"Eigenvalues", "[", "JacNoGrowth", "]"}], "//", 
  "Simplify"}]}], "Input",
 CellChangeTimes->{{3.8531655924856777`*^9, 3.853165597539873*^9}, {
   3.853167336211095*^9, 3.8531673403087597`*^9}, {3.85316740511547*^9, 
   3.853167406640881*^9}, {3.8531674698625*^9, 3.853167472553832*^9}, {
   3.853170409511654*^9, 3.8531704115510807`*^9}, {3.85317046282696*^9, 
   3.8531704663122387`*^9}, {3.853170498698958*^9, 3.853170522405644*^9}, {
   3.853170559527874*^9, 3.853170560983672*^9}, {3.853172424073645*^9, 
   3.853172425630096*^9}, {3.853172484112047*^9, 3.853172484583705*^9}, {
   3.853172516073045*^9, 3.853172538304092*^9}, {3.853172659580831*^9, 
   3.853172662419273*^9}, {3.853172735470511*^9, 3.853172737864381*^9}, 
   3.853172824015128*^9, {3.85317287374227*^9, 3.853172894425283*^9}, {
   3.853487693617998*^9, 3.853487695591886*^9}, {3.853490024625594*^9, 
   3.853490026276799*^9}, {3.8534901509924927`*^9, 3.8534901523643837`*^9}, {
   3.8534912379582663`*^9, 3.853491239739848*^9}, {3.853491701755412*^9, 
   3.853491706808917*^9}, {3.853491974451325*^9, 3.8534919778042316`*^9}, {
   3.853492139556014*^9, 3.8534921418025093`*^9}, {3.853493117908646*^9, 
   3.853493119305879*^9}, {3.853493248009645*^9, 3.8534932503347263`*^9}, {
   3.853493502059*^9, 3.853493503578909*^9}, {3.853515725687632*^9, 
   3.853515727385373*^9}, {3.8537737260124083`*^9, 3.853773756592461*^9}, {
   3.853774312137512*^9, 3.8537743175663137`*^9}, {3.853774556480626*^9, 
   3.853774557699085*^9}, {3.853774701808367*^9, 3.853774702974091*^9}, {
   3.8537753045854273`*^9, 3.8537753112362633`*^9}, {3.85377548876643*^9, 
   3.853775496432468*^9}, 3.8537755985650167`*^9, {3.8538580362369413`*^9, 
   3.8538580428552628`*^9}, {3.854110724050482*^9, 3.854110736645092*^9}, {
   3.854279089071907*^9, 3.854279094155065*^9}, 3.8567546389299393`*^9, {
   3.856754699469898*^9, 3.856754699665308*^9}, {3.8567547875809727`*^9, 
   3.8567547933384457`*^9}, {3.8567549103128242`*^9, 3.856754916914321*^9}, {
   3.856767855307033*^9, 3.856767971541635*^9}},
 CellLabel->"In[4]:=",ExpressionUUID->"14abeaaf-4b69-48c3-b8e4-93715cbd06fb"],

Cell[BoxData[
 RowBox[{"{", 
  RowBox[{
   RowBox[{"{", 
    RowBox[{
     RowBox[{"-", "\[Alpha]"}], ",", "\[Phi]", ",", "0"}], "}"}], ",", 
   RowBox[{"{", 
    RowBox[{
     FractionBox[
      RowBox[{"\[Eta]", "-", 
       RowBox[{"h", " ", "\[Eta]", " ", "\[Theta]"}]}], 
      SuperscriptBox["h", "2"]], ",", "0", ",", "0"}], "}"}], ",", 
   RowBox[{"{", 
    RowBox[{"\[Gamma]", ",", 
     RowBox[{"-", "h"}], ",", "0"}], "}"}]}], "}"}]], "Output",
 CellChangeTimes->{{3.853165598119334*^9, 3.853165621498652*^9}, 
   3.8531673408231916`*^9, 3.853167406951923*^9, 3.853167472800844*^9, 
   3.853170411763912*^9, 3.8531704667286167`*^9, {3.85317050078113*^9, 
   3.8531705227618723`*^9}, 3.8531705612511673`*^9, 3.853172426118967*^9, 
   3.85317248519481*^9, {3.85317251756404*^9, 3.853172538728554*^9}, {
   3.853172659985896*^9, 3.85317266272145*^9}, 3.853172738073325*^9, 
   3.853172824783242*^9, {3.853172877947302*^9, 3.853172907016293*^9}, 
   3.85332563836106*^9, 3.853487696220129*^9, 3.853490026818166*^9, 
   3.853490152709251*^9, 3.853491258622468*^9, {3.853491703812522*^9, 
   3.8534917223775873`*^9}, 3.853491978964452*^9, 3.853492142054093*^9, 
   3.85349311954046*^9, 3.8534932617759237`*^9, 3.8534935141892548`*^9, 
   3.853515545564906*^9, 3.853515727662553*^9, 3.853773196342473*^9, {
   3.853773726489738*^9, 3.853773756908983*^9}, 3.8537741182185173`*^9, {
   3.853774314255836*^9, 3.8537743180279408`*^9}, 3.853774558071576*^9, 
   3.853774622919277*^9, 3.853774703278757*^9, {3.8537748950128736`*^9, 
   3.853774898994501*^9}, 3.853775311416306*^9, 3.853775496903482*^9, 
   3.853775599223632*^9, 3.8538463541601048`*^9, {3.853858047050722*^9, 
   3.853858076353263*^9}, 3.8538611437142267`*^9, 3.853861199560966*^9, 
   3.853861435313045*^9, 3.853922140266018*^9, 3.85392223372971*^9, 
   3.853922708425029*^9, 3.853931430300778*^9, 3.854110702946764*^9, 
   3.8541107368452272`*^9, {3.854279094799634*^9, 3.8542790989492197`*^9}, 
   3.856754700603547*^9, 3.8567547938612003`*^9, {3.856754910639777*^9, 
   3.856754917514536*^9}, {3.856767876757105*^9, 3.856767887630288*^9}, {
   3.856767933805896*^9, 3.856767995491723*^9}, 3.856768040810492*^9, 
   3.856804123183361*^9, 3.857813103075962*^9, 3.85781885696935*^9, 
   3.859888926970148*^9, 3.85989219529771*^9, 3.8602256060120234`*^9, 
   3.8604833336290016`*^9, 3.860638994422567*^9, 3.860735507668226*^9, 
   3.8617126967111893`*^9, 3.861784719930586*^9, 3.8769215547636642`*^9, 
   3.877524563174049*^9},
 CellLabel->"Out[4]=",ExpressionUUID->"d04532fe-9adc-4644-a210-ac988ad6afda"],

Cell[BoxData[
 RowBox[{"{", 
  RowBox[{"0", ",", 
   RowBox[{"-", 
    FractionBox[
     RowBox[{
      RowBox[{"h", " ", "\[Alpha]"}], "+", 
      SqrtBox[
       RowBox[{
        RowBox[{
         SuperscriptBox["h", "2"], " ", 
         SuperscriptBox["\[Alpha]", "2"]}], "+", 
        RowBox[{"4", " ", "\[Eta]", " ", "\[Phi]"}], "-", 
        RowBox[{
        "4", " ", "h", " ", "\[Eta]", " ", "\[Theta]", " ", "\[Phi]"}]}]]}], 
     RowBox[{"2", " ", "h"}]]}], ",", 
   FractionBox[
    RowBox[{
     RowBox[{
      RowBox[{"-", "h"}], " ", "\[Alpha]"}], "+", 
     SqrtBox[
      RowBox[{
       RowBox[{
        SuperscriptBox["h", "2"], " ", 
        SuperscriptBox["\[Alpha]", "2"]}], "+", 
       RowBox[{"4", " ", "\[Eta]", " ", "\[Phi]"}], "-", 
       RowBox[{
       "4", " ", "h", " ", "\[Eta]", " ", "\[Theta]", " ", "\[Phi]"}]}]]}], 
    RowBox[{"2", " ", "h"}]]}], "}"}]], "Output",
 CellChangeTimes->{{3.853165598119334*^9, 3.853165621498652*^9}, 
   3.8531673408231916`*^9, 3.853167406951923*^9, 3.853167472800844*^9, 
   3.853170411763912*^9, 3.8531704667286167`*^9, {3.85317050078113*^9, 
   3.8531705227618723`*^9}, 3.8531705612511673`*^9, 3.853172426118967*^9, 
   3.85317248519481*^9, {3.85317251756404*^9, 3.853172538728554*^9}, {
   3.853172659985896*^9, 3.85317266272145*^9}, 3.853172738073325*^9, 
   3.853172824783242*^9, {3.853172877947302*^9, 3.853172907016293*^9}, 
   3.85332563836106*^9, 3.853487696220129*^9, 3.853490026818166*^9, 
   3.853490152709251*^9, 3.853491258622468*^9, {3.853491703812522*^9, 
   3.8534917223775873`*^9}, 3.853491978964452*^9, 3.853492142054093*^9, 
   3.85349311954046*^9, 3.8534932617759237`*^9, 3.8534935141892548`*^9, 
   3.853515545564906*^9, 3.853515727662553*^9, 3.853773196342473*^9, {
   3.853773726489738*^9, 3.853773756908983*^9}, 3.8537741182185173`*^9, {
   3.853774314255836*^9, 3.8537743180279408`*^9}, 3.853774558071576*^9, 
   3.853774622919277*^9, 3.853774703278757*^9, {3.8537748950128736`*^9, 
   3.853774898994501*^9}, 3.853775311416306*^9, 3.853775496903482*^9, 
   3.853775599223632*^9, 3.8538463541601048`*^9, {3.853858047050722*^9, 
   3.853858076353263*^9}, 3.8538611437142267`*^9, 3.853861199560966*^9, 
   3.853861435313045*^9, 3.853922140266018*^9, 3.85392223372971*^9, 
   3.853922708425029*^9, 3.853931430300778*^9, 3.854110702946764*^9, 
   3.8541107368452272`*^9, {3.854279094799634*^9, 3.8542790989492197`*^9}, 
   3.856754700603547*^9, 3.8567547938612003`*^9, {3.856754910639777*^9, 
   3.856754917514536*^9}, {3.856767876757105*^9, 3.856767887630288*^9}, {
   3.856767933805896*^9, 3.856767995491723*^9}, 3.856768040810492*^9, 
   3.856804123183361*^9, 3.857813103075962*^9, 3.85781885696935*^9, 
   3.859888926970148*^9, 3.85989219529771*^9, 3.8602256060120234`*^9, 
   3.8604833336290016`*^9, 3.860638994422567*^9, 3.860735507668226*^9, 
   3.8617126967111893`*^9, 3.861784719930586*^9, 3.8769215547636642`*^9, 
   3.8775245632063637`*^9},
 CellLabel->"Out[5]=",ExpressionUUID->"3d4d1238-699b-424d-95be-57adcc4681d7"]
}, Open  ]],

Cell[TextData[{
 "This point is unstable because  ",
 Cell[BoxData[
  FormBox[
   RowBox[{
    RowBox[{"h", " ", "\[Theta]"}], "<", "1", 
    StyleBox[" ",
     FontSize->18]}], TraditionalForm]],ExpressionUUID->
  "36f06e47-d65e-427a-a7fe-10f7cd87340b"],
 ", hence the third eigenvalue is positive.\nThis means that growth may start \
if the level of endocytic vesicles becomes strictly positive, which \
corresponds to the initiation of polarization.\n\nWe then consider the \
stability of the stationary point with growth."
}], "Text",
 CellChangeTimes->{{3.856766985244947*^9, 3.856767025850212*^9}, {
   3.856767061079981*^9, 3.856767094600226*^9}, {3.856767136352214*^9, 
   3.856767148531803*^9}, {3.8567676108304653`*^9, 3.856767676271714*^9}, {
   3.8567677116584177`*^9, 3.856767735829789*^9}, {3.856768366233308*^9, 
   3.856768367064596*^9}, {3.856768878628427*^9, 3.856768962426952*^9}, {
   3.8567691118235283`*^9, 3.856769308766171*^9}, 3.856769854215661*^9, {
   3.856769922641038*^9, 3.8567699890382013`*^9}, {3.8567700317052193`*^9, 
   3.856770042967327*^9}, {3.856770125306313*^9, 3.8567701564375467`*^9}, {
   3.856771663647641*^9, 3.856771664038988*^9}, {3.8578131133298264`*^9, 
   3.857813115205028*^9}, {3.8580120199566183`*^9, 3.8580120364147387`*^9}, 
   3.878195178051661*^9},ExpressionUUID->"69e51d01-5df0-4452-89dc-\
8c4136268f93"],

Cell[CellGroupData[{

Cell[BoxData[{
 RowBox[{"JacNoGrowth", "=", 
  RowBox[{
   RowBox[{
    RowBox[{"Jac", "[", 
     RowBox[{"Spk", ",", "G", ",", "h"}], "]"}], "/.", 
    RowBox[{"StationaryPoints", "[", 
     RowBox[{"[", "3", "]"}], "]"}]}], "//", 
   "Simplify"}]}], "\[IndentingNewLine]", 
 RowBox[{
  RowBox[{"Eigenvalues", "[", "JacNoGrowth", "]"}], "//", 
  "Simplify"}]}], "Input",
 CellChangeTimes->{{3.8531655924856777`*^9, 3.853165597539873*^9}, {
   3.853167336211095*^9, 3.8531673403087597`*^9}, {3.85316740511547*^9, 
   3.853167406640881*^9}, {3.8531674698625*^9, 3.853167472553832*^9}, {
   3.853170409511654*^9, 3.8531704115510807`*^9}, {3.85317046282696*^9, 
   3.8531704663122387`*^9}, {3.853170498698958*^9, 3.853170522405644*^9}, {
   3.853170559527874*^9, 3.853170560983672*^9}, {3.853172424073645*^9, 
   3.853172425630096*^9}, {3.853172484112047*^9, 3.853172484583705*^9}, {
   3.853172516073045*^9, 3.853172538304092*^9}, {3.853172659580831*^9, 
   3.853172662419273*^9}, {3.853172735470511*^9, 3.853172737864381*^9}, 
   3.853172824015128*^9, {3.85317287374227*^9, 3.853172894425283*^9}, {
   3.853487693617998*^9, 3.853487695591886*^9}, {3.853490024625594*^9, 
   3.853490026276799*^9}, {3.8534901509924927`*^9, 3.8534901523643837`*^9}, {
   3.8534912379582663`*^9, 3.853491239739848*^9}, {3.853491701755412*^9, 
   3.853491706808917*^9}, {3.853491974451325*^9, 3.8534919778042316`*^9}, {
   3.853492139556014*^9, 3.8534921418025093`*^9}, {3.853493117908646*^9, 
   3.853493119305879*^9}, {3.853493248009645*^9, 3.8534932503347263`*^9}, {
   3.853493502059*^9, 3.853493503578909*^9}, {3.853515725687632*^9, 
   3.853515727385373*^9}, {3.8537737260124083`*^9, 3.853773756592461*^9}, {
   3.853774312137512*^9, 3.8537743175663137`*^9}, {3.853774556480626*^9, 
   3.853774557699085*^9}, {3.853774701808367*^9, 3.853774702974091*^9}, {
   3.8537753045854273`*^9, 3.8537753112362633`*^9}, {3.85377548876643*^9, 
   3.853775496432468*^9}, 3.8537755985650167`*^9, {3.8538580362369413`*^9, 
   3.8538580428552628`*^9}, {3.854110724050482*^9, 3.854110736645092*^9}, {
   3.854279089071907*^9, 3.854279094155065*^9}, 3.8567546389299393`*^9, {
   3.856754699469898*^9, 3.856754699665308*^9}, {3.8567547875809727`*^9, 
   3.8567547933384457`*^9}, {3.8567549103128242`*^9, 3.856754916914321*^9}, {
   3.856767855307033*^9, 3.856767971541635*^9}, {3.856769321954928*^9, 
   3.856769322050963*^9}},
 CellLabel->"In[6]:=",ExpressionUUID->"7b94a173-3739-4e3f-8694-6fbf17f87d23"],

Cell[BoxData[
 RowBox[{"{", 
  RowBox[{
   RowBox[{"{", 
    RowBox[{
     RowBox[{"-", "\[Alpha]"}], ",", "\[Phi]", ",", "0"}], "}"}], ",", 
   RowBox[{"{", 
    RowBox[{
     RowBox[{"-", 
      FractionBox[
       RowBox[{
        SuperscriptBox["\[Alpha]", "2"], " ", "\[Eta]"}], 
       RowBox[{
        SuperscriptBox["\[Gamma]", "2"], " ", 
        SuperscriptBox["\[Phi]", "2"]}]]}], ",", 
     FractionBox[
      RowBox[{"\[Eta]", " ", "\[Theta]"}], "\[Gamma]"], ",", "0"}], "}"}], 
   ",", 
   RowBox[{"{", 
    RowBox[{"\[Gamma]", ",", 
     RowBox[{"-", 
      FractionBox[
       RowBox[{"\[Gamma]", " ", "\[Phi]"}], "\[Alpha]"]}], ",", 
     FractionBox[
      RowBox[{"\[Eta]", " ", 
       RowBox[{"(", 
        RowBox[{
         RowBox[{"-", "\[Alpha]"}], "+", 
         RowBox[{"\[Gamma]", " ", "\[Theta]", " ", "\[Phi]"}]}], ")"}]}], 
      RowBox[{
       SuperscriptBox["\[Gamma]", "2"], " ", "\[Phi]"}]]}], "}"}]}], 
  "}"}]], "Output",
 CellChangeTimes->{{3.853165598119334*^9, 3.853165621498652*^9}, 
   3.8531673408231916`*^9, 3.853167406951923*^9, 3.853167472800844*^9, 
   3.853170411763912*^9, 3.8531704667286167`*^9, {3.85317050078113*^9, 
   3.8531705227618723`*^9}, 3.8531705612511673`*^9, 3.853172426118967*^9, 
   3.85317248519481*^9, {3.85317251756404*^9, 3.853172538728554*^9}, {
   3.853172659985896*^9, 3.85317266272145*^9}, 3.853172738073325*^9, 
   3.853172824783242*^9, {3.853172877947302*^9, 3.853172907016293*^9}, 
   3.85332563836106*^9, 3.853487696220129*^9, 3.853490026818166*^9, 
   3.853490152709251*^9, 3.853491258622468*^9, {3.853491703812522*^9, 
   3.8534917223775873`*^9}, 3.853491978964452*^9, 3.853492142054093*^9, 
   3.85349311954046*^9, 3.8534932617759237`*^9, 3.8534935141892548`*^9, 
   3.853515545564906*^9, 3.853515727662553*^9, 3.853773196342473*^9, {
   3.853773726489738*^9, 3.853773756908983*^9}, 3.8537741182185173`*^9, {
   3.853774314255836*^9, 3.8537743180279408`*^9}, 3.853774558071576*^9, 
   3.853774622919277*^9, 3.853774703278757*^9, {3.8537748950128736`*^9, 
   3.853774898994501*^9}, 3.853775311416306*^9, 3.853775496903482*^9, 
   3.853775599223632*^9, 3.8538463541601048`*^9, {3.853858047050722*^9, 
   3.853858076353263*^9}, 3.8538611437142267`*^9, 3.853861199560966*^9, 
   3.853861435313045*^9, 3.853922140266018*^9, 3.85392223372971*^9, 
   3.853922708425029*^9, 3.853931430300778*^9, 3.854110702946764*^9, 
   3.8541107368452272`*^9, {3.854279094799634*^9, 3.8542790989492197`*^9}, 
   3.856754700603547*^9, 3.8567547938612003`*^9, {3.856754910639777*^9, 
   3.856754917514536*^9}, {3.856767876757105*^9, 3.856767887630288*^9}, {
   3.856767933805896*^9, 3.856767995491723*^9}, 3.856768040810492*^9, 
   3.856769322671708*^9, 3.856804125272521*^9, 3.857813181324966*^9, 
   3.857818857015299*^9, 3.859888930368976*^9, 3.859892195340028*^9, 
   3.8602256074867773`*^9, 3.8604833358022785`*^9, 3.860638995655588*^9, 
   3.860735509012063*^9, 3.861712696776444*^9, 3.861784719979972*^9, 
   3.8769215570521603`*^9, 3.87752456322364*^9},
 CellLabel->"Out[6]=",ExpressionUUID->"75714d4a-83d8-47ce-ad9e-435b6fc99970"],

Cell[BoxData[
 RowBox[{"{", 
  RowBox[{
   FractionBox[
    RowBox[{"\[Eta]", " ", 
     RowBox[{"(", 
      RowBox[{
       RowBox[{"-", "\[Alpha]"}], "+", 
       RowBox[{"\[Gamma]", " ", "\[Theta]", " ", "\[Phi]"}]}], ")"}]}], 
    RowBox[{
     SuperscriptBox["\[Gamma]", "2"], " ", "\[Phi]"}]], ",", 
   RowBox[{"-", 
    FractionBox[
     RowBox[{
      RowBox[{"\[Alpha]", " ", "\[Gamma]"}], "-", 
      RowBox[{"\[Eta]", " ", "\[Theta]"}], "+", 
      FractionBox[
       SqrtBox[
        RowBox[{
         RowBox[{
         "2", " ", "\[Alpha]", " ", "\[Gamma]", " ", "\[Eta]", " ", 
          "\[Theta]", " ", "\[Phi]"}], "+", 
         RowBox[{
          SuperscriptBox["\[Eta]", "2"], " ", 
          SuperscriptBox["\[Theta]", "2"], " ", "\[Phi]"}], "+", 
         RowBox[{
          SuperscriptBox["\[Alpha]", "2"], " ", 
          RowBox[{"(", 
           RowBox[{
            RowBox[{
             RowBox[{"-", "4"}], " ", "\[Eta]"}], "+", 
            RowBox[{
             SuperscriptBox["\[Gamma]", "2"], " ", "\[Phi]"}]}], ")"}]}]}]], 
       SqrtBox["\[Phi]"]]}], 
     RowBox[{"2", " ", "\[Gamma]"}]]}], ",", 
   RowBox[{
    FractionBox["1", "2"], " ", 
    RowBox[{"(", 
     RowBox[{
      RowBox[{"-", "\[Alpha]"}], "+", 
      FractionBox[
       RowBox[{
        RowBox[{"\[Eta]", " ", "\[Theta]"}], "+", 
        FractionBox[
         SqrtBox[
          RowBox[{
           RowBox[{
           "2", " ", "\[Alpha]", " ", "\[Gamma]", " ", "\[Eta]", " ", 
            "\[Theta]", " ", "\[Phi]"}], "+", 
           RowBox[{
            SuperscriptBox["\[Eta]", "2"], " ", 
            SuperscriptBox["\[Theta]", "2"], " ", "\[Phi]"}], "+", 
           RowBox[{
            SuperscriptBox["\[Alpha]", "2"], " ", 
            RowBox[{"(", 
             RowBox[{
              RowBox[{
               RowBox[{"-", "4"}], " ", "\[Eta]"}], "+", 
              RowBox[{
               SuperscriptBox["\[Gamma]", "2"], " ", "\[Phi]"}]}], ")"}]}]}]], 
         SqrtBox["\[Phi]"]]}], "\[Gamma]"]}], ")"}]}]}], "}"}]], "Output",
 CellChangeTimes->{{3.853165598119334*^9, 3.853165621498652*^9}, 
   3.8531673408231916`*^9, 3.853167406951923*^9, 3.853167472800844*^9, 
   3.853170411763912*^9, 3.8531704667286167`*^9, {3.85317050078113*^9, 
   3.8531705227618723`*^9}, 3.8531705612511673`*^9, 3.853172426118967*^9, 
   3.85317248519481*^9, {3.85317251756404*^9, 3.853172538728554*^9}, {
   3.853172659985896*^9, 3.85317266272145*^9}, 3.853172738073325*^9, 
   3.853172824783242*^9, {3.853172877947302*^9, 3.853172907016293*^9}, 
   3.85332563836106*^9, 3.853487696220129*^9, 3.853490026818166*^9, 
   3.853490152709251*^9, 3.853491258622468*^9, {3.853491703812522*^9, 
   3.8534917223775873`*^9}, 3.853491978964452*^9, 3.853492142054093*^9, 
   3.85349311954046*^9, 3.8534932617759237`*^9, 3.8534935141892548`*^9, 
   3.853515545564906*^9, 3.853515727662553*^9, 3.853773196342473*^9, {
   3.853773726489738*^9, 3.853773756908983*^9}, 3.8537741182185173`*^9, {
   3.853774314255836*^9, 3.8537743180279408`*^9}, 3.853774558071576*^9, 
   3.853774622919277*^9, 3.853774703278757*^9, {3.8537748950128736`*^9, 
   3.853774898994501*^9}, 3.853775311416306*^9, 3.853775496903482*^9, 
   3.853775599223632*^9, 3.8538463541601048`*^9, {3.853858047050722*^9, 
   3.853858076353263*^9}, 3.8538611437142267`*^9, 3.853861199560966*^9, 
   3.853861435313045*^9, 3.853922140266018*^9, 3.85392223372971*^9, 
   3.853922708425029*^9, 3.853931430300778*^9, 3.854110702946764*^9, 
   3.8541107368452272`*^9, {3.854279094799634*^9, 3.8542790989492197`*^9}, 
   3.856754700603547*^9, 3.8567547938612003`*^9, {3.856754910639777*^9, 
   3.856754917514536*^9}, {3.856767876757105*^9, 3.856767887630288*^9}, {
   3.856767933805896*^9, 3.856767995491723*^9}, 3.856768040810492*^9, 
   3.856769322671708*^9, 3.856804125272521*^9, 3.857813181324966*^9, 
   3.857818857015299*^9, 3.859888930368976*^9, 3.859892195340028*^9, 
   3.8602256074867773`*^9, 3.8604833358022785`*^9, 3.860638995655588*^9, 
   3.860735509012063*^9, 3.861712696776444*^9, 3.861784719979972*^9, 
   3.8769215570521603`*^9, 3.877524563385161*^9},
 CellLabel->"Out[7]=",ExpressionUUID->"eacd223b-7a4c-4f22-a0e3-c64d40291029"]
}, Open  ]],

Cell[CellGroupData[{

Cell[BoxData[
 RowBox[{
  RowBox[{
   RowBox[{
   "2", " ", "\[Alpha]", " ", "\[Gamma]", " ", "\[Eta]", " ", "\[Theta]"}], 
   "+", 
   RowBox[{
    SuperscriptBox["\[Eta]", "2"], " ", 
    SuperscriptBox["\[Theta]", "2"]}], "+", 
   RowBox[{
    SuperscriptBox["\[Alpha]", "2"], " ", 
    RowBox[{"(", 
     RowBox[{
      SuperscriptBox["\[Gamma]", "2"], "-", 
      FractionBox[
       RowBox[{"4", " ", "\[Eta]"}], "\[Phi]"]}], ")"}]}], "-", 
   RowBox[{
    RowBox[{"(", 
     RowBox[{
      RowBox[{
       RowBox[{"-", "\[Alpha]"}], " ", "\[Gamma]"}], "+", 
      RowBox[{"\[Eta]", " ", "\[Theta]"}]}], ")"}], "^", "2"}]}], "//", 
  "Simplify"}]], "Input",
 CellChangeTimes->{{3.856776120168847*^9, 3.856776130908268*^9}},
 CellLabel->"In[8]:=",ExpressionUUID->"fa36182a-5773-4696-97ff-9615af2006c8"],

Cell[BoxData[
 RowBox[{"-", 
  FractionBox[
   RowBox[{"4", " ", "\[Alpha]", " ", "\[Eta]", " ", 
    RowBox[{"(", 
     RowBox[{"\[Alpha]", "-", 
      RowBox[{"\[Gamma]", " ", "\[Theta]", " ", "\[Phi]"}]}], ")"}]}], 
   "\[Phi]"]}]], "Output",
 CellChangeTimes->{{3.856776127195794*^9, 3.856776131341796*^9}, 
   3.856804129253792*^9, 3.857813183543849*^9, 3.8578188571762323`*^9, 
   3.859888934806753*^9, 3.859892195536766*^9, 3.860225608874892*^9, 
   3.8604833375769815`*^9, 3.8606389981078353`*^9, 3.8607355103489747`*^9, 
   3.861712696945025*^9, 3.861784720140643*^9, 3.877524563390223*^9},
 CellLabel->"Out[8]=",ExpressionUUID->"8ab1e704-e52c-4d96-aad6-e518574142a2"]
}, Open  ]],

Cell[TextData[{
 "The first eigenvalue is negative because  ",
 Cell[BoxData[
  FormBox[
   RowBox[{
    RowBox[{"h", " ", "\[Theta]"}], "<", "1", 
    StyleBox[" ",
     FontSize->18]}], TraditionalForm]],ExpressionUUID->
  "998bc66a-f258-416c-9c0d-f590f831e569"],
 " and   ",
 Cell[BoxData[
  FormBox[
   RowBox[{"h", " ", "=", 
    StyleBox[
     FractionBox[
      RowBox[{"\[Gamma]", " ", "\[Phi]"}], "\[Alpha]"],
     FontSize->18], 
    StyleBox[" ",
     FontSize->18]}], TraditionalForm]],ExpressionUUID->
  "d291b8e1-bdd0-4f18-bf44-9421830feedf"],
 "; the second and third eigenvalues are negative if   ",
 Cell[BoxData[
  FormBox[
   RowBox[{"\[Theta]", "<", 
    RowBox[{"\[Alpha]", " ", 
     RowBox[{"\[Gamma]", "/", "\[Eta]", " "}]}]}], TraditionalForm]],
  ExpressionUUID->"84f19bca-38c6-4d71-baa3-18c94cbe38c1"],
 ". ",
 "\nAccordingly, ",
 StyleBox["this stationary point is stable as long as \[Theta] is small \
enough",
  FontWeight->"Bold"],
 " (this condition is not very restrictive  because we already assume",
 Cell[BoxData[
  FormBox[
   RowBox[{" ", 
    RowBox[{"\[Theta]", "<", 
     RowBox[{"1", "/", "h"}]}]}], TraditionalForm]],ExpressionUUID->
  "9530c416-aede-4b24-a741-fa97091a87ee"],
 " ).\n\nWe thus keep working with this stationary solution. We note that the \
first eigenvalue is the same as strain rate. The ratio between the third \
eigenvalue (which is larger than the second) and the first can be written in \
the form ",
 Cell[BoxData[
  FormBox[
   RowBox[{
    StyleBox[
     FractionBox[
      RowBox[{"1", " "}], 
      RowBox[{"2", 
       RowBox[{"x", "(", 
        RowBox[{"1", "-", "y"}], ")"}]}]],
     FontSize->18], 
    RowBox[{"(", 
     RowBox[{"1", "-", 
      RowBox[{"x", " ", "y"}], "-", 
      SqrtBox[
       RowBox[{"1", "-", 
        RowBox[{"4", " ", "x"}], "+", 
        RowBox[{"2", "x", " ", "y"}], " ", "+", " ", 
        RowBox[{
         SuperscriptBox["x", "2"], 
         SuperscriptBox["y", "2"]}]}]]}], ")"}]}], TraditionalForm]],
  ExpressionUUID->"f18b5b8a-7f02-4e04-acac-96580b4e2ca4"],
 ", which is either not real (so entails oscillations) or is larger than one. \
As no overshoot is observed in experimental data, this suggests that the \
first eigenvalue (equal to strain rate) controls the transient dynamics of \
the system."
}], "Text",
 CellChangeTimes->{{3.856766985244947*^9, 3.856767025850212*^9}, {
   3.856767061079981*^9, 3.856767094600226*^9}, {3.856767136352214*^9, 
   3.856767148531803*^9}, {3.8567676108304653`*^9, 3.856767676271714*^9}, {
   3.8567677116584177`*^9, 3.856767735829789*^9}, {3.856768366233308*^9, 
   3.856768367064596*^9}, {3.856768878628427*^9, 3.856768962426952*^9}, {
   3.8567691118235283`*^9, 3.856769308766171*^9}, 3.856769854215661*^9, {
   3.856769922641038*^9, 3.8567699890382013`*^9}, {3.8567700317052193`*^9, 
   3.856770042967327*^9}, {3.856770440473592*^9, 3.856770460144034*^9}, {
   3.856770512590205*^9, 3.85677059570113*^9}, {3.856771684403285*^9, 
   3.856771734376142*^9}, {3.856771861573453*^9, 3.85677198564011*^9}, {
   3.856772719273988*^9, 3.856772734090289*^9}, {3.856772941512437*^9, 
   3.85677294446765*^9}, {3.856773004557893*^9, 3.856773011857074*^9}, {
   3.8567759418867807`*^9, 3.856775994911529*^9}, {3.856776204786462*^9, 
   3.856776243163501*^9}, {3.856783116184305*^9, 3.8567831640759583`*^9}, {
   3.8567832054565363`*^9, 3.856783396480603*^9}, {3.8567835015882683`*^9, 
   3.856783503258698*^9}},ExpressionUUID->"353705ec-99f3-4b7c-a7ad-\
75c226a2abb5"],

Cell[CellGroupData[{

Cell[BoxData[{
 RowBox[{"SpkSta", "=", 
  RowBox[{"Spk", "/.", 
   RowBox[{"StationaryPoints", "[", 
    RowBox[{"[", "3", "]"}], "]"}]}]}], "\[IndentingNewLine]", 
 RowBox[{"GSta", "=", 
  RowBox[{"G", "/.", 
   RowBox[{"StationaryPoints", "[", 
    RowBox[{"[", "3", "]"}], "]"}]}]}], "\[IndentingNewLine]", 
 RowBox[{"hSta", "=", 
  RowBox[{"h", "/.", 
   RowBox[{"StationaryPoints", "[", 
    RowBox[{"[", "3", "]"}], "]"}]}]}], "\[IndentingNewLine]", 
 RowBox[{"EigenvaluesNoGrowth", "=", 
  RowBox[{
   RowBox[{"Eigenvalues", "[", "JacNoGrowth", "]"}], "//", 
   RowBox[{
    RowBox[{"Simplify", "[", 
     RowBox[{"#", ",", 
      RowBox[{"Assumptions", "\[Rule]", 
       RowBox[{"{", 
        RowBox[{
         RowBox[{"\[Alpha]", ">", "0"}], ",", 
         RowBox[{"\[Gamma]", ">", "0"}], ",", 
         RowBox[{"\[Phi]", ">", "0"}], ",", 
         RowBox[{"\[Eta]", ">", "0"}], ",", 
         RowBox[{"\[Theta]", ">", "0"}]}], "}"}]}]}], "]"}], 
    "&"}]}]}]}], "Input",
 CellChangeTimes->{{3.856773013370034*^9, 3.856773078235652*^9}, {
  3.8567731445651197`*^9, 3.856773164236508*^9}, {3.856773714155073*^9, 
  3.8567737687837267`*^9}, {3.8567760078092422`*^9, 3.8567760687525587`*^9}},
 CellLabel->"In[9]:=",ExpressionUUID->"b0dd1d40-0b23-480c-b746-de41aa47ce6a"],

Cell[BoxData[
 FractionBox[
  RowBox[{"\[Eta]", " ", 
   RowBox[{"(", 
    RowBox[{"\[Alpha]", "-", 
     RowBox[{"\[Gamma]", " ", "\[Theta]", " ", "\[Phi]"}]}], ")"}]}], 
  RowBox[{"\[Alpha]", " ", 
   SuperscriptBox["\[Gamma]", "2"]}]]], "Output",
 CellChangeTimes->{3.856773164827939*^9, 3.856773738315887*^9, 
  3.8567737693031197`*^9, 3.8567760100880957`*^9, 3.856776069306223*^9, 
  3.856779310347801*^9, 3.85680413453331*^9, 3.8578131890530376`*^9, 
  3.857818857196052*^9, 3.859888940620874*^9, 3.859892195555708*^9, 
  3.8602256115017347`*^9, 3.860483339952598*^9, 3.8606390008530436`*^9, 
  3.8607355122585115`*^9, 3.8617126969756603`*^9, 3.861784720166149*^9, 
  3.8769215612362547`*^9, 3.8775245634085913`*^9},
 CellLabel->"Out[9]=",ExpressionUUID->"ae9a05ae-bb5f-4e23-982a-6466befa2163"],

Cell[BoxData[
 RowBox[{"-", 
  FractionBox[
   RowBox[{"\[Eta]", " ", 
    RowBox[{"(", 
     RowBox[{
      RowBox[{"-", "\[Alpha]"}], "+", 
      RowBox[{"\[Gamma]", " ", "\[Theta]", " ", "\[Phi]"}]}], ")"}]}], 
   RowBox[{
    SuperscriptBox["\[Gamma]", "2"], " ", "\[Phi]"}]]}]], "Output",
 CellChangeTimes->{3.856773164827939*^9, 3.856773738315887*^9, 
  3.8567737693031197`*^9, 3.8567760100880957`*^9, 3.856776069306223*^9, 
  3.856779310347801*^9, 3.85680413453331*^9, 3.8578131890530376`*^9, 
  3.857818857196052*^9, 3.859888940620874*^9, 3.859892195555708*^9, 
  3.8602256115017347`*^9, 3.860483339952598*^9, 3.8606390008530436`*^9, 
  3.8607355122585115`*^9, 3.8617126969756603`*^9, 3.861784720166149*^9, 
  3.8769215612362547`*^9, 3.8775245634100647`*^9},
 CellLabel->"Out[10]=",ExpressionUUID->"bf58812a-97c3-423d-8bc8-7d12c2075fea"],

Cell[BoxData[
 FractionBox[
  RowBox[{"\[Gamma]", " ", "\[Phi]"}], "\[Alpha]"]], "Output",
 CellChangeTimes->{3.856773164827939*^9, 3.856773738315887*^9, 
  3.8567737693031197`*^9, 3.8567760100880957`*^9, 3.856776069306223*^9, 
  3.856779310347801*^9, 3.85680413453331*^9, 3.8578131890530376`*^9, 
  3.857818857196052*^9, 3.859888940620874*^9, 3.859892195555708*^9, 
  3.8602256115017347`*^9, 3.860483339952598*^9, 3.8606390008530436`*^9, 
  3.8607355122585115`*^9, 3.8617126969756603`*^9, 3.861784720166149*^9, 
  3.8769215612362547`*^9, 3.8775245634109993`*^9},
 CellLabel->"Out[11]=",ExpressionUUID->"be2ed24e-5621-4200-8865-891d355beb55"],

Cell[BoxData[
 RowBox[{"{", 
  RowBox[{
   FractionBox[
    RowBox[{"\[Eta]", " ", 
     RowBox[{"(", 
      RowBox[{
       RowBox[{"-", "\[Alpha]"}], "+", 
       RowBox[{"\[Gamma]", " ", "\[Theta]", " ", "\[Phi]"}]}], ")"}]}], 
    RowBox[{
     SuperscriptBox["\[Gamma]", "2"], " ", "\[Phi]"}]], ",", 
   RowBox[{"-", 
    FractionBox[
     RowBox[{
      RowBox[{"\[Alpha]", " ", "\[Gamma]"}], "-", 
      RowBox[{"\[Eta]", " ", "\[Theta]"}], "+", 
      SqrtBox[
       RowBox[{
        RowBox[{
        "2", " ", "\[Alpha]", " ", "\[Gamma]", " ", "\[Eta]", " ", 
         "\[Theta]"}], "+", 
        RowBox[{
         SuperscriptBox["\[Eta]", "2"], " ", 
         SuperscriptBox["\[Theta]", "2"]}], "+", 
        RowBox[{
         SuperscriptBox["\[Alpha]", "2"], " ", 
         RowBox[{"(", 
          RowBox[{
           SuperscriptBox["\[Gamma]", "2"], "-", 
           FractionBox[
            RowBox[{"4", " ", "\[Eta]"}], "\[Phi]"]}], ")"}]}]}]]}], 
     RowBox[{"2", " ", "\[Gamma]"}]]}], ",", 
   FractionBox[
    RowBox[{
     RowBox[{
      RowBox[{"-", "\[Alpha]"}], " ", "\[Gamma]"}], "+", 
     RowBox[{"\[Eta]", " ", "\[Theta]"}], "+", 
     SqrtBox[
      RowBox[{
       RowBox[{
       "2", " ", "\[Alpha]", " ", "\[Gamma]", " ", "\[Eta]", " ", 
        "\[Theta]"}], "+", 
       RowBox[{
        SuperscriptBox["\[Eta]", "2"], " ", 
        SuperscriptBox["\[Theta]", "2"]}], "+", 
       RowBox[{
        SuperscriptBox["\[Alpha]", "2"], " ", 
        RowBox[{"(", 
         RowBox[{
          SuperscriptBox["\[Gamma]", "2"], "-", 
          FractionBox[
           RowBox[{"4", " ", "\[Eta]"}], "\[Phi]"]}], ")"}]}]}]]}], 
    RowBox[{"2", " ", "\[Gamma]"}]]}], "}"}]], "Output",
 CellChangeTimes->{3.856773164827939*^9, 3.856773738315887*^9, 
  3.8567737693031197`*^9, 3.8567760100880957`*^9, 3.856776069306223*^9, 
  3.856779310347801*^9, 3.85680413453331*^9, 3.8578131890530376`*^9, 
  3.857818857196052*^9, 3.859888940620874*^9, 3.859892195555708*^9, 
  3.8602256115017347`*^9, 3.860483339952598*^9, 3.8606390008530436`*^9, 
  3.8607355122585115`*^9, 3.8617126969756603`*^9, 3.861784720166149*^9, 
  3.8769215612362547`*^9, 3.8775245636319437`*^9},
 CellLabel->"Out[12]=",ExpressionUUID->"451c71d2-e573-41d3-9e18-e3845f8a5d56"]
}, Open  ]],

Cell[TextData[StyleBox["Estimation of parameters for hyphae in reference \
conditions", "Title",
 FontSize->18]], "Text",
 CellChangeTimes->{{3.852117558338532*^9, 3.85211758005234*^9}, {
  3.852117651808693*^9, 3.8521176670798473`*^9}, {3.853934142789257*^9, 
  3.85393414878789*^9}, {3.854110693838365*^9, 3.854110695183062*^9}, {
  3.8567574217067013`*^9, 3.8567574309921513`*^9}, {3.856766649018198*^9, 
  3.8567666644851217`*^9}, {3.856773256140921*^9, 
  3.856773294972951*^9}},ExpressionUUID->"af5c0076-86a7-4f54-8b09-\
57c8a48464ed"],

Cell[TextData[{
 "We have 5 parameters and so we need 5 equations to determine them. The \
value of the stationary states for ",
 StyleBox["Spk",
  FontSlant->"Italic"],
 ", ",
 StyleBox["G",
  FontSlant->"Italic"],
 ", and ",
 StyleBox["h",
  FontSlant->"Italic"],
 " provide 3 equations. We then use an equation that is related to the growth \
threshold, provided by the arrest of growth post osmotic treatment. Given \
that no overshoot is observed in the experimental data, the time scale of \
transients is given by strain rate and so does not provide additional \
information, we therefore take as a first guess the limit between overdamped \
and underdamped oscillations, i.e. assume the second and third eigenvalue to \
be equal, and then we study the sensitivity of the results to this choice.\n\n\
We use \[Mu]m and min for units of length and time. \n\n1) We take: \n\
Stationary endocytic vesicles level ",
 StyleBox["Spk =",
  FontSlant->"Italic"],
 " 1, \nStationary growth rate ",
 StyleBox["G = Gs",
  FontSlant->"Italic"],
 "/",
 StyleBox["R ",
  FontSlant->"Italic"],
 "=0.6 \[Mu]m/min/0.86\[Mu]m=0.69 min",
 Cell[BoxData[
  FormBox[
   SuperscriptBox["", 
    RowBox[{"-", "1"}]], TraditionalForm]],ExpressionUUID->
  "9bf862c1-b7da-42f1-ae43-4916986ca8e0"],
 ", \nStationary tip thickness ",
 StyleBox["h =",
  FontSlant->"Italic"],
 " 0.066 \[Mu]m,\nRelative drop in pressure that arrests growth: p=14%. From \
Eqs. (1) and (4), ",
 Cell[BoxData[
  FormBox[
   RowBox[{"\[Theta]", "=", " ", 
    StyleBox[
     FractionBox[
      RowBox[{"1", "-", "p"}], 
      StyleBox["h",
       FontSlant->"Italic"]],
     FontSize->18], 
    StyleBox[" ",
     FontSize->18]}], TraditionalForm]],ExpressionUUID->
  "a65fc4aa-22c4-48ab-8bb3-477626ad9e21"],
 "= 13.03\[Mu]m",
 Cell[BoxData[
  FormBox[
   SuperscriptBox["", 
    RowBox[{"-", "1"}]], TraditionalForm]],ExpressionUUID->
  "565c50cd-77a2-4905-b8f7-93df4fac3f4d"],
 "\nWe then obtain values of \[Gamma], \[Eta] and a relation between \[Alpha] \
and \[Phi].\n\n2) We assume the two last eigenvalues to be equal and obtain \
the value of \[Phi], as justified hereafter."
}], "Text",
 CellChangeTimes->{{3.856766985244947*^9, 3.856767025850212*^9}, {
   3.856767061079981*^9, 3.856767094600226*^9}, {3.856767136352214*^9, 
   3.856767148531803*^9}, {3.8567676108304653`*^9, 3.856767676271714*^9}, {
   3.8567677116584177`*^9, 3.856767735829789*^9}, {3.856768366233308*^9, 
   3.856768367064596*^9}, {3.856768878628427*^9, 3.856768962426952*^9}, {
   3.8567691118235283`*^9, 3.856769308766171*^9}, 3.856769854215661*^9, {
   3.856769922641038*^9, 3.8567699890382013`*^9}, {3.8567700317052193`*^9, 
   3.856770042967327*^9}, {3.856770440473592*^9, 3.856770460144034*^9}, {
   3.856770512590205*^9, 3.85677059570113*^9}, {3.856771684403285*^9, 
   3.856771734376142*^9}, {3.856771861573453*^9, 3.85677198564011*^9}, {
   3.856772719273988*^9, 3.856772734090289*^9}, {3.856772941512437*^9, 
   3.85677294446765*^9}, {3.856773004557893*^9, 3.856773011857074*^9}, {
   3.856773310519821*^9, 3.856773382188603*^9}, {3.856773422006164*^9, 
   3.85677344879947*^9}, {3.856773607509556*^9, 3.856773671488531*^9}, {
   3.856773791852409*^9, 3.856773871907363*^9}, {3.856773922083393*^9, 
   3.856773929340251*^9}, {3.85677399817807*^9, 3.856774054517991*^9}, {
   3.85677410227454*^9, 3.85677417032401*^9}, {3.8567742017740192`*^9, 
   3.8567742697162113`*^9}, {3.856774399944441*^9, 3.8567744451322737`*^9}, {
   3.856774484761971*^9, 3.856774538683216*^9}, {3.856774609929101*^9, 
   3.856774642744409*^9}, {3.856774675566557*^9, 3.8567747243188257`*^9}, {
   3.856774875780348*^9, 3.856774897812806*^9}, {3.8567749325816727`*^9, 
   3.856774993472454*^9}, {3.856775027162161*^9, 3.8567750885039473`*^9}, {
   3.856783578074193*^9, 3.85678379059671*^9}, {3.856784314282517*^9, 
   3.856784435569604*^9}, {3.8567983829109583`*^9, 3.856798394505127*^9}, {
   3.856798517366411*^9, 3.8567985218250513`*^9}, {3.8578156551603727`*^9, 
   3.857815723394052*^9}, {3.857815800798765*^9, 3.857815807516942*^9}, {
   3.8606393399499435`*^9, 3.8606393428297644`*^9}, {3.860665497419569*^9, 
   3.860665507266261*^9}, 
   3.8781951780691967`*^9},ExpressionUUID->"6adba376-6dd1-4d1e-8778-\
caa751c73ad8"],

Cell[CellGroupData[{

Cell[BoxData[{
 RowBox[{"ConstraintsFromData", "=", 
  RowBox[{"{", 
   RowBox[{
    RowBox[{"SpkData", "\[Rule]", "1"}], ",", 
    RowBox[{"GData", "\[Rule]", "0.69"}], ",", 
    RowBox[{"hData", "\[Rule]", "0.066"}], ",", 
    RowBox[{"\[Theta]", "\[Rule]", "13.03"}]}], 
   "}"}]}], "\[IndentingNewLine]", 
 RowBox[{
  RowBox[{"Solve", "[", 
   RowBox[{
    RowBox[{"{", 
     RowBox[{
      RowBox[{"SpkSta", "\[Equal]", "SpkData"}], ",", 
      RowBox[{"GSta", "\[Equal]", "GData"}], ",", " ", 
      RowBox[{"hSta", "==", "hData"}]}], "}"}], ",", 
    RowBox[{"{", 
     RowBox[{"\[Gamma]", ",", "\[Eta]", ",", "\[Alpha]"}], "}"}]}], "]"}], "//",
   "Simplify"}], "\[IndentingNewLine]", 
 RowBox[{"ParametersFromData", "=", 
  RowBox[{
   RowBox[{"%", "/.", "ConstraintsFromData"}], "//", 
   "Flatten"}]}], "\[IndentingNewLine]", 
 RowBox[{"EigenvaluesWithParameters", "=", 
  RowBox[{
   RowBox[{
    RowBox[{"EigenvaluesNoGrowth", "/.", "ParametersFromData"}], "/.", 
    "ConstraintsFromData"}], "//", 
   "Simplify"}]}], "\[IndentingNewLine]"}], "Input",
 CellChangeTimes->{{3.856775117657463*^9, 3.856775141092197*^9}, {
   3.8567751713263474`*^9, 3.856775301286194*^9}, {3.8567753561375103`*^9, 
   3.856775361746114*^9}, {3.8567753948011923`*^9, 3.856775400936656*^9}, {
   3.856775852569459*^9, 3.85677587475252*^9}, {3.85677633521984*^9, 
   3.856776399235901*^9}, {3.8567771986354103`*^9, 3.856777235798826*^9}, {
   3.856778923469235*^9, 3.856778967294611*^9}, {3.8567792176333933`*^9, 
   3.856779280430923*^9}, {3.856779315151029*^9, 3.856779329431451*^9}, {
   3.856779423584909*^9, 3.856779441997525*^9}, {3.856779778254233*^9, 
   3.8567798170607643`*^9}, {3.8567838047032747`*^9, 3.856783813441882*^9}, {
   3.85678387719316*^9, 3.8567839623895206`*^9}, {3.8567839972677097`*^9, 
   3.856784015222484*^9}, {3.8567841494003277`*^9, 3.8567841516109467`*^9}, {
   3.856784195328746*^9, 3.856784231172844*^9}, {3.85678539432686*^9, 
   3.856785407502458*^9}, {3.856786203188354*^9, 3.856786239963524*^9}, {
   3.857815816246933*^9, 3.857815822619669*^9}, {3.859891883310862*^9, 
   3.859891885666545*^9}, 3.8598919617455387`*^9, 3.860225642902479*^9, {
   3.860639346014872*^9, 3.8606393478613243`*^9}},
 CellLabel->"In[13]:=",ExpressionUUID->"4b7b563e-7037-4e36-a3f3-dc0542078d7e"],

Cell[BoxData[
 RowBox[{"{", 
  RowBox[{
   RowBox[{"SpkData", "\[Rule]", "1"}], ",", 
   RowBox[{"GData", "\[Rule]", "0.69`"}], ",", 
   RowBox[{"hData", "\[Rule]", "0.066`"}], ",", 
   RowBox[{"\[Theta]", "\[Rule]", "13.03`"}]}], "}"}]], "Output",
 CellChangeTimes->{{3.8567793155288057`*^9, 3.856779329827284*^9}, {
   3.856779433140753*^9, 3.856779442394101*^9}, 3.856779526478142*^9, {
   3.856779790822853*^9, 3.856779818621187*^9}, 3.856783814196096*^9, 
   3.8567838808510733`*^9, {3.8567839147200212`*^9, 3.856783962845471*^9}, 
   3.856784016750091*^9, 3.856784151945305*^9, 3.856784232323889*^9, 
   3.85678540858337*^9, 3.856786240545001*^9, 3.856804139563424*^9, 
   3.857815827984445*^9, 3.8578188574204197`*^9, 3.8598889446453743`*^9, 
   3.859891886778788*^9, 3.859891963362859*^9, 3.8598921958041563`*^9, 
   3.860225644040063*^9, 3.8604739216948314`*^9, 3.8604833442795863`*^9, 
   3.8606393500977354`*^9, 3.8607355149085255`*^9, 3.861712697147315*^9, 
   3.8617847203354692`*^9, 3.8696703778337927`*^9, 3.8699029937914047`*^9, 
   3.876921565999256*^9, 3.877524563637084*^9},
 CellLabel->"Out[13]=",ExpressionUUID->"9ba67e3b-62d0-4c28-ab00-e68036f7adfc"],

Cell[BoxData[
 RowBox[{"{", 
  RowBox[{"{", 
   RowBox[{
    RowBox[{"\[Gamma]", "\[Rule]", 
     FractionBox[
      RowBox[{"GData", " ", "hData"}], "SpkData"]}], ",", 
    RowBox[{"\[Eta]", "\[Rule]", 
     FractionBox[
      RowBox[{
       SuperscriptBox["GData", "2"], " ", 
       SuperscriptBox["hData", "2"]}], 
      RowBox[{"SpkData", "-", 
       RowBox[{"hData", " ", "SpkData", " ", "\[Theta]"}]}]]}], ",", 
    RowBox[{"\[Alpha]", "\[Rule]", 
     FractionBox[
      RowBox[{"GData", " ", "\[Phi]"}], "SpkData"]}]}], "}"}], 
  "}"}]], "Output",
 CellChangeTimes->{{3.8567793155288057`*^9, 3.856779329827284*^9}, {
   3.856779433140753*^9, 3.856779442394101*^9}, 3.856779526478142*^9, {
   3.856779790822853*^9, 3.856779818621187*^9}, 3.856783814196096*^9, 
   3.8567838808510733`*^9, {3.8567839147200212`*^9, 3.856783962845471*^9}, 
   3.856784016750091*^9, 3.856784151945305*^9, 3.856784232323889*^9, 
   3.85678540858337*^9, 3.856786240545001*^9, 3.856804139563424*^9, 
   3.857815827984445*^9, 3.8578188574204197`*^9, 3.8598889446453743`*^9, 
   3.859891886778788*^9, 3.859891963362859*^9, 3.8598921958041563`*^9, 
   3.860225644040063*^9, 3.8604739216948314`*^9, 3.8604833442795863`*^9, 
   3.8606393500977354`*^9, 3.8607355149085255`*^9, 3.861712697147315*^9, 
   3.8617847203354692`*^9, 3.8696703778337927`*^9, 3.8699029937914047`*^9, 
   3.876921565999256*^9, 3.877524563652719*^9},
 CellLabel->"Out[14]=",ExpressionUUID->"f629faf4-fd1f-4579-828c-d2724a549b3b"],

Cell[BoxData[
 RowBox[{"{", 
  RowBox[{
   RowBox[{"\[Gamma]", "\[Rule]", "0.04554`"}], ",", 
   RowBox[{"\[Eta]", "\[Rule]", "0.014811395514926435`"}], ",", 
   RowBox[{"\[Alpha]", "\[Rule]", 
    RowBox[{"0.69`", " ", "\[Phi]"}]}]}], "}"}]], "Output",
 CellChangeTimes->{{3.8567793155288057`*^9, 3.856779329827284*^9}, {
   3.856779433140753*^9, 3.856779442394101*^9}, 3.856779526478142*^9, {
   3.856779790822853*^9, 3.856779818621187*^9}, 3.856783814196096*^9, 
   3.8567838808510733`*^9, {3.8567839147200212`*^9, 3.856783962845471*^9}, 
   3.856784016750091*^9, 3.856784151945305*^9, 3.856784232323889*^9, 
   3.85678540858337*^9, 3.856786240545001*^9, 3.856804139563424*^9, 
   3.857815827984445*^9, 3.8578188574204197`*^9, 3.8598889446453743`*^9, 
   3.859891886778788*^9, 3.859891963362859*^9, 3.8598921958041563`*^9, 
   3.860225644040063*^9, 3.8604739216948314`*^9, 3.8604833442795863`*^9, 
   3.8606393500977354`*^9, 3.8607355149085255`*^9, 3.861712697147315*^9, 
   3.8617847203354692`*^9, 3.8696703778337927`*^9, 3.8699029937914047`*^9, 
   3.876921565999256*^9, 3.877524563653923*^9},
 CellLabel->"Out[15]=",ExpressionUUID->"a3eb2285-fe3d-4028-a144-4003a817ae9c"],

Cell[BoxData[
 RowBox[{"{", 
  RowBox[{
   RowBox[{"-", "0.6899999999999997`"}], ",", 
   RowBox[{"2.118933723753749`", "\[VeryThinSpace]", "-", 
    RowBox[{"0.345`", " ", "\[Phi]"}], "-", 
    RowBox[{"10.979358805445763`", " ", 
     SqrtBox[
      RowBox[{"0.03724609871046057`", "\[VeryThinSpace]", "-", 
       RowBox[{"0.016078170390832945`", " ", "\[Phi]"}], "+", 
       RowBox[{"0.0009873797907599996`", " ", 
        SuperscriptBox["\[Phi]", "2"]}]}]]}]}], ",", 
   RowBox[{"2.118933723753749`", "\[VeryThinSpace]", "-", 
    RowBox[{"0.345`", " ", "\[Phi]"}], "+", 
    RowBox[{"10.979358805445763`", " ", 
     SqrtBox[
      RowBox[{"0.03724609871046057`", "\[VeryThinSpace]", "-", 
       RowBox[{"0.016078170390832945`", " ", "\[Phi]"}], "+", 
       RowBox[{"0.0009873797907599996`", " ", 
        SuperscriptBox["\[Phi]", "2"]}]}]]}]}]}], "}"}]], "Output",
 CellChangeTimes->{{3.8567793155288057`*^9, 3.856779329827284*^9}, {
   3.856779433140753*^9, 3.856779442394101*^9}, 3.856779526478142*^9, {
   3.856779790822853*^9, 3.856779818621187*^9}, 3.856783814196096*^9, 
   3.8567838808510733`*^9, {3.8567839147200212`*^9, 3.856783962845471*^9}, 
   3.856784016750091*^9, 3.856784151945305*^9, 3.856784232323889*^9, 
   3.85678540858337*^9, 3.856786240545001*^9, 3.856804139563424*^9, 
   3.857815827984445*^9, 3.8578188574204197`*^9, 3.8598889446453743`*^9, 
   3.859891886778788*^9, 3.859891963362859*^9, 3.8598921958041563`*^9, 
   3.860225644040063*^9, 3.8604739216948314`*^9, 3.8604833442795863`*^9, 
   3.8606393500977354`*^9, 3.8607355149085255`*^9, 3.861712697147315*^9, 
   3.8617847203354692`*^9, 3.8696703778337927`*^9, 3.8699029937914047`*^9, 
   3.876921565999256*^9, 3.877524563654846*^9},
 CellLabel->"Out[16]=",ExpressionUUID->"b62fd9c4-965b-47b2-a6c9-06bd501d2f4d"]
}, Open  ]],

Cell[CellGroupData[{

Cell[BoxData[
 RowBox[{"Plot", "[", 
  RowBox[{
   RowBox[{
    RowBox[{"Re", "[", "EigenvaluesWithParameters", "]"}], "//", "Evaluate"}],
    ",", 
   RowBox[{"{", 
    RowBox[{"\[Phi]", ",", "0", ",", "20"}], "}"}], ",", 
   RowBox[{"PlotLegends", "\[Rule]", 
    RowBox[{"{", 
     RowBox[{"\"\<v1\>\"", ",", "\"\<Re(v2)\>\"", ",", "\"\<Re(v3)\>\""}], 
     "}"}]}]}], "]"}]], "Input",
 CellChangeTimes->{{3.856784018718831*^9, 3.856784078053442*^9}, {
  3.8567848050701437`*^9, 3.856784853315627*^9}},
 CellLabel->"In[17]:=",ExpressionUUID->"4fdfa532-b1ce-4b94-a4e0-16faab8b9c67"],

Cell[BoxData[
 TemplateBox[{
   GraphicsBox[{{{{}, {}, 
       TagBox[{
         Directive[
          Opacity[1.], 
          RGBColor[0.368417, 0.506779, 0.709798], 
          AbsoluteThickness[1.6]], 
         LineBox[CompressedData["
1:eJxTTMoPSmViYGAwA2IQPbcuic0wZbad0Dr3h1Uiz/az336k/lb+pD2Mv/DU
/MLX8jfh/HXrO2/n6L2C89PtL858U/QZzs97qvl4y7qfcD6XYov6fQsGBxi/
T+C01sIEZjifObbK0y6BDc5Puh2yn/kMgl94tCUpX50Lzt9YwBMs4ckL5y+s
zn5lEC4A5zfN/xP45Y0gnM9w+YHDniphOF+tJK0iREsUzn/ydXoY914xON/r
aVbtpEIJON/vyQRtOTkpOP/V4aSGE2ul4Xw9wWuyzvGycD6X/dfEO5/l4Hz3
t1HflUIV4Pwbh1IYo3QU4fytHUfiFL4i+GmspQ/OnVOC85OLqrfyzFKG8/XT
tc/5JKrA+eeFdLhLLVXh/N3rmmbrMKvB+dWMWgFn7iL4XHeqPPK2qMP5T5cp
TplfowHnT9GQZNkZqgnnT5iVdjxRQQvOj5oSe47nOYI/512PrN5PBP+Hy9Kf
8/dpw/mPnzpVHGrXgfMX2RpKn03UhfPXtpYKpuvqwfntocnezF8RfNM7C1e2
n9WH82dozl571tsAzq8/0DvDeyeC7ysduvSUiiGc75h3PFqwE8GfL5OkcuYr
gq9yePk0v2gjhH91D2ld2ofgp31muXhSyxiRPjd+UujsR/AnXOLpPXIcwd/3
We3n//8IPgAh5Zeh
          "]]}, Annotation[#, "Charting`Private`Tag$9275#1"]& ], 
       TagBox[{
         Directive[
          Opacity[1.], 
          RGBColor[0.880722, 0.611041, 0.142051], 
          AbsoluteThickness[1.6]], 
         LineBox[CompressedData["
1:eJwVVHs41Hkf/c01ZjdpeSQv74xVGZflZRVFPt8okV65hbyzsiomK1FLyWU9
S1IhJCbWdSXmwWS3KFkr1AyGRmhNrBlmiHEbuWvw2j/Oc855zj/n/HN0Ay67
X8BjGPbDFv7h/LgAstn5PNstaWFTwLRt7aGd9KZFARYWkS3Ic4DNN40JNNpt
wJjDfEaJF+Q3pVJJtIeAVV4X8TmBEHI44tIytQIwVf0a5Y5I6PnMzJJTXwB2
6mRMFP4WbBsY0Z+mtkG88lyuZkQOFLcXhk9ShRCvkvEqM7gcFljPDEUpQmgy
OCTw+LscHII6JO9WhYDiOncwXStgirB8ur7nA8T3nubetWSD1WGXQ7dvDQLK
OtvRoVwJAo4Crz8rgvjI6JC0Rg781G58wuysBGj7HvXsq/0dqjm3B0JMZOC/
miGoW3sJsq9kKSe+lwHtplkE17oB9CNP2NKzZCDO8jCixDZAkc0XxZJVGWCW
DpMG2B+Q2ZYS6Pt6EvyXK559UGqESMm9ueOMaZBvRnN0v2qCwi86EnYek0M8
ZsmvsWsG28PRjHi/LS+kXKgNbIbBUKP9s9fkkN5LfSy80wya7+6O8dlywNbL
pTE9zZDBOumUrDoH6XZ7U60DWyBhb5fK5sAcoKP3PV9ntEIQdD+cujIP/TZl
kp/xXMBKluoH7s5DkVxv17IBF1hE7cH20nmg+zt+d8+NC7y2wH9XvJ8Hx+hF
9W+KuUD3VJRcOLQAmpx2hZ4dD8aZ+pVDuEV4cjCJbnW3DYIzYxsF6Uvg6mm4
T2LNB/xiiejPiiWQO2TdZDD5kOvNwzjNSxDmbz6Lf8CHdm01+9SFJRBcnLDs
n+GD0eNyrpPPMqBsG8vq0k6YetkjaKaugKvqJ6rP7rcQOmogeVq9CuktHsY1
6t0g9hMqvWpbheSczJGj/+kGj/5kk07pKoRJyA1rzt1g1fExalRrDZgxPjpd
Cd1AqHmkqnFrDRIJuxq1F7uBFaNre+3sZ0gudOaXDb2DV2q7Hx5UXYf0qMrj
ewW9YJHKazxmtA7i7La6p/JeKCNfl7o5rANi1thc3dkHKavvTYNj1kFzfU/h
Tx594CXKepM7vuUf15FGhX0gY6sufG7aAKUNg/Hz8vdA0U3UF1lhiMXJ85h1
FALPJsM07hiGXDNywxYuCSHJp8BSxx1DyRc33Q/cFwI+/fnx//2AoS8vcVhX
h4SwtjEV9Fc+hso/xYZPXvsAk4Ony9/icYhR0XElt24A2CsBT0J34FARzc2v
TzwATPWw59u1cYhu3rqdQRkEqfMdnvN+HOLR7ti7+Q3CYH3jODcIh6zCLwQr
lP8GPkvfoImPQ/3MjJUb4UNw56mF2VkhDj2f1GVTiobAUXDk4MYoDvlf+VlZ
0TUErdsYTjabOOTjb86mmIigITL94nMzPKLlEo0ocyKo8lyteJKNR703uRKj
N2IICSP/dupXPBK0MFKXxGIwTFGrn+HgkfqvFkYEhRjKWr5pN27DI/nre399
NB+GAvMAWflnPLqu4cZTKh2GNNUOw2J/AmIZbnykPxiBF5Y6z1xCCcgqx7cg
oW4EpH6XQRFNQEXD/ByXDyNgXaXm6Z1DQO2J9UF2uhIYd2LEbu8ioPgb546Q
n0lAPbx628sBAtoIbpxxGJAAsLBM5gQB0dVmqjXwUsgeKy1rIRLRG1XvmUg3
KdgnTL+NsiaikTXtmJ5lKYSywVffiYhsf7/sskdvFHK7M6S9XkRktVFV/u2p
UZBTD6yaXiGiol+WAqsqRqGgIe7rsXLi1v6AV8oXx6BNIqi8X0tEpUrvuI55
Y7BA0bM80kpErSbNZ7K7xsD5DNf5FxERNZStNDyw+ggrizsi3DVIqMibmbTx
r3HQ0wnY3NQjoURB3tWbPuPgcvTp7SozErKINteqzR6HR5k+BUr/JaHrfzQ9
SdOcAMELNr3Wl4QMe3IPxjImQCFW/HaOuZV/CtQoLZkAd9NibmMCCcVbWNuf
OyCDOK95t5AMEuLdYvtdTZRBReyxwd2FJKRFyVfh9G39Gn9C/mM9CSmVBl3W
SZgEo3nr6K95W/2+28c+JJ4EL600kqCPhJKsbeXn7aagimmuZTRHQuqnDHrM
d09D/73E0v4NElIJ0k7cmz4NxLr3JklfkhG/np5P3jkDpkP0F99qkZF0m5cK
s2AGfEnR9sP6ZNRl7Kcwt5mFJOPOzrT9ZBQGgsUx+SzUeFB9bOzJaI/mRPaP
5+UweCN8ZMKVjFrIDrv85+RQJNqZb+JBRicTXp55qDIH/wf2RTgC
          "]], 
         LineBox[CompressedData["
1:eJwB8QMO/CFib1JlAgAAAD4AAAACAAAAZtri9U1tBkAU+fwDp23yP17wZ4Hy
eQZAmvGtzO1k8j+KF7oLoIcGQCIZmbx9W/I/tT4Mlk2VBkCqQISsDVLyP+Bl
XiD7ogZANGhvnJ1I8j8MjbCqqLAGQLyPWowtP/I/YttUvwPMBkDN3jBsTSzy
Pwqb4W1x2QZAUVASbAkj8j+yWm4c3+YGQNbB82vFGfI/A9qHeboBB0DepLZr
PQfyP6TYujNxNwdA72o8ay3i8T/m1SCo3qIHQBD3R2oNmPE/atDskLl5CEBU
D19ozQPxP3HFhGJvJwpAuH8ayZq27z+xcAxTGEkNQHrBc15QZOs/oXtr6jBX
EECI/fqbsrTmP4Kf/FH07BFAOrkifspU4j8A0+BAvHoTQJTl3rbUFdw/JnRm
eFQqFUBUTdTBbcfSP+T1l1YLvRZAsGgVLOQwxD9K5Wp9knEYQAAAolP32YU/
TuSQKx4eGkBQMQ1VhR3Bv+rDYoDIrRtACEJpxuks0b8uEdYdQ18dQMj275G3
hdq/Cj/1YdzzHkAc1hoKjZ/hv0ftWvciVSBAiLYPo5FZ5r/YwmQBWiwhQByZ
30CO/eq/tYjEXiD1IUAI/A461VHvv2YFdeDOziJAUjKIxbcB8r9jcnu1DJoj
QNCmuBuqMvS/L2crzkxhJEBenFZ0mFj2v88SLAt1OSVAxpTdeDCt+L+7roKb
LAMmQFxNFKvt2fq/ewEqUMzdJkDKCDSJVDX9vwrcekhutCdASkXBabeF/7/l
piGUn3woQP0g/7sf1wDAlCgZBLlVKUC/IBKZuAICwJCaZsdhICpAmwD9DGQa
A8B3doJzfCMqQB2H0bKsHgPAXlKeH5cmKkCfDaZY9SIDwCwK1nfMLCpAoRpP
pIYrA8DJeUUoNzkqQKc0oTupPAPAAlkkiQxSKkCzaEVq7l4DwHUX4kq3gypA
zdCNx3ijA8Bc8/320YYqQE9XYm3BpwPARM8Zo+yJKkDR3TYTCqwDwBKHUfsh
kCpA0+rfXpu0A8Cu9sCrjJwqQNkEMva9xQPA6NWfDGK1KkDnONYkA+gDwM+x
u7h8uCpAab+qykvsA8C2jddkl7sqQOlFf3CU8APAhEUPvczBKkDtUii8JfkD
wCG1fm03zipA82x6U0gKBMAIkZoZUtEqQHXzTvmQDgTA8Gy2xWzUKkD3eSOf
2RIEwL4k7h2i2ipA+YbM6mobBMBalF3ODOcqQP+gHoKNLATAHLMKG2vqKkCF
+Up7MzEEwN/Rt2fJ7SpADVJ3dNk1BMCi8GS0J/EqQJWqo21/OgTAZA8SAYb0
KkAdA9BmJT8EwETPcjLq9SpAk1Oi8hBBBMCB5c5u
          "]], 
         LineBox[CompressedData["
1:eJwBQQK+/SFib1JlAgAAACMAAAACAAAA9g2nCHL8KkA/p7kMngIFwKxrGeeg
/ipAX6bLZIM7BcBuisYz/wErQEFFxvIggQXAMKlzgF0FK0ADcZ+XKbsFwPPH
IM27CCtAF7Onzj3uBcC25s0ZGgwrQLXjuW+MHAbAeAV7ZngPK0BnX5n6UUcG
wDokKLPWEitAG3+GSFZvBsD9QtX/NBYrQOvlQxkhlQbAgoAvmfEcK0B7OaBB
dtsGwESf3OVPICtARx0Ar4D8BsAHvokyriMrQOfmN8leHAfAjPvjy2oqK0Dj
LuDqHFkHwJZ2mP7jNytA7Q1zyjTJB8BYlUVLQjsrQN8bBdyo4wfAG7Tyl6A+
K0AvIQNElf0HwKDxTDFdRStAGXkNdP0vCMCpbAFk1lIrQIWRZk3hjwjAbIuu
sDRWK0CxtL+e96YIwC6qW/2SWStAH92lV729CMCy57WWT2ArQDOkfK1n6gjA
vGJqychtK0DVVqi7mkAJwNBY0y67iCtAl28uD9HiCcD4RKX5n74rQHEo+09B
CgvAfLufg8TBK0BX6so4kxoLwAAymg3pxCtAx6l5m88qC8AHH48hMssrQJvT
Y9cJSwvAFvl4ScTXK0CffVhdkYoLwDOtTJno8CtAI1P+9EgGDMBuFfQ4MSMs
QJlnCbyc8gzA4+VCeMKHLEBbMgRLwqoOwKI9MRvNYS1AxClh41UFEcCthXUR
Zy0uQNIF/7xpeBLAh1VjSwP1LkCQIMslB9ITwERimtUtcS9ARCMtyCGhFMBT
Ovnz
          "]]}, Annotation[#, "Charting`Private`Tag$9275#2"]& ], 
       TagBox[{
         Directive[
          Opacity[1.], 
          RGBColor[0.560181, 0.691569, 0.194885], 
          AbsoluteThickness[1.6]], 
         LineBox[CompressedData["
1:eJwBUQOu/CFib1JlAgAAADQAAAACAAAAnX5iBjFkmz6IHjVwk/MQQMTTIExX
IHk/PNZ8E4nuEED/xr6DICCJP6pf7Up+6RBAncCNHwUgmT9aho90Z98QQGw9
dW33H6k/DbuhpjTLEEDT+2iU8B+5P2r9FCK6ohBAB9viJ+0fyT8McMIxblEQ
QKHKn3HrH9k//nPd97taD0Cur4nbbC7qP6wRyDQmgwxAZz/Rmexy8z+8ZstH
RMEJQG7lKeO0rvk/GfrG0EroBkAKIYQn3zgAQL+hQOCNjANAyDyRL35FAEAc
kTvTN38DQIZYnjcdUgBAqcGJLdpxA0ACkLhHW2sAQGBYCbIHVwNA+v7sZ9ed
AED9tVoRAyEDQOvcVajPAgFAxVsH5mGzAkDMmCcpwMwBQBRd+z7P0AFAirQ0
MV/ZAUBMGGTfR8IBQEjQQTn+5QFAC9MSSrSzAUDEB1xJPP8BQHRsMqNnlgFA
vHaQabgxAkCLU4MNMlsBQK1U+amwlgJA+GHIDh3iAECOEMsqoWADQAzkzm4O
xv8/uTcdtU5uA0DO/HbzAKL/P+Rebz/8ewNAqiaUVrt9/z87rRNUV5cDQDfz
SS6BNP8/6ElcfQ3OA0ChtM7AHp/+P0OD7c95OwRA92wkIrdm/T9uqj9aJ0kE
QNtf0ZguPv0/mtGR5NRWBEBuiYjLRhX9P/AfNvkvcgRAXtgQrEnC/D+evH4i
5qgEQAgBNP4aF/w/+PUPdVIWBUCpr2Oan6b6PyMdYv//IwVASEKgA3x1+j9O
RLSJrTEFQAI8K5CDQ/o/pZJYnghNBUACuZAE19z5P1Ivoce+gwVAwrmsOmwC
+T9+VvNRbJEFQC5fywyEyPg/qX1F3BmfBUAWbagUBo34PwDM6fB0ugVAQb7v
o44Q+D8r8zt7IsgFQIawZuYfz/c/VhqOBdDVBUClEDGjKov3P61oMhor8QVA
/iRocQP69j/Yj4Sk2P4FQBToxPipq/Y/BLfWLoYMBkBGDRVMWVj2Py/eKLkz
GgZAyrVUc8j+9T9aBXtD4ScGQGbyJtwCnfU/hizNzY41BkAmOES/yC/1P7FT
H1g8QwZAy44Zg+ew9D/cenHi6VAGQD7vkuIbEfQ/oN8RnS5TBkD4nys4wfDz
PzqHchE=
          "]], 
         LineBox[CompressedData["
1:eJwB8QMO/CFib1JlAgAAAD4AAAACAAAAZtri9U1tBkAU+fwDp23yP17wZ4Hy
eQZAmvGtzO1k8j+KF7oLoIcGQCIZmbx9W/I/tT4Mlk2VBkCqQISsDVLyP+Bl
XiD7ogZANGhvnJ1I8j8MjbCqqLAGQLyPWowtP/I/YttUvwPMBkDN3jBsTSzy
Pwqb4W1x2QZAUVASbAkj8j+yWm4c3+YGQNbB82vFGfI/A9qHeboBB0DepLZr
PQfyP6TYujNxNwdA72o8ay3i8T/m1SCo3qIHQBD3R2oNmPE/atDskLl5CEBU
D19ozQPxP3HFhGJvJwpAuH8ayZq27z+xcAxTGEkNQHrBc15QZOs/oXtr6jBX
EECI/fqbsrTmP4Kf/FH07BFAOrkifspU4j8A0+BAvHoTQJTl3rbUFdw/JnRm
eFQqFUBUTdTBbcfSP+T1l1YLvRZAsGgVLOQwxD9K5Wp9knEYQAAAolP32YU/
TuSQKx4eGkBQMQ1VhR3Bv+rDYoDIrRtACEJpxuks0b8uEdYdQ18dQMj275G3
hdq/Cj/1YdzzHkAc1hoKjZ/hv0ftWvciVSBAiLYPo5FZ5r/YwmQBWiwhQByZ
30CO/eq/tYjEXiD1IUAI/A461VHvv2YFdeDOziJAUjKIxbcB8r9jcnu1DJoj
QNCmuBuqMvS/L2crzkxhJEBenFZ0mFj2v88SLAt1OSVAxpTdeDCt+L+7roKb
LAMmQFxNFKvt2fq/ewEqUMzdJkDKCDSJVDX9vwrcekhutCdASkXBabeF/7/l
piGUn3woQP0g/7sf1wDAlCgZBLlVKUC/IBKZuAICwJCaZsdhICpAmwD9DGQa
A8B3doJzfCMqQB2H0bKsHgPAXlKeH5cmKkCfDaZY9SIDwCwK1nfMLCpAoRpP
pIYrA8DJeUUoNzkqQKc0oTupPAPAAlkkiQxSKkCzaEVq7l4DwHUX4kq3gypA
zdCNx3ijA8Bc8/320YYqQE9XYm3BpwPARM8Zo+yJKkDR3TYTCqwDwBKHUfsh
kCpA0+rfXpu0A8Cu9sCrjJwqQNkEMva9xQPA6NWfDGK1KkDnONYkA+gDwM+x
u7h8uCpAab+qykvsA8C2jddkl7sqQOlFf3CU8APAhEUPvczBKkDtUii8JfkD
wCG1fm03zipA82x6U0gKBMAIkZoZUtEqQHXzTvmQDgTA8Gy2xWzUKkD3eSOf
2RIEwL4k7h2i2ipA+YbM6mobBMBalF3ODOcqQP+gHoKNLATAHLMKG2vqKkCF
+Up7MzEEwN/Rt2fJ7SpADVJ3dNk1BMCi8GS0J/EqQJWqo21/OgTAZA8SAYb0
KkAdA9BmJT8EwETPcjLq9SpAk1Oi8hBBBMCB5c5u
          "]], 
         LineBox[CompressedData["
1:eJwVkHs81PkexmemOrWWolpCMWK1+c7F+NFVfJAoopt9ucsUWbfdlFRU4oii
wkrWVuRSySXhaJN8fslJGjqli+rMtmdR4ZTNb2iuxnH+eF7P6/nn/Xqex0L8
47YIDovF2jut//sXvatzEjQ2kFR0fMmpvBl0TYzxh1KtDcze99a5OnQGHX/q
ATXFJiDKcKwIWDqDtq3alxoyi0CyTuvYhTEOLevk9tyZQyDpkG7t804O3fy+
x9hEl8Cwcpv2aRmHPjgrOfLgPAIewu4I/+Mceo3Vd40v5xMooVfqlIo59KTr
iyl7QwJ/6DwjFhs4dFqq8JexxQRijL8b2jWfQ68vkb7z5RK48Z4bV6li07Pb
TtrVWRIwf+zivmCQTeeoByTRNgSchzbN+XSbTfuY5C3q4hOo6u5XWF5h0war
nSKWiQj0UVhv8jObLjxQpB1YSSCux4SZ+SOb9j/n7uW6lkD2T3/2SkPYtGkT
c77UiYDXYscQx81sunTMWxTiTuCI9YBBLJ9NV8Wyd7/cRmBj70f2bwyLjs2u
q7f/ngB/58eyT4MsWnA9aDI/gIBkKFS6r49FN3z4R6HvTgLP0lfHhN9l0a3i
6K6HcQR+OPeTdWgOiz563Mhw2V4CxrnkUUMqi3Yp7RBn7CeQkR6g55TIoh/8
bqZxSSZwt/x9+l+hLPqJ/zPBnazp/bPqIzLtWXR+UmqycQ6BW6c3zwywYdF+
hfyHSWcJ+I4kX9nGZdFvnmWG2xcSqE4n2b/psuhBH8eC2nICK2zs6gIeT6Fi
faWypI1AYIu0oMZtClPulKR33CNQZxj8NNx+Cll2xXrDHQRGk5aYuH47hbPN
z1rYSQgcHTzRdmz2FBoqD27s6CPwRd/4v897tEjVev8y9JnA28gOniBci82W
HpZ64wTmp326THZocU2xS61ITqAhyuOAh4cWXTNX3Ds8SUDMKhnq42txSzh3
WFeHBxvifyj11kxi/Dfjq0SWPHjjfCHV6NIkMtmj7X7WPGAO3Iy6mz+JiZxh
78PLeeCvtDM9nDmJKX/9vvO+kAc1a89Grtg7idldnVl+jjzQCE9317tP4rUj
v7465MeDE8KaxAhGgwPvXA+2Z/LAui7NetRfg64lj8tssnlAB29pXOSrwVL/
wJ78MzxI2GfK2+GuwVDJ3qW7zvGAe1BHpRFp8E19afeM8uk+gSPj83Q12Jus
5bq38eBVyETU3PtqbDdo6eoc5wFvZ+g7h7VqtJC4jwsVPGjd/vVrLqXG1L8/
NStS86Bg+YSnEVGjk3xoXxSHD38TJ5hbm6qxRWpk9pU+H65HSrY+VKuw4Wpi
wibCh4YbcbdmoQrL1olMe8L5YHYod26DtwrbfXTS1bv5EO1uwHhtUGF/2MDI
8ig+jBy5YPHJWYWWaedaTsTzoTdmnrU7pcKKB8oASOZDrn3ook0mKqz0bS9q
LOCD9k50f/GwEq+Fbzcs7uRDf9iZr9U5SqzNSDTYwxdAQSFnwG1QgR8dQ9Iy
bAXwZeueD3v+UCBvfL2snBLA+s1cz9w3CrwuXvjiP6sFsFuxgDP6RIHXnBuL
AjcIIH/dkQLpXQVWKD+b+4QJYKTiiE9qkQKL42IFDnkCKH5VbtG8RYGZfru8
ZkwIIP5O4bGrEjmW+UqDIxQCaGnkuIR2yrF1o198p1oA/g762Yvuy5FZ55GX
zRGCZ0hsxfkWOQZbk74F+kLQDVkWilVytJMzYisihFNvbS/XZ8nxbVHaYfdw
IbQPdS5UecrRQXq5KrNnOhfGC916v2DR8l9re7xs4UDDlcp/zv2Cx+jTRV63
bSF22MY8LGACN5v6VT6yEoFU3yp/JY6jS3xnkMFJETidCYw6BONYslhs1T0h
gqaLIqdVD2Rodf9qoU+QHcxtv7ZyLEyGufx2m942O8hZzH+tN0uGkbKZT7ts
KEg1CoqJrmZQfJPhnjxLwRuH8y5fhTEYm7ZdsymPgqPvvr/WHsJg4vamPt2f
KRi1X5qVEsxg1kTimdxCCgKj226OBTBYt1qpPn+RAsH8zZV/7mBQeW/q5ZVq
Cvz1jj/p28Rgbq/u6Y5OCqy29/ibrmSwuDwu6kQXBXXFukEDDgyW73/s5imZ
5nu+7qm2Z7DZMFcleUyBrZvxTCc7BqWBC6KevaDgRB9Vs4fP4LIBY7f+AQqu
1yQ3/suSQdumw2YV7yhoFUtKLy1lcE3Gv5URHyjIsrytirNg0HvZxfrhEQo+
3zok0zNnMCGGazY2RgE37P3YNhMGUxyPKxtkFDzySFn3rTGDGXr9z/dPULCK
I5HJjRgsulGerVBQ4NlXXnLpGwbLUmfuaVFRkC9tLkhYyGD11gjXFA0FOVkF
sg0LGGxa+mCJk5aCVx3sVtP5DLbJrJVTU9N/VN3/9Fmfwf8BqcR3zA==
          "]]}, Annotation[#, "Charting`Private`Tag$9275#3"]& ], {}}}, {}}, {
    DisplayFunction -> Identity, Ticks -> {Automatic, Automatic}, 
     AxesOrigin -> {0, 0}, 
     FrameTicks -> {{Automatic, Automatic}, {Automatic, Automatic}}, 
     GridLines -> {None, None}, DisplayFunction -> Identity, 
     PlotRangePadding -> {{
        Scaled[0.02], 
        Scaled[0.02]}, {
        Scaled[0.05], 
        Scaled[0.05]}}, PlotRangeClipping -> True, ImagePadding -> All, 
     DisplayFunction -> Identity, AspectRatio -> 
     NCache[GoldenRatio^(-1), 0.6180339887498948], Axes -> {True, True}, 
     AxesLabel -> {None, None}, AxesOrigin -> {0, 0}, DisplayFunction :> 
     Identity, Frame -> {{False, False}, {False, False}}, 
     FrameLabel -> {{None, None}, {None, None}}, 
     FrameTicks -> {{Automatic, Automatic}, {Automatic, Automatic}}, 
     GridLines -> {None, None}, GridLinesStyle -> Directive[
       GrayLevel[0.5, 0.4]], 
     Method -> {
      "DefaultBoundaryStyle" -> Automatic, 
       "DefaultGraphicsInteraction" -> {
        "Version" -> 1.2, "TrackMousePosition" -> {True, False}, 
         "Effects" -> {
          "Highlight" -> {"ratio" -> 2}, "HighlightPoint" -> {"ratio" -> 2}, 
           "Droplines" -> {
            "freeformCursorMode" -> True, 
             "placement" -> {"x" -> "All", "y" -> "None"}}}}, 
       "DefaultMeshStyle" -> AbsolutePointSize[6], "ScalingFunctions" -> None,
        "CoordinatesToolOptions" -> {"DisplayFunction" -> ({
           (Identity[#]& )[
            Part[#, 1]], 
           (Identity[#]& )[
            Part[#, 2]]}& ), "CopiedValueFunction" -> ({
           (Identity[#]& )[
            Part[#, 1]], 
           (Identity[#]& )[
            Part[#, 2]]}& )}}, 
     PlotRange -> {{0, 20}, {-5.157355430369368, 4.237867120020049}}, 
     PlotRangeClipping -> True, PlotRangePadding -> {{
        Scaled[0.02], 
        Scaled[0.02]}, {
        Scaled[0.02], 
        Scaled[0.02]}}, Ticks -> {Automatic, Automatic}}], 
   FormBox[
    FormBox[
     TemplateBox[{"\"v1\"", "\"Re(v2)\"", "\"Re(v3)\""}, "LineLegend", 
      DisplayFunction -> (FormBox[
        StyleBox[
         StyleBox[
          PaneBox[
           TagBox[
            GridBox[{{
               TagBox[
                GridBox[{{
                   GraphicsBox[{{
                    Directive[
                    EdgeForm[
                    Directive[
                    Opacity[0.3], 
                    GrayLevel[0]]], 
                    PointSize[0.5], 
                    Opacity[1.], 
                    RGBColor[0.368417, 0.506779, 0.709798], 
                    AbsoluteThickness[1.6]], {
                    LineBox[{{0, 10}, {20, 10}}]}}, {
                    Directive[
                    EdgeForm[
                    Directive[
                    Opacity[0.3], 
                    GrayLevel[0]]], 
                    PointSize[0.5], 
                    Opacity[1.], 
                    RGBColor[0.368417, 0.506779, 0.709798], 
                    AbsoluteThickness[1.6]], {}}}, AspectRatio -> Full, 
                    ImageSize -> {20, 10}, PlotRangePadding -> None, 
                    ImagePadding -> Automatic, 
                    BaselinePosition -> (Scaled[0.1] -> Baseline)], #}, {
                   GraphicsBox[{{
                    Directive[
                    EdgeForm[
                    Directive[
                    Opacity[0.3], 
                    GrayLevel[0]]], 
                    PointSize[0.5], 
                    Opacity[1.], 
                    RGBColor[0.880722, 0.611041, 0.142051], 
                    AbsoluteThickness[1.6]], {
                    LineBox[{{0, 10}, {20, 10}}]}}, {
                    Directive[
                    EdgeForm[
                    Directive[
                    Opacity[0.3], 
                    GrayLevel[0]]], 
                    PointSize[0.5], 
                    Opacity[1.], 
                    RGBColor[0.880722, 0.611041, 0.142051], 
                    AbsoluteThickness[1.6]], {}}}, AspectRatio -> Full, 
                    ImageSize -> {20, 10}, PlotRangePadding -> None, 
                    ImagePadding -> Automatic, 
                    BaselinePosition -> (Scaled[0.1] -> Baseline)], #2}, {
                   GraphicsBox[{{
                    Directive[
                    EdgeForm[
                    Directive[
                    Opacity[0.3], 
                    GrayLevel[0]]], 
                    PointSize[0.5], 
                    Opacity[1.], 
                    RGBColor[0.560181, 0.691569, 0.194885], 
                    AbsoluteThickness[1.6]], {
                    LineBox[{{0, 10}, {20, 10}}]}}, {
                    Directive[
                    EdgeForm[
                    Directive[
                    Opacity[0.3], 
                    GrayLevel[0]]], 
                    PointSize[0.5], 
                    Opacity[1.], 
                    RGBColor[0.560181, 0.691569, 0.194885], 
                    AbsoluteThickness[1.6]], {}}}, AspectRatio -> Full, 
                    ImageSize -> {20, 10}, PlotRangePadding -> None, 
                    ImagePadding -> Automatic, 
                    BaselinePosition -> (Scaled[0.1] -> Baseline)], #3}}, 
                 GridBoxAlignment -> {
                  "Columns" -> {Center, Left}, "Rows" -> {{Baseline}}}, 
                 AutoDelete -> False, 
                 GridBoxDividers -> {
                  "Columns" -> {{False}}, "Rows" -> {{False}}}, 
                 GridBoxItemSize -> {"Columns" -> {{All}}, "Rows" -> {{All}}},
                  GridBoxSpacings -> {
                  "Columns" -> {{0.5}}, "Rows" -> {{0.8}}}], "Grid"]}}, 
             GridBoxAlignment -> {"Columns" -> {{Left}}, "Rows" -> {{Top}}}, 
             AutoDelete -> False, 
             GridBoxItemSize -> {
              "Columns" -> {{Automatic}}, "Rows" -> {{Automatic}}}, 
             GridBoxSpacings -> {"Columns" -> {{1}}, "Rows" -> {{0}}}], 
            "Grid"], Alignment -> Left, AppearanceElements -> None, 
           ImageMargins -> {{5, 5}, {5, 5}}, ImageSizeAction -> 
           "ResizeToFit"], LineIndent -> 0, StripOnInput -> False], {
         FontFamily -> "Arial"}, Background -> Automatic, StripOnInput -> 
         False], TraditionalForm]& ), 
      InterpretationFunction :> (RowBox[{"LineLegend", "[", 
         RowBox[{
           RowBox[{"{", 
             RowBox[{
               RowBox[{"Directive", "[", 
                 RowBox[{
                   RowBox[{"Opacity", "[", "1.`", "]"}], ",", 
                   InterpretationBox[
                    ButtonBox[
                    TooltipBox[
                    GraphicsBox[{{
                    GrayLevel[0], 
                    RectangleBox[{0, 0}]}, {
                    GrayLevel[0], 
                    RectangleBox[{1, -1}]}, {
                    RGBColor[0.368417, 0.506779, 0.709798], 
                    RectangleBox[{0, -1}, {2, 1}]}}, DefaultBaseStyle -> 
                    "ColorSwatchGraphics", AspectRatio -> 1, Frame -> True, 
                    FrameStyle -> 
                    RGBColor[
                    0.24561133333333335`, 0.3378526666666667, 
                    0.4731986666666667], FrameTicks -> None, PlotRangePadding -> 
                    None, ImageSize -> 
                    Dynamic[{
                    Automatic, 
                    1.35 (CurrentValue["FontCapHeight"]/AbsoluteCurrentValue[
                    Magnification])}]], 
                    StyleBox[
                    RowBox[{"RGBColor", "[", 
                    RowBox[{"0.368417`", ",", "0.506779`", ",", "0.709798`"}],
                     "]"}], NumberMarks -> False]], Appearance -> None, 
                    BaseStyle -> {}, BaselinePosition -> Baseline, 
                    DefaultBaseStyle -> {}, ButtonFunction :> 
                    With[{Typeset`box$ = EvaluationBox[]}, 
                    If[
                    Not[
                    AbsoluteCurrentValue["Deployed"]], 
                    SelectionMove[Typeset`box$, All, Expression]; 
                    FrontEnd`Private`$ColorSelectorInitialAlpha = 1; 
                    FrontEnd`Private`$ColorSelectorInitialColor = 
                    RGBColor[0.368417, 0.506779, 0.709798]; 
                    FrontEnd`Private`$ColorSelectorUseMakeBoxes = True; 
                    MathLink`CallFrontEnd[
                    FrontEnd`AttachCell[Typeset`box$, 
                    FrontEndResource["RGBColorValueSelector"], {
                    0, {Left, Bottom}}, {Left, Top}, 
                    "ClosingActions" -> {
                    "SelectionDeparture", "ParentChanged", 
                    "EvaluatorQuit"}]]]], BaseStyle -> Inherited, Evaluator -> 
                    Automatic, Method -> "Preemptive"], 
                    RGBColor[0.368417, 0.506779, 0.709798], Editable -> False,
                     Selectable -> False], ",", 
                   RowBox[{"AbsoluteThickness", "[", "1.6`", "]"}]}], "]"}], 
               ",", 
               RowBox[{"Directive", "[", 
                 RowBox[{
                   RowBox[{"Opacity", "[", "1.`", "]"}], ",", 
                   InterpretationBox[
                    ButtonBox[
                    TooltipBox[
                    GraphicsBox[{{
                    GrayLevel[0], 
                    RectangleBox[{0, 0}]}, {
                    GrayLevel[0], 
                    RectangleBox[{1, -1}]}, {
                    RGBColor[0.880722, 0.611041, 0.142051], 
                    RectangleBox[{0, -1}, {2, 1}]}}, DefaultBaseStyle -> 
                    "ColorSwatchGraphics", AspectRatio -> 1, Frame -> True, 
                    FrameStyle -> 
                    RGBColor[
                    0.587148, 0.40736066666666665`, 0.09470066666666668], 
                    FrameTicks -> None, PlotRangePadding -> None, ImageSize -> 
                    Dynamic[{
                    Automatic, 
                    1.35 (CurrentValue["FontCapHeight"]/AbsoluteCurrentValue[
                    Magnification])}]], 
                    StyleBox[
                    RowBox[{"RGBColor", "[", 
                    RowBox[{"0.880722`", ",", "0.611041`", ",", "0.142051`"}],
                     "]"}], NumberMarks -> False]], Appearance -> None, 
                    BaseStyle -> {}, BaselinePosition -> Baseline, 
                    DefaultBaseStyle -> {}, ButtonFunction :> 
                    With[{Typeset`box$ = EvaluationBox[]}, 
                    If[
                    Not[
                    AbsoluteCurrentValue["Deployed"]], 
                    SelectionMove[Typeset`box$, All, Expression]; 
                    FrontEnd`Private`$ColorSelectorInitialAlpha = 1; 
                    FrontEnd`Private`$ColorSelectorInitialColor = 
                    RGBColor[0.880722, 0.611041, 0.142051]; 
                    FrontEnd`Private`$ColorSelectorUseMakeBoxes = True; 
                    MathLink`CallFrontEnd[
                    FrontEnd`AttachCell[Typeset`box$, 
                    FrontEndResource["RGBColorValueSelector"], {
                    0, {Left, Bottom}}, {Left, Top}, 
                    "ClosingActions" -> {
                    "SelectionDeparture", "ParentChanged", 
                    "EvaluatorQuit"}]]]], BaseStyle -> Inherited, Evaluator -> 
                    Automatic, Method -> "Preemptive"], 
                    RGBColor[0.880722, 0.611041, 0.142051], Editable -> False,
                     Selectable -> False], ",", 
                   RowBox[{"AbsoluteThickness", "[", "1.6`", "]"}]}], "]"}], 
               ",", 
               RowBox[{"Directive", "[", 
                 RowBox[{
                   RowBox[{"Opacity", "[", "1.`", "]"}], ",", 
                   InterpretationBox[
                    ButtonBox[
                    TooltipBox[
                    GraphicsBox[{{
                    GrayLevel[0], 
                    RectangleBox[{0, 0}]}, {
                    GrayLevel[0], 
                    RectangleBox[{1, -1}]}, {
                    RGBColor[0.560181, 0.691569, 0.194885], 
                    RectangleBox[{0, -1}, {2, 1}]}}, DefaultBaseStyle -> 
                    "ColorSwatchGraphics", AspectRatio -> 1, Frame -> True, 
                    FrameStyle -> 
                    RGBColor[
                    0.37345400000000006`, 0.461046, 0.12992333333333334`], 
                    FrameTicks -> None, PlotRangePadding -> None, ImageSize -> 
                    Dynamic[{
                    Automatic, 
                    1.35 (CurrentValue["FontCapHeight"]/AbsoluteCurrentValue[
                    Magnification])}]], 
                    StyleBox[
                    RowBox[{"RGBColor", "[", 
                    RowBox[{"0.560181`", ",", "0.691569`", ",", "0.194885`"}],
                     "]"}], NumberMarks -> False]], Appearance -> None, 
                    BaseStyle -> {}, BaselinePosition -> Baseline, 
                    DefaultBaseStyle -> {}, ButtonFunction :> 
                    With[{Typeset`box$ = EvaluationBox[]}, 
                    If[
                    Not[
                    AbsoluteCurrentValue["Deployed"]], 
                    SelectionMove[Typeset`box$, All, Expression]; 
                    FrontEnd`Private`$ColorSelectorInitialAlpha = 1; 
                    FrontEnd`Private`$ColorSelectorInitialColor = 
                    RGBColor[0.560181, 0.691569, 0.194885]; 
                    FrontEnd`Private`$ColorSelectorUseMakeBoxes = True; 
                    MathLink`CallFrontEnd[
                    FrontEnd`AttachCell[Typeset`box$, 
                    FrontEndResource["RGBColorValueSelector"], {
                    0, {Left, Bottom}}, {Left, Top}, 
                    "ClosingActions" -> {
                    "SelectionDeparture", "ParentChanged", 
                    "EvaluatorQuit"}]]]], BaseStyle -> Inherited, Evaluator -> 
                    Automatic, Method -> "Preemptive"], 
                    RGBColor[0.560181, 0.691569, 0.194885], Editable -> False,
                     Selectable -> False], ",", 
                   RowBox[{"AbsoluteThickness", "[", "1.6`", "]"}]}], "]"}]}],
              "}"}], ",", 
           RowBox[{"{", 
             RowBox[{#, ",", #2, ",", #3}], "}"}], ",", 
           RowBox[{"LegendMarkers", "\[Rule]", "None"}], ",", 
           RowBox[{"LabelStyle", "\[Rule]", 
             RowBox[{"{", "}"}]}], ",", 
           RowBox[{"LegendLayout", "\[Rule]", "\"Column\""}]}], "]"}]& ), 
      Editable -> True], TraditionalForm], TraditionalForm]},
  "Legended",
  DisplayFunction->(GridBox[{{
      TagBox[
       ItemBox[
        PaneBox[
         TagBox[#, "SkipImageSizeLevel"], Alignment -> {Center, Baseline}, 
         BaselinePosition -> Baseline], DefaultBaseStyle -> "Labeled"], 
       "SkipImageSizeLevel"], 
      ItemBox[#2, DefaultBaseStyle -> "LabeledLabel"]}}, 
    GridBoxAlignment -> {"Columns" -> {{Center}}, "Rows" -> {{Center}}}, 
    AutoDelete -> False, GridBoxItemSize -> Automatic, 
    BaselinePosition -> {1, 1}]& ),
  Editable->True,
  InterpretationFunction->(RowBox[{"Legended", "[", 
     RowBox[{#, ",", 
       RowBox[{"Placed", "[", 
         RowBox[{#2, ",", "After"}], "]"}]}], "]"}]& )]], "Output",
 CellChangeTimes->{{3.8567840322602158`*^9, 3.856784078342951*^9}, 
   3.856784154257678*^9, 3.8567842357690887`*^9, {3.8567848063424253`*^9, 
   3.856784853671295*^9}, 3.8568041422990303`*^9, 3.857815835892396*^9, 
   3.857818857949833*^9, 3.85988894730599*^9, 3.859891968951066*^9, 
   3.859892196247551*^9, 3.8602256462727537`*^9, 3.8604739252872276`*^9, 
   3.860483346416355*^9, 3.860639353277505*^9, 3.86073551737887*^9, 
   3.861712697245489*^9, 3.861784720425643*^9, 3.876921569568471*^9, 
   3.877524564056514*^9},
 CellLabel->"Out[17]=",ExpressionUUID->"01179af9-0ef2-44db-b353-41ead52b8884"]
}, Open  ]],

Cell[TextData[{
 "The first eigenvalue of the Jacobian is constant and equal to -",
 StyleBox["G. ",
  FontSlant->"Italic"],
 "We then consider the second and third ones. ",
 "We observe three regimes for these two eigenvalues in the plot above: real \
and positive for small \[Phi] (the condition \[Theta]<\[Alpha] \
\[Gamma]/\[Eta]  is not satisfied); complex conjugates for intermediate \
\[Phi]; real and smaller than ",
 StyleBox["G",
  FontSlant->"Italic"],
 " for large \[Phi]. Based on the guess above, we use the value, ",
 Cell[BoxData[
  FormBox[
   SubscriptBox["\[Phi]", "g"], TraditionalForm]],ExpressionUUID->
  "86cb629e-f594-4d62-ad0c-c724db089f32"],
 ", of \[Phi] at the transition between the second and third regime. The \
value of \[Phi] has no influence on the equilibrium points and it is expected \
that, within the third regime, it has limited influence on the dynamics \
because the slowest mode is the eigenmode associated with the first \
eigenvalue. Indeed, for all results shown hereafter, we explored the range ",
 Cell[BoxData[
  FormBox[
   SubscriptBox["\[Phi]", "g"], TraditionalForm]],ExpressionUUID->
  "f2382674-e328-425f-b23e-103625be2705"],
 " to ",
 Cell[BoxData[
  FormBox[
   RowBox[{"5", 
    SubscriptBox["\[Phi]", "g"]}], TraditionalForm]],ExpressionUUID->
  "86877705-c671-4a51-8918-b656b0763fbb"],
 " and found no qualitative change and relatively small quantitative changes."
}], "Text",
 CellChangeTimes->{{3.856784442261085*^9, 3.856784729030603*^9}, {
  3.856787632025401*^9, 3.856787689431217*^9}, {3.856787793104145*^9, 
  3.8567878775581093`*^9}, {3.85679543892165*^9, 3.8567955825084743`*^9}, {
  3.857815947324438*^9, 
  3.857815997360437*^9}},ExpressionUUID->"f842c481-9cc9-44e9-88ae-\
1aa4a05c039f"],

Cell[CellGroupData[{

Cell[BoxData[{
 RowBox[{"Solve", "[", 
  RowBox[{
   RowBox[{
    RowBox[{"EigenvaluesWithParameters", "[", 
     RowBox[{"[", "2", "]"}], "]"}], "==", 
    RowBox[{"EigenvaluesWithParameters", "[", 
     RowBox[{"[", "3", "]"}], "]"}]}], ",", "\[Phi]"}], 
  "]"}], "\[IndentingNewLine]", 
 RowBox[{"\[Phi]guess", "=", 
  RowBox[{"%", "[", 
   RowBox[{"[", 
    RowBox[{"2", ",", "1"}], "]"}], "]"}]}]}], "Input",
 CellChangeTimes->{{3.856784090568734*^9, 3.8567841282439003`*^9}, {
  3.856784242864131*^9, 3.856784275784*^9}},
 CellLabel->"In[18]:=",ExpressionUUID->"21d8aa12-5433-46cc-8ab0-936bbac75e56"],

Cell[BoxData[
 RowBox[{"{", 
  RowBox[{
   RowBox[{"{", 
    RowBox[{"\[Phi]", "\[Rule]", "2.7969938030688586`"}], "}"}], ",", 
   RowBox[{"{", 
    RowBox[{"\[Phi]", "\[Rule]", "13.486679957822442`"}], "}"}]}], 
  "}"}]], "Output",
 CellChangeTimes->{{3.8567841291323357`*^9, 3.8567841572390003`*^9}, {
   3.856784271299247*^9, 3.856784275960444*^9}, 3.856785424372074*^9, 
   3.856804145451179*^9, 3.857816028869998*^9, 3.857818858092346*^9, 
   3.859888949617875*^9, 3.859891901854298*^9, 3.85989197179631*^9, 
   3.859892196390532*^9, 3.860225648410692*^9, 3.8604739278563595`*^9, 
   3.8604833495394974`*^9, 3.860639356889228*^9, 3.8607355195627193`*^9, 
   3.86171269727946*^9, 3.86178472045457*^9, 3.8769215717459993`*^9, 
   3.8775245641651506`*^9},
 CellLabel->"Out[18]=",ExpressionUUID->"15637d6f-6001-4ade-bf23-2a46c8389348"],

Cell[BoxData[
 RowBox[{"\[Phi]", "\[Rule]", "13.486679957822442`"}]], "Output",
 CellChangeTimes->{{3.8567841291323357`*^9, 3.8567841572390003`*^9}, {
   3.856784271299247*^9, 3.856784275960444*^9}, 3.856785424372074*^9, 
   3.856804145451179*^9, 3.857816028869998*^9, 3.857818858092346*^9, 
   3.859888949617875*^9, 3.859891901854298*^9, 3.85989197179631*^9, 
   3.859892196390532*^9, 3.860225648410692*^9, 3.8604739278563595`*^9, 
   3.8604833495394974`*^9, 3.860639356889228*^9, 3.8607355195627193`*^9, 
   3.86171269727946*^9, 3.86178472045457*^9, 3.8769215717459993`*^9, 
   3.877524564166562*^9},
 CellLabel->"Out[19]=",ExpressionUUID->"797f9198-f0bf-406d-95e3-3b455016911f"]
}, Open  ]],

Cell[TextData[StyleBox["Model with no feedback", "Title",
 FontSize->18]], "Text",
 CellChangeTimes->{{3.852117558338532*^9, 3.85211758005234*^9}, {
  3.852117651808693*^9, 3.8521176670798473`*^9}, {3.853934142789257*^9, 
  3.85393414878789*^9}, {3.854110693838365*^9, 3.854110695183062*^9}, {
  3.8567574217067013`*^9, 3.8567574309921513`*^9}, {3.856766649018198*^9, 
  3.8567666644851217`*^9}, {3.858011299970614*^9, 
  3.858011304043867*^9}},ExpressionUUID->"3c77fa76-59d5-49e0-aac6-\
266cd6e83a4f"],

Cell[TextData[{
 "Before going further, we examine whether a model with no feedback is \
compatible with experimental data. We replace Eq. (1) by\n ",
 Cell[BoxData[
  FormBox[
   FrameBox[
    RowBox[{
     StyleBox[
      FractionBox[
       StyleBox[
        RowBox[{
         StyleBox["d",
          FontSlant->"Plain"], 
         StyleBox["Spk",
          FontSlant->"Italic"]}]], 
       StyleBox[
        RowBox[{
         StyleBox["d",
          FontSlant->"Plain"], 
         StyleBox["t",
          FontSlant->"Italic"]}]]], "InlineFormula"], "=", 
     RowBox[{"\[Phi]", " ", "-", 
      RowBox[{"\[Alpha]", " ", 
       StyleBox["Spk",
        FontSlant->"Italic"]}]}]}]], TraditionalForm]],ExpressionUUID->
  "f0a96256-f09c-4f84-be1a-7870b8aad0b3"],
 ". \t\t\t\t\t\t(1\[CloseCurlyQuote]) \nin which we assumed constant feeding \
of the endocytic vesicles, instead of mechanosensitive feeding.\nWe use Eqs. \
(1\[CloseCurlyQuote], 2, 3) to write the function that defines the dynamical \
system. "
}], "Text",
 CellChangeTimes->{{3.856766985244947*^9, 3.856767025850212*^9}, {
   3.856767061079981*^9, 3.856767094600226*^9}, {3.856767136352214*^9, 
   3.856767148531803*^9}, {3.858011317688335*^9, 3.858011485202582*^9}, 
   3.8617855048403587`*^9, 
   3.878195178097432*^9},ExpressionUUID->"2c447c30-d1d0-48ff-bf72-\
c62cc3ff8417"],

Cell[BoxData[
 RowBox[{
  RowBox[{"DynSysNoFeedback", "[", 
   RowBox[{"Spk_", ",", "G_", ",", "h_"}], "]"}], ":=", " ", 
  RowBox[{"{", 
   RowBox[{
    RowBox[{"\[Phi]", " ", "-", 
     RowBox[{"\[Alpha]", " ", "Spk"}]}], ",", 
    RowBox[{
     RowBox[{"\[Eta]", " ", "Spk", 
      RowBox[{
       RowBox[{"(", 
        RowBox[{"1", "-", 
         RowBox[{"\[Theta]", " ", "h"}]}], ")"}], "/", 
       RowBox[{"h", "^", "2"}]}]}], "-", 
     RowBox[{"\[Gamma]", 
      RowBox[{
       RowBox[{
        RowBox[{"(", 
         RowBox[{"2", "-", 
          RowBox[{"\[Theta]", " ", "h"}]}], ")"}], "/", 
        RowBox[{"(", 
         RowBox[{"1", "-", 
          RowBox[{"\[Theta]", " ", "h"}]}], ")"}]}], "/", "h"}], " ", "G", 
      " ", "Spk"}], "+", 
     RowBox[{
      RowBox[{"G", "^", "2"}], "/", 
      RowBox[{"(", 
       RowBox[{"1", "-", 
        RowBox[{"\[Theta]", " ", "h"}]}], ")"}]}]}], ",", "  ", 
    RowBox[{
     RowBox[{"\[Gamma]", " ", "Spk"}], "-", " ", 
     RowBox[{"G", " ", "h"}]}]}], "}"}]}]], "Input",
 CellChangeTimes->{{3.85316524393052*^9, 3.85316534045627*^9}, {
   3.853167321301659*^9, 3.853167322193345*^9}, {3.8531673964363537`*^9, 
   3.853167397082683*^9}, 3.8531674575245047`*^9, {3.853170395720203*^9, 
   3.8531703962351637`*^9}, {3.853170448652808*^9, 3.853170450390512*^9}, {
   3.853170483415557*^9, 3.8531705133539886`*^9}, {3.8531705488973837`*^9, 
   3.853170549215296*^9}, {3.853172413601885*^9, 3.853172413785404*^9}, {
   3.853172722978691*^9, 3.853172725528837*^9}, {3.853172839431426*^9, 
   3.853172850365799*^9}, {3.853172901485896*^9, 3.853172902009842*^9}, {
   3.853173621381995*^9, 3.853173622626535*^9}, {3.853487683404551*^9, 
   3.85348768364775*^9}, {3.853490012310938*^9, 3.853490012415029*^9}, {
   3.85349014357198*^9, 3.853490143739233*^9}, {3.85349124791462*^9, 
   3.853491248047249*^9}, {3.8534915920535383`*^9, 3.85349160005441*^9}, {
   3.853491716628785*^9, 3.853491716840825*^9}, {3.853491861162325*^9, 
   3.853491873938527*^9}, {3.853492017513253*^9, 3.853492018987082*^9}, {
   3.853492120699992*^9, 3.853492122579898*^9}, {3.853493106595714*^9, 
   3.853493107105399*^9}, {3.853493257176407*^9, 3.8534932572986593`*^9}, {
   3.853493507278879*^9, 3.853493507490028*^9}, {3.853515715872326*^9, 
   3.853515715969901*^9}, {3.853773022063467*^9, 3.853773177609248*^9}, 
   3.853774298832728*^9, {3.8537744951031427`*^9, 3.8537744953438396`*^9}, {
   3.853774606554783*^9, 3.8537746087171917`*^9}, {3.853774687488332*^9, 
   3.8537746876408854`*^9}, {3.853774879457724*^9, 3.853774880231179*^9}, {
   3.853775285363222*^9, 3.853775285852023*^9}, {3.8537754725557127`*^9, 
   3.8537754731119137`*^9}, {3.85377557589828*^9, 3.853775577158333*^9}, {
   3.8538579861689787`*^9, 3.8538580066281433`*^9}, {3.853858059006667*^9, 
   3.8538580744077463`*^9}, {3.8538611362872963`*^9, 3.853861167858205*^9}, {
   3.8538613868781033`*^9, 3.853861388985608*^9}, {3.8541105542437973`*^9, 
   3.854110554504642*^9}, {3.854110671445972*^9, 3.854110672451667*^9}, {
   3.854278946956888*^9, 3.854279017664146*^9}, {3.8567507784601927`*^9, 
   3.856750791396615*^9}, {3.856753798845181*^9, 3.8567538241809177`*^9}, {
   3.856753854255542*^9, 3.856753875942957*^9}, {3.856753958692071*^9, 
   3.856753979951174*^9}, {3.8567540430347843`*^9, 3.8567540438970747`*^9}, {
   3.8567540893238373`*^9, 3.8567541586073027`*^9}, {3.85675420156087*^9, 
   3.8567542097365417`*^9}, {3.856754825240739*^9, 3.85675482650558*^9}, {
   3.856767159196254*^9, 3.856767204316437*^9}, {3.856767252583774*^9, 
   3.8567673490287933`*^9}, {3.8567674061871634`*^9, 3.856767441296524*^9}, {
   3.858011489547769*^9, 3.858011515410925*^9}},
 CellLabel->"In[20]:=",ExpressionUUID->"9c3eef7a-525a-4fa6-942a-84495d98492a"],

Cell["We seek the stationary points. ", "Text",
 CellChangeTimes->{{3.856766985244947*^9, 3.856767025850212*^9}, {
   3.856767061079981*^9, 3.856767094600226*^9}, {3.856767136352214*^9, 
   3.856767148531803*^9}, {3.8567676859874907`*^9, 3.856767692760387*^9}, 
   3.85781164302184*^9},ExpressionUUID->"ebb70935-29fa-4b36-9a21-\
8090ea5bb7c0"],

Cell[CellGroupData[{

Cell[BoxData[
 RowBox[{"StationaryPointsNoFeedback", "=", 
  RowBox[{"Solve", "[", 
   RowBox[{
    RowBox[{
     RowBox[{"DynSysNoFeedback", "[", 
      RowBox[{"Spk", ",", "G", ",", "h"}], "]"}], "\[Equal]", "0"}], ",", 
    RowBox[{"{", 
     RowBox[{"Spk", ",", "G", ",", "h"}], "}"}]}], "]"}]}]], "Input",
 CellChangeTimes->{{3.854110622404356*^9, 3.854110638436205*^9}, {
  3.854110714835908*^9, 3.854110718891993*^9}, {3.8542789978166447`*^9, 
  3.85427900651012*^9}, {3.856754212188034*^9, 3.8567542143010073`*^9}, {
  3.856767220005761*^9, 3.8567672464823713`*^9}, {3.8580115177360773`*^9, 
  3.8580115257438917`*^9}},
 CellLabel->"In[21]:=",ExpressionUUID->"d2e3fd75-d7a5-4f42-a79d-36a81ae88911"],

Cell[BoxData[
 RowBox[{"{", 
  RowBox[{"{", 
   RowBox[{
    RowBox[{"Spk", "\[Rule]", 
     FractionBox["\[Phi]", "\[Alpha]"]}], ",", 
    RowBox[{"G", "\[Rule]", 
     RowBox[{"-", 
      FractionBox[
       RowBox[{"\[Gamma]", " ", "\[Eta]", " ", "\[Theta]", " ", "\[Phi]"}], 
       RowBox[{
        RowBox[{
         RowBox[{"-", "\[Alpha]"}], " ", "\[Eta]"}], "+", 
        RowBox[{
         SuperscriptBox["\[Gamma]", "2"], " ", "\[Phi]"}]}]]}]}], ",", 
    RowBox[{"h", "\[Rule]", 
     FractionBox[
      RowBox[{
       RowBox[{"\[Alpha]", " ", "\[Eta]"}], "-", 
       RowBox[{
        SuperscriptBox["\[Gamma]", "2"], " ", "\[Phi]"}]}], 
      RowBox[{"\[Alpha]", " ", "\[Eta]", " ", "\[Theta]"}]]}]}], "}"}], 
  "}"}]], "Output",
 CellChangeTimes->{
  3.856767472376973*^9, 3.856804118588029*^9, 3.857812707164688*^9, 
   3.857818856946391*^9, {3.858011528551262*^9, 3.858011533017151*^9}, 
   3.8598909074659243`*^9, 3.859892196414361*^9, 3.86022565689919*^9, 
   3.86048335462565*^9, 3.860735522942154*^9, 3.8617126973271313`*^9, 
   3.8617847204918957`*^9, 3.87752456418614*^9},
 CellLabel->"Out[21]=",ExpressionUUID->"a90e1156-614d-41f2-a1fe-68a5cee4c9f0"]
}, Open  ]],

Cell[TextData[{
 "There is a single  stationary point  as long as ",
 Cell[BoxData[
  RowBox[{
   RowBox[{
    RowBox[{"\[Alpha]", " ", "\[Eta]"}], "-", 
    RowBox[{
     SuperscriptBox["\[Gamma]", "2"], " ", "\[Phi]"}]}], ">", "0"}]],
  CellChangeTimes->{
   3.856767472376973*^9, 3.856804118588029*^9, 3.857812707164688*^9, 
    3.857818856946391*^9, {3.858011528551262*^9, 3.858011533017151*^9}},
  ExpressionUUID->"dd1b7375-6d0d-4151-8df1-f2e473972fe9"],
 " and \[Theta]>0; there is no stationary point  otherwise.\n\nWe then study \
its stability, by computing the Jacobian."
}], "Text",
 CellChangeTimes->{{3.856766985244947*^9, 3.856767025850212*^9}, {
  3.856767061079981*^9, 3.856767094600226*^9}, {3.856767136352214*^9, 
  3.856767148531803*^9}, {3.8567676108304653`*^9, 3.856767676271714*^9}, {
  3.8567677116584177`*^9, 3.856767735829789*^9}, {3.8567683128306026`*^9, 
  3.856768331854376*^9}, {3.856770086834784*^9, 3.856770092594555*^9}, {
  3.8578128257111387`*^9, 3.857812836452304*^9}, {3.858011543966909*^9, 
  3.858011612642446*^9}, {3.8580120788558073`*^9, 
  3.858012181846039*^9}},ExpressionUUID->"7fd55b1c-1bb7-4360-9b2c-\
5be96797d5e7"],

Cell[CellGroupData[{

Cell[BoxData[{
 RowBox[{
  RowBox[{"JacNoFeedback", "[", 
   RowBox[{"Spk_", ",", "G_", ",", "h_"}], "]"}], ":=", 
  RowBox[{
   RowBox[{"Transpose", "[", 
    RowBox[{"{", 
     RowBox[{
      RowBox[{"D", "[", 
       RowBox[{
        RowBox[{"DynSysNoFeedback", "[", 
         RowBox[{"s", ",", "g", ",", "H"}], "]"}], ",", "s"}], "]"}], ",", 
      RowBox[{"D", "[", 
       RowBox[{
        RowBox[{"DynSysNoFeedback", "[", 
         RowBox[{"s", ",", "g", ",", "H"}], "]"}], ",", "g"}], "]"}], ",", 
      RowBox[{"D", "[", 
       RowBox[{
        RowBox[{"DynSysNoFeedback", "[", 
         RowBox[{"s", ",", "g", ",", "H"}], "]"}], ",", "H"}], "]"}]}], "}"}],
     "]"}], "/.", 
   RowBox[{"{", 
    RowBox[{
     RowBox[{"s", "\[Rule]", " ", "Spk"}], ",", 
     RowBox[{"g", "\[Rule]", " ", "G"}], ",", 
     RowBox[{"H", "\[Rule]", " ", "h"}]}], "}"}]}]}], "\[IndentingNewLine]", 
 RowBox[{"JacNoFeedbackSationaryPoint", "=", 
  RowBox[{
   RowBox[{
    RowBox[{"JacNoFeedback", "[", 
     RowBox[{"Spk", ",", "G", ",", "h"}], "]"}], "/.", 
    RowBox[{"StationaryPointsNoFeedback", "[", 
     RowBox[{"[", "1", "]"}], "]"}]}], "//", 
   "Simplify"}]}], "\[IndentingNewLine]", 
 RowBox[{
  RowBox[{"Eigenvalues", "[", "JacNoFeedbackSationaryPoint", "]"}], "//", 
  "Simplify"}]}], "Input",
 CellChangeTimes->{{3.8531653602727327`*^9, 3.8531653974833527`*^9}, {
  3.853165449882971*^9, 3.853165477556417*^9}, {3.853165537013145*^9, 
  3.853165619422532*^9}, {3.854279041428295*^9, 3.854279052990964*^9}, {
  3.8567546288195963`*^9, 3.856754633800555*^9}, {3.856767588537984*^9, 
  3.856767589160581*^9}, {3.856767739016251*^9, 3.8567678371670313`*^9}, {
  3.856767989437275*^9, 3.856767992834656*^9}, {3.858011617324078*^9, 
  3.8580116325362167`*^9}, {3.8580116767845163`*^9, 3.858011759154999*^9}},
 CellLabel->"In[22]:=",ExpressionUUID->"00344f68-16b9-4d5b-9d69-703fc10591c4"],

Cell[BoxData[
 RowBox[{"{", 
  RowBox[{
   RowBox[{"{", 
    RowBox[{
     RowBox[{"-", "\[Alpha]"}], ",", "0", ",", "0"}], "}"}], ",", 
   RowBox[{"{", 
    RowBox[{
     RowBox[{"-", 
      FractionBox[
       RowBox[{
        SuperscriptBox["\[Alpha]", "2"], " ", 
        SuperscriptBox["\[Eta]", "3"], " ", 
        SuperscriptBox["\[Theta]", "2"]}], 
       SuperscriptBox[
        RowBox[{"(", 
         RowBox[{
          RowBox[{"\[Alpha]", " ", "\[Eta]"}], "-", 
          RowBox[{
           SuperscriptBox["\[Gamma]", "2"], " ", "\[Phi]"}]}], ")"}], "2"]]}],
      ",", 
     FractionBox[
      RowBox[{"\[Eta]", " ", "\[Theta]"}], "\[Gamma]"], ",", "0"}], "}"}], 
   ",", 
   RowBox[{"{", 
    RowBox[{"\[Gamma]", ",", 
     FractionBox[
      RowBox[{
       RowBox[{
        RowBox[{"-", "\[Alpha]"}], " ", "\[Eta]"}], "+", 
       RowBox[{
        SuperscriptBox["\[Gamma]", "2"], " ", "\[Phi]"}]}], 
      RowBox[{"\[Alpha]", " ", "\[Eta]", " ", "\[Theta]"}]], ",", 
     FractionBox[
      RowBox[{"\[Gamma]", " ", "\[Eta]", " ", "\[Theta]", " ", "\[Phi]"}], 
      RowBox[{
       RowBox[{
        RowBox[{"-", "\[Alpha]"}], " ", "\[Eta]"}], "+", 
       RowBox[{
        SuperscriptBox["\[Gamma]", "2"], " ", "\[Phi]"}]}]]}], "}"}]}], 
  "}"}]], "Output",
 CellChangeTimes->{{3.858011748377179*^9, 3.858011760192234*^9}, 
   3.859890910627879*^9, 3.859892196432025*^9, 3.860225658264311*^9, 
   3.860483362012571*^9, 3.860735524238673*^9, 3.861712697370284*^9, 
   3.8617847205216293`*^9, 3.877524564208171*^9},
 CellLabel->"Out[23]=",ExpressionUUID->"ef547591-64ed-4e42-a8d1-f6775b5550d1"],

Cell[BoxData[
 RowBox[{"{", 
  RowBox[{
   FractionBox[
    RowBox[{"\[Gamma]", " ", "\[Eta]", " ", "\[Theta]", " ", "\[Phi]"}], 
    RowBox[{
     RowBox[{
      RowBox[{"-", "\[Alpha]"}], " ", "\[Eta]"}], "+", 
     RowBox[{
      SuperscriptBox["\[Gamma]", "2"], " ", "\[Phi]"}]}]], ",", 
   RowBox[{"-", "\[Alpha]"}], ",", 
   FractionBox[
    RowBox[{"\[Eta]", " ", "\[Theta]"}], "\[Gamma]"]}], "}"}]], "Output",
 CellChangeTimes->{{3.858011748377179*^9, 3.858011760192234*^9}, 
   3.859890910627879*^9, 3.859892196432025*^9, 3.860225658264311*^9, 
   3.860483362012571*^9, 3.860735524238673*^9, 3.861712697370284*^9, 
   3.8617847205216293`*^9, 3.87752456421487*^9},
 CellLabel->"Out[24]=",ExpressionUUID->"fbc40e6b-9528-4b5d-b2ee-ebb9776b2140"]
}, Open  ]],

Cell[TextData[{
 "The third eigenvalue is positive and so the stationary point is unstable \
(if it exists). This model does not allow stable stationary growth and this \
would also apply to any modification of Eq. (1\[CloseCurlyQuote]) in which \
the right-hand side is solely a function of ",
 StyleBox["Spk",
  FontSlant->"Italic"],
 "."
}], "Text",
 CellChangeTimes->{{3.856766985244947*^9, 3.856767025850212*^9}, {
   3.856767061079981*^9, 3.856767094600226*^9}, {3.856767136352214*^9, 
   3.856767148531803*^9}, {3.8567676108304653`*^9, 3.856767676271714*^9}, {
   3.8567677116584177`*^9, 3.856767735829789*^9}, {3.856768366233308*^9, 
   3.856768367064596*^9}, {3.856768878628427*^9, 3.856768962426952*^9}, {
   3.8567691118235283`*^9, 3.856769308766171*^9}, 3.856769854215661*^9, {
   3.856769922641038*^9, 3.8567699890382013`*^9}, {3.8567700317052193`*^9, 
   3.856770042967327*^9}, {3.856770440473592*^9, 3.856770460144034*^9}, {
   3.856770512590205*^9, 3.85677059570113*^9}, {3.856771684403285*^9, 
   3.856771734376142*^9}, {3.856771861573453*^9, 3.85677198564011*^9}, {
   3.856772719273988*^9, 3.856772734090289*^9}, {3.856772941512437*^9, 
   3.85677294446765*^9}, {3.856773004557893*^9, 3.856773011857074*^9}, {
   3.8567759418867807`*^9, 3.856775994911529*^9}, {3.856776204786462*^9, 
   3.856776243163501*^9}, {3.856783116184305*^9, 3.8567831640759583`*^9}, {
   3.8567832054565363`*^9, 3.856783396480603*^9}, {3.8567835015882683`*^9, 
   3.856783503258698*^9}, {3.8580117789449377`*^9, 3.858011802061502*^9}, {
   3.858011919816662*^9, 3.8580119568225517`*^9}, {3.858012196437867*^9, 
   3.858012210849906*^9}, {3.858012258442762*^9, 3.858012369231696*^9}, {
   3.859888994576045*^9, 3.859889013839759*^9}, {3.8598895986278667`*^9, 
   3.859889604016815*^9}, {3.8598897760921793`*^9, 3.8598898350725193`*^9}, {
   3.859889867029702*^9, 3.859889871383457*^9}, {3.8598899046722*^9, 
   3.8598899219245453`*^9}, {3.8598899928238153`*^9, 
   3.8598900035899563`*^9}, {3.8598905290899067`*^9, 
   3.8598905299104977`*^9}},ExpressionUUID->"a37baee7-9572-466c-b9fa-\
b2fd1d39567d"],

Cell[TextData[StyleBox["Estimation of parameters of the model with no \
feedback", "Title",
 FontSize->18]], "Text",
 CellChangeTimes->{{3.852117558338532*^9, 3.85211758005234*^9}, {
  3.852117651808693*^9, 3.8521176670798473`*^9}, {3.853934142789257*^9, 
  3.85393414878789*^9}, {3.854110693838365*^9, 3.854110695183062*^9}, {
  3.8567574217067013`*^9, 3.8567574309921513`*^9}, {3.856766649018198*^9, 
  3.8567666644851217`*^9}, {3.856773256140921*^9, 3.856773294972951*^9}, {
  3.859890612341074*^9, 
  3.859890622362979*^9}},ExpressionUUID->"41c8f20d-944f-4206-baaa-\
a37a7e7fcce7"],

Cell["\<\
The situation is the same as in the model with feedback, except that we do \
not use the argument on oscillations and \[Phi] remains as a free parameter. \
\>", "Text",
 CellChangeTimes->{{3.856766985244947*^9, 3.856767025850212*^9}, {
   3.856767061079981*^9, 3.856767094600226*^9}, {3.856767136352214*^9, 
   3.856767148531803*^9}, {3.8567676108304653`*^9, 3.856767676271714*^9}, {
   3.8567677116584177`*^9, 3.856767735829789*^9}, {3.856768366233308*^9, 
   3.856768367064596*^9}, {3.856768878628427*^9, 3.856768962426952*^9}, {
   3.8567691118235283`*^9, 3.856769308766171*^9}, 3.856769854215661*^9, {
   3.856769922641038*^9, 3.8567699890382013`*^9}, {3.8567700317052193`*^9, 
   3.856770042967327*^9}, {3.856770440473592*^9, 3.856770460144034*^9}, {
   3.856770512590205*^9, 3.85677059570113*^9}, {3.856771684403285*^9, 
   3.856771734376142*^9}, {3.856771861573453*^9, 3.85677198564011*^9}, {
   3.856772719273988*^9, 3.856772734090289*^9}, {3.856772941512437*^9, 
   3.85677294446765*^9}, {3.856773004557893*^9, 3.856773011857074*^9}, {
   3.856773310519821*^9, 3.856773382188603*^9}, {3.856773422006164*^9, 
   3.85677344879947*^9}, {3.856773607509556*^9, 3.856773671488531*^9}, {
   3.856773791852409*^9, 3.856773871907363*^9}, {3.856773922083393*^9, 
   3.856773929340251*^9}, {3.85677399817807*^9, 3.856774054517991*^9}, {
   3.85677410227454*^9, 3.85677417032401*^9}, {3.8567742017740192`*^9, 
   3.8567742697162113`*^9}, {3.856774399944441*^9, 3.8567744451322737`*^9}, {
   3.856774484761971*^9, 3.856774538683216*^9}, {3.856774609929101*^9, 
   3.856774642744409*^9}, {3.856774675566557*^9, 3.8567747243188257`*^9}, {
   3.856774875780348*^9, 3.856774897812806*^9}, {3.8567749325816727`*^9, 
   3.856774993472454*^9}, {3.856775027162161*^9, 3.8567750885039473`*^9}, {
   3.856783578074193*^9, 3.85678379059671*^9}, {3.856784314282517*^9, 
   3.856784435569604*^9}, {3.8567983829109583`*^9, 3.856798394505127*^9}, {
   3.856798517366411*^9, 3.8567985218250513`*^9}, {3.8578156551603727`*^9, 
   3.857815723394052*^9}, {3.857815800798765*^9, 3.857815807516942*^9}, 
   3.85989064840744*^9, {3.859890986458362*^9, 
   3.859891042783904*^9}},ExpressionUUID->"98826364-2a49-4f46-b210-\
00d1463dc4b4"],

Cell[CellGroupData[{

Cell[BoxData[{
 RowBox[{"SpkStaNoFeedback", "=", 
  RowBox[{"Spk", "/.", 
   RowBox[{"StationaryPointsNoFeedback", "[", 
    RowBox[{"[", "1", "]"}], "]"}]}]}], "\[IndentingNewLine]", 
 RowBox[{"GStaNoFeedback", "=", 
  RowBox[{"G", "/.", 
   RowBox[{"StationaryPointsNoFeedback", "[", 
    RowBox[{"[", "1", "]"}], "]"}]}]}], "\[IndentingNewLine]", 
 RowBox[{"hStaNoFeedback", "=", 
  RowBox[{"h", "/.", 
   RowBox[{"StationaryPointsNoFeedback", "[", 
    RowBox[{"[", "1", "]"}], "]"}]}]}], "\[IndentingNewLine]", 
 RowBox[{
  RowBox[{"Solve", "[", 
   RowBox[{
    RowBox[{"{", 
     RowBox[{
      RowBox[{"SpkStaNoFeedback", "\[Equal]", "SpkData"}], ",", 
      RowBox[{"GStaNoFeedback", "\[Equal]", "GData"}], ",", " ", 
      RowBox[{"hStaNoFeedback", "==", "hData"}]}], "}"}], ",", 
    RowBox[{"{", 
     RowBox[{"\[Gamma]", ",", "\[Eta]", ",", "\[Alpha]"}], "}"}]}], "]"}], "//",
   "Simplify"}], "\[IndentingNewLine]", 
 RowBox[{"ParametersFromDataNoFeedback", "=", 
  RowBox[{
   RowBox[{"%", "/.", "ConstraintsFromData"}], "//", 
   "Flatten"}]}], "\[IndentingNewLine]"}], "Input",
 CellChangeTimes->CompressedData["
1:eJxTTMoPSmViYGAQB2IQ/YFz60+zPW8c3T8v+gOiCwqzGMyBdIPGSgEQXZPW
Ig6itR6YS4DouMWRMiBa7KesLIhmspwUCqKXikREgOh3HM8ngvX3PJ8Joj1C
r/wF0X/6K5ksgPRP5vyrILok9+UtEH3IxeQXiJY/xctkCaStr6awgeiic7oc
IHry9k/CIHrXa3sxEL1WycMBRJ/4qOgKoq0ap5lbA+lnyussQHSc3jIHEP2l
zMcbRItMXOEPoqfLPQ8E0TXn1ySB6Ac9n8G0WGtWBoj+0P40B0QvLvX6B6KV
RT78B9H/2dKSbYC0wdV/6SD6wTN2ReN9bxxDrlwG01zXDjloHHrj2P37CZjW
kixwBdEKDZciQPSlq0K5ILohTQVMAwB+pruB
  "],
 CellLabel->"In[25]:=",ExpressionUUID->"351644fa-704a-4c4d-be2f-14cc233241af"],

Cell[BoxData[
 FractionBox["\[Phi]", "\[Alpha]"]], "Output",
 CellChangeTimes->{{3.8567793155288057`*^9, 3.856779329827284*^9}, {
   3.856779433140753*^9, 3.856779442394101*^9}, 3.856779526478142*^9, {
   3.856779790822853*^9, 3.856779818621187*^9}, 3.856783814196096*^9, 
   3.8567838808510733`*^9, {3.8567839147200212`*^9, 3.856783962845471*^9}, 
   3.856784016750091*^9, 3.856784151945305*^9, 3.856784232323889*^9, 
   3.85678540858337*^9, 3.856786240545001*^9, 3.856804139563424*^9, 
   3.857815827984445*^9, 3.8578188574204197`*^9, 3.8598889446453743`*^9, {
   3.859890887140683*^9, 3.859890914882489*^9}, 3.859892196453277*^9, 
   3.860225661864363*^9, 3.8604739623371334`*^9, 3.8604833684337673`*^9, 
   3.8607355358885*^9, 3.861712697382162*^9, 3.861784720555451*^9, 
   3.877524564233406*^9},
 CellLabel->"Out[25]=",ExpressionUUID->"99924cd7-7b62-4362-a72c-1871e6d6832f"],

Cell[BoxData[
 RowBox[{"-", 
  FractionBox[
   RowBox[{"\[Gamma]", " ", "\[Eta]", " ", "\[Theta]", " ", "\[Phi]"}], 
   RowBox[{
    RowBox[{
     RowBox[{"-", "\[Alpha]"}], " ", "\[Eta]"}], "+", 
    RowBox[{
     SuperscriptBox["\[Gamma]", "2"], " ", "\[Phi]"}]}]]}]], "Output",
 CellChangeTimes->{{3.8567793155288057`*^9, 3.856779329827284*^9}, {
   3.856779433140753*^9, 3.856779442394101*^9}, 3.856779526478142*^9, {
   3.856779790822853*^9, 3.856779818621187*^9}, 3.856783814196096*^9, 
   3.8567838808510733`*^9, {3.8567839147200212`*^9, 3.856783962845471*^9}, 
   3.856784016750091*^9, 3.856784151945305*^9, 3.856784232323889*^9, 
   3.85678540858337*^9, 3.856786240545001*^9, 3.856804139563424*^9, 
   3.857815827984445*^9, 3.8578188574204197`*^9, 3.8598889446453743`*^9, {
   3.859890887140683*^9, 3.859890914882489*^9}, 3.859892196453277*^9, 
   3.860225661864363*^9, 3.8604739623371334`*^9, 3.8604833684337673`*^9, 
   3.8607355358885*^9, 3.861712697382162*^9, 3.861784720555451*^9, 
   3.87752456423451*^9},
 CellLabel->"Out[26]=",ExpressionUUID->"65d2c83a-4691-4d2b-8c31-6bf4c8e18c46"],

Cell[BoxData[
 FractionBox[
  RowBox[{
   RowBox[{"\[Alpha]", " ", "\[Eta]"}], "-", 
   RowBox[{
    SuperscriptBox["\[Gamma]", "2"], " ", "\[Phi]"}]}], 
  RowBox[{"\[Alpha]", " ", "\[Eta]", " ", "\[Theta]"}]]], "Output",
 CellChangeTimes->{{3.8567793155288057`*^9, 3.856779329827284*^9}, {
   3.856779433140753*^9, 3.856779442394101*^9}, 3.856779526478142*^9, {
   3.856779790822853*^9, 3.856779818621187*^9}, 3.856783814196096*^9, 
   3.8567838808510733`*^9, {3.8567839147200212`*^9, 3.856783962845471*^9}, 
   3.856784016750091*^9, 3.856784151945305*^9, 3.856784232323889*^9, 
   3.85678540858337*^9, 3.856786240545001*^9, 3.856804139563424*^9, 
   3.857815827984445*^9, 3.8578188574204197`*^9, 3.8598889446453743`*^9, {
   3.859890887140683*^9, 3.859890914882489*^9}, 3.859892196453277*^9, 
   3.860225661864363*^9, 3.8604739623371334`*^9, 3.8604833684337673`*^9, 
   3.8607355358885*^9, 3.861712697382162*^9, 3.861784720555451*^9, 
   3.8775245642353687`*^9},
 CellLabel->"Out[27]=",ExpressionUUID->"da1e5998-d897-4b5a-a43b-a1932b38ba9d"],

Cell[BoxData[
 RowBox[{"{", 
  RowBox[{"{", 
   RowBox[{
    RowBox[{"\[Gamma]", "\[Rule]", 
     FractionBox[
      RowBox[{"GData", " ", "hData"}], "SpkData"]}], ",", 
    RowBox[{"\[Eta]", "\[Rule]", 
     FractionBox[
      RowBox[{
       SuperscriptBox["GData", "2"], " ", 
       SuperscriptBox["hData", "2"]}], 
      RowBox[{"SpkData", "-", 
       RowBox[{"hData", " ", "SpkData", " ", "\[Theta]"}]}]]}], ",", 
    RowBox[{"\[Alpha]", "\[Rule]", 
     FractionBox["\[Phi]", "SpkData"]}]}], "}"}], "}"}]], "Output",
 CellChangeTimes->{{3.8567793155288057`*^9, 3.856779329827284*^9}, {
   3.856779433140753*^9, 3.856779442394101*^9}, 3.856779526478142*^9, {
   3.856779790822853*^9, 3.856779818621187*^9}, 3.856783814196096*^9, 
   3.8567838808510733`*^9, {3.8567839147200212`*^9, 3.856783962845471*^9}, 
   3.856784016750091*^9, 3.856784151945305*^9, 3.856784232323889*^9, 
   3.85678540858337*^9, 3.856786240545001*^9, 3.856804139563424*^9, 
   3.857815827984445*^9, 3.8578188574204197`*^9, 3.8598889446453743`*^9, {
   3.859890887140683*^9, 3.859890914882489*^9}, 3.859892196453277*^9, 
   3.860225661864363*^9, 3.8604739623371334`*^9, 3.8604833684337673`*^9, 
   3.8607355358885*^9, 3.861712697382162*^9, 3.861784720555451*^9, 
   3.877524564236253*^9},
 CellLabel->"Out[28]=",ExpressionUUID->"702caf3e-0777-4e7b-819c-d058d5c7b0d6"],

Cell[BoxData[
 RowBox[{"{", 
  RowBox[{
   RowBox[{"\[Gamma]", "\[Rule]", "0.04554`"}], ",", 
   RowBox[{"\[Eta]", "\[Rule]", "0.014811395514926435`"}], ",", 
   RowBox[{"\[Alpha]", "\[Rule]", "\[Phi]"}]}], "}"}]], "Output",
 CellChangeTimes->{{3.8567793155288057`*^9, 3.856779329827284*^9}, {
   3.856779433140753*^9, 3.856779442394101*^9}, 3.856779526478142*^9, {
   3.856779790822853*^9, 3.856779818621187*^9}, 3.856783814196096*^9, 
   3.8567838808510733`*^9, {3.8567839147200212`*^9, 3.856783962845471*^9}, 
   3.856784016750091*^9, 3.856784151945305*^9, 3.856784232323889*^9, 
   3.85678540858337*^9, 3.856786240545001*^9, 3.856804139563424*^9, 
   3.857815827984445*^9, 3.8578188574204197`*^9, 3.8598889446453743`*^9, {
   3.859890887140683*^9, 3.859890914882489*^9}, 3.859892196453277*^9, 
   3.860225661864363*^9, 3.8604739623371334`*^9, 3.8604833684337673`*^9, 
   3.8607355358885*^9, 3.861712697382162*^9, 3.861784720555451*^9, 
   3.87752456423711*^9},
 CellLabel->"Out[29]=",ExpressionUUID->"87129354-62ba-45b6-b398-73f0e03753ee"]
}, Open  ]],

Cell[TextData[StyleBox["Simulation of the model with no feedback", "Title",
 FontSize->18]], "Text",
 CellChangeTimes->{{3.852117558338532*^9, 3.85211758005234*^9}, {
  3.852117651808693*^9, 3.8521176670798473`*^9}, {3.853934142789257*^9, 
  3.85393414878789*^9}, {3.854110693838365*^9, 3.854110695183062*^9}, {
  3.8567574217067013`*^9, 3.8567574309921513`*^9}, {3.856766649018198*^9, 
  3.8567666644851217`*^9}, {3.856773256140921*^9, 3.856773294972951*^9}, {
  3.859890612341074*^9, 3.859890622362979*^9}, {3.859891075200446*^9, 
  3.859891077629496*^9}},ExpressionUUID->"70819563-f686-4f91-97f4-\
d5907c94e8eb"],

Cell["\<\
We illustrate the case of no feedback by making a simulation with a chosen \
value of \[Phi] (e.g. 5). If we add a small perturbation to the stationary \
solution (e.g. increasing or decreasing the initial value of Spk by 0.001), \
then either thickness vanishes (cell wall rupture)  or growth stops (with \
thickening of the wall).\
\>", "Text",
 CellChangeTimes->{{3.856766985244947*^9, 3.856767025850212*^9}, {
   3.856767061079981*^9, 3.856767094600226*^9}, {3.856767136352214*^9, 
   3.856767148531803*^9}, {3.8567676108304653`*^9, 3.856767676271714*^9}, {
   3.8567677116584177`*^9, 3.856767735829789*^9}, {3.856768366233308*^9, 
   3.856768367064596*^9}, {3.856768878628427*^9, 3.856768962426952*^9}, {
   3.8567691118235283`*^9, 3.856769308766171*^9}, 3.856769854215661*^9, {
   3.856769922641038*^9, 3.8567699890382013`*^9}, {3.8567700317052193`*^9, 
   3.856770042967327*^9}, {3.856770440473592*^9, 3.856770460144034*^9}, {
   3.856770512590205*^9, 3.85677059570113*^9}, {3.856771684403285*^9, 
   3.856771734376142*^9}, {3.856771861573453*^9, 3.85677198564011*^9}, {
   3.856772719273988*^9, 3.856772734090289*^9}, {3.856772941512437*^9, 
   3.85677294446765*^9}, {3.856773004557893*^9, 3.856773011857074*^9}, {
   3.856773310519821*^9, 3.856773382188603*^9}, {3.856773422006164*^9, 
   3.85677344879947*^9}, {3.856773607509556*^9, 3.856773671488531*^9}, {
   3.856773791852409*^9, 3.856773871907363*^9}, {3.856773922083393*^9, 
   3.856773929340251*^9}, {3.85677399817807*^9, 3.856774054517991*^9}, {
   3.85677410227454*^9, 3.85677417032401*^9}, {3.8567742017740192`*^9, 
   3.8567742697162113`*^9}, {3.856774399944441*^9, 3.8567744451322737`*^9}, {
   3.856774484761971*^9, 3.856774538683216*^9}, {3.856774609929101*^9, 
   3.856774642744409*^9}, {3.856774675566557*^9, 3.8567747243188257`*^9}, {
   3.856774875780348*^9, 3.856774897812806*^9}, {3.8567749325816727`*^9, 
   3.856774993472454*^9}, {3.856775027162161*^9, 3.8567750885039473`*^9}, {
   3.856783578074193*^9, 3.85678379059671*^9}, {3.856784314282517*^9, 
   3.856784435569604*^9}, {3.8567983829109583`*^9, 3.856798394505127*^9}, {
   3.856798517366411*^9, 3.8567985218250513`*^9}, {3.8578156551603727`*^9, 
   3.857815723394052*^9}, {3.857815800798765*^9, 3.857815807516942*^9}, 
   3.85989064840744*^9, {3.859890986458362*^9, 3.859891042783904*^9}, {
   3.859891176669736*^9, 3.859891195433519*^9}, {3.859891321576612*^9, 
   3.859891373877346*^9}, {3.8598914303954906`*^9, 3.8598915469567757`*^9}, {
   3.859891662892959*^9, 3.8598916839123783`*^9}, {3.859892680912875*^9, 
   3.859892733005124*^9}},ExpressionUUID->"36995a0f-74a9-4e1c-a586-\
aacffe2c8980"],

Cell[CellGroupData[{

Cell[BoxData[{
 RowBox[{"\[Phi]choice", "=", 
  RowBox[{"\[Phi]", "\[Rule]", "5"}]}], "\[IndentingNewLine]", 
 RowBox[{"sol", "=", 
  RowBox[{"First", "@", 
   RowBox[{"NDSolve", "[", 
    RowBox[{
     RowBox[{
      RowBox[{
       RowBox[{
        RowBox[{"{", 
         RowBox[{
          RowBox[{
           RowBox[{
            RowBox[{"Spk", "'"}], "[", "t", "]"}], "\[Equal]", 
           RowBox[{"\[Phi]", " ", "-", 
            RowBox[{"\[Alpha]", " ", 
             RowBox[{"Spk", "[", "t", "]"}]}]}]}], ",", 
          RowBox[{
           RowBox[{
            RowBox[{"G", "'"}], "[", "t", "]"}], "\[Equal]", 
           RowBox[{"If", "[", 
            RowBox[{
             RowBox[{
              RowBox[{"G", "[", "t", "]"}], ">", "0"}], ",", 
             RowBox[{
              RowBox[{"\[Eta]", " ", 
               RowBox[{"Spk", "[", "t", "]"}], 
               RowBox[{
                RowBox[{"(", 
                 RowBox[{"1", "-", 
                  RowBox[{"\[Theta]", " ", 
                   RowBox[{"h", "[", "t", "]"}]}]}], ")"}], "/", 
                RowBox[{
                 RowBox[{"h", "[", "t", "]"}], "^", "2"}]}]}], "-", 
              RowBox[{"\[Gamma]", 
               RowBox[{
                RowBox[{
                 RowBox[{"(", 
                  RowBox[{"2", "-", 
                   RowBox[{"\[Theta]", " ", 
                    RowBox[{"h", "[", "t", "]"}]}]}], ")"}], "/", 
                 RowBox[{"(", 
                  RowBox[{"1", "-", 
                   RowBox[{"\[Theta]", " ", 
                    RowBox[{"h", "[", "t", "]"}]}]}], ")"}]}], "/", 
                RowBox[{"h", "[", "t", "]"}]}], " ", 
               RowBox[{"G", "[", "t", "]"}], " ", 
               RowBox[{"Spk", "[", "t", "]"}]}], "+", 
              RowBox[{
               RowBox[{
                RowBox[{"G", "[", "t", "]"}], "^", "2"}], "/", 
               RowBox[{"(", 
                RowBox[{"1", "-", 
                 RowBox[{"\[Theta]", " ", 
                  RowBox[{"h", "[", "t", "]"}]}]}], ")"}]}]}], ",", "0"}], 
            "]"}]}], ",", 
          RowBox[{
           RowBox[{
            RowBox[{"h", "'"}], "[", "t", "]"}], "\[Equal]", " ", 
           RowBox[{
            RowBox[{"\[Gamma]", " ", 
             RowBox[{"Spk", "[", "t", "]"}]}], "-", " ", 
            RowBox[{
             RowBox[{"G", "[", "t", "]"}], " ", 
             RowBox[{"h", "[", "t", "]"}]}]}]}], " ", ",", " ", 
          RowBox[{
           RowBox[{"Spk", "[", "0", "]"}], "\[Equal]", 
           RowBox[{"SpkData", "-", "0.0001"}]}], ",", 
          RowBox[{
           RowBox[{"G", "[", "0", "]"}], "\[Equal]", "GData"}], ",", 
          RowBox[{
           RowBox[{"h", "[", "0", "]"}], "\[Equal]", "hData"}]}], "}"}], "/.",
         "ConstraintsFromData"}], "/.", "ParametersFromDataNoFeedback"}], "/.",
       "\[Phi]choice"}], ",", 
     RowBox[{"{", 
      RowBox[{"Spk", ",", "G", ",", "h"}], "}"}], ",", 
     RowBox[{"{", 
      RowBox[{"t", ",", "0", ",", "20"}], "}"}]}], 
    "]"}]}]}], "\[IndentingNewLine]", 
 RowBox[{"Plot", "[", 
  RowBox[{
   RowBox[{
    RowBox[{"Spk", "[", "t", "]"}], "/.", "sol"}], ",", 
   RowBox[{"{", 
    RowBox[{"t", ",", "0", ",", "2.78"}], "}"}], ",", 
   RowBox[{"PlotRange", "\[Rule]", " ", "All"}], ",", 
   RowBox[{"AxesLabel", "\[Rule]", " ", 
    RowBox[{"{", 
     RowBox[{"\"\<t(min)\>\"", ",", "\"\<Spk(AU)\>\""}], "}"}]}]}], 
  "]"}], "\[IndentingNewLine]", 
 RowBox[{"Plot", "[", 
  RowBox[{
   RowBox[{
    RowBox[{"G", "[", "t", "]"}], "/.", "sol"}], ",", 
   RowBox[{"{", 
    RowBox[{"t", ",", "0", ",", "2.78"}], "}"}], ",", 
   RowBox[{"PlotRange", "\[Rule]", " ", "All"}], ",", 
   RowBox[{"AxesLabel", "\[Rule]", " ", 
    RowBox[{"{", 
     RowBox[{"\"\<t(min)\>\"", ",", "\"\<G(1/min)\>\""}], "}"}]}]}], 
  "]"}], "\[IndentingNewLine]", 
 RowBox[{"Plot", "[", 
  RowBox[{
   RowBox[{
    RowBox[{
     RowBox[{"10", "^", "3"}], 
     RowBox[{"h", "[", "t", "]"}]}], "/.", "sol"}], ",", 
   RowBox[{"{", 
    RowBox[{"t", ",", "0", ",", "2.78"}], "}"}], ",", 
   RowBox[{"PlotRange", "\[Rule]", " ", "All"}], ",", 
   RowBox[{"AxesLabel", "\[Rule]", " ", 
    RowBox[{"{", 
     RowBox[{"\"\<t(min)\>\"", ",", "\"\<h(nm)\>\""}], "}"}]}]}], 
  "]"}]}], "Input",
 CellChangeTimes->{{3.7023940441124907`*^9, 3.7023941673694067`*^9}, {
   3.702394235068243*^9, 3.702394247807789*^9}, {3.702394282728578*^9, 
   3.7023943069471273`*^9}, {3.7023943405710793`*^9, 
   3.7023944011376343`*^9}, {3.7023945060532722`*^9, 
   3.7023946017241907`*^9}, {3.702394648425618*^9, 3.702394663622261*^9}, {
   3.702395769279464*^9, 3.702395819586561*^9}, {3.702396846411716*^9, 
   3.7023968702861547`*^9}, {3.70299508874894*^9, 3.7029951014064617`*^9}, {
   3.7124038186561613`*^9, 3.712403832100519*^9}, {3.7124041354026127`*^9, 
   3.7124041686143227`*^9}, {3.712404243255571*^9, 3.712404461260038*^9}, {
   3.712424685018374*^9, 3.7124247435504208`*^9}, {3.85209619135701*^9, 
   3.852096327314249*^9}, {3.852096386616687*^9, 3.852096479541601*^9}, {
   3.8520966213574343`*^9, 3.8520966899594393`*^9}, {3.852096914162072*^9, 
   3.8520969228516207`*^9}, 3.852096982068823*^9, {3.8521014405549593`*^9, 
   3.852101446092032*^9}, {3.852101506701714*^9, 3.852101517650853*^9}, {
   3.852101550217551*^9, 3.8521015580970793`*^9}, {3.852102028695952*^9, 
   3.852102047458949*^9}, {3.852102157881193*^9, 3.8521021661850767`*^9}, {
   3.852116770395673*^9, 3.852116786294413*^9}, {3.852116851570101*^9, 
   3.852116852208581*^9}, {3.8521168890781593`*^9, 3.85211691260553*^9}, {
   3.8521174805298223`*^9, 3.852117503797575*^9}, {3.8521178954121723`*^9, 
   3.852117962407448*^9}, {3.85211806439054*^9, 3.8521180680112877`*^9}, {
   3.8521183338693533`*^9, 3.8521183431731577`*^9}, {3.852118447195271*^9, 
   3.852118463493531*^9}, {3.852118769775424*^9, 3.8521187722926807`*^9}, {
   3.8521188886650333`*^9, 3.852118889285277*^9}, {3.8521202104393053`*^9, 
   3.852120234286182*^9}, {3.853483042639707*^9, 3.853483042964044*^9}, {
   3.853491458084831*^9, 3.8534914785922956`*^9}, {3.8535758060917673`*^9, 
   3.853575822411584*^9}, {3.8535758978036327`*^9, 3.853575898342108*^9}, {
   3.8535759317125397`*^9, 3.853575945132619*^9}, {3.853575979834001*^9, 
   3.8535760714929743`*^9}, {3.853765262454151*^9, 3.853765395977572*^9}, {
   3.8537654435376997`*^9, 3.853765533112146*^9}, {3.8537655691737537`*^9, 
   3.853765608811657*^9}, {3.85376568798127*^9, 3.853765833314859*^9}, {
   3.8537667681240396`*^9, 3.853766780159992*^9}, {3.8537744566217747`*^9, 
   3.853774481533293*^9}, {3.8537752643058434`*^9, 3.853775273501287*^9}, {
   3.8538485521249447`*^9, 3.853848723467301*^9}, {3.853848970554963*^9, 
   3.85384900108445*^9}, {3.853849114085821*^9, 3.85384911873232*^9}, {
   3.853849343554338*^9, 3.853849362931641*^9}, {3.853849399305451*^9, 
   3.853849429128098*^9}, {3.853861173299779*^9, 3.853861189737887*^9}, {
   3.85386139393447*^9, 3.853861396328478*^9}, {3.854110393801379*^9, 
   3.8541103957141657`*^9}, {3.8542789028062553`*^9, 3.85427892692347*^9}, 
   3.854279248353073*^9, {3.85427930675071*^9, 3.854279313499234*^9}, {
   3.854279367629181*^9, 3.854279390271225*^9}, {3.854279430741281*^9, 
   3.854279483573443*^9}, {3.856784924866152*^9, 3.856785018232354*^9}, {
   3.8567852146554317`*^9, 3.856785238182466*^9}, {3.856785279046227*^9, 
   3.856785320416388*^9}, {3.8567854313468*^9, 3.856785522934682*^9}, {
   3.856785597084983*^9, 3.8567856580577374`*^9}, {3.8567861563634768`*^9, 
   3.856786161552231*^9}, {3.856786257313354*^9, 3.856786274531329*^9}, {
   3.856786547258135*^9, 3.8567866150411453`*^9}, {3.856786842866454*^9, 
   3.856786900176011*^9}, {3.856787118300247*^9, 3.856787261115511*^9}, {
   3.85678754500959*^9, 3.8567875716894712`*^9}, 3.85678988938983*^9, {
   3.8567912477538567`*^9, 3.856791248554513*^9}, {3.8567968687578793`*^9, 
   3.856796894565133*^9}, {3.85680407261026*^9, 3.856804104689839*^9}, {
   3.856804162085556*^9, 3.856804166234893*^9}, {3.8598910875422983`*^9, 
   3.859891160927347*^9}, {3.85989123671882*^9, 3.8598912605497627`*^9}, {
   3.859891295195602*^9, 3.859891310054019*^9}, {3.859891414070579*^9, 
   3.85989142554135*^9}, {3.860225688920866*^9, 3.860225699400262*^9}, 
   3.8602258565375395`*^9, 3.8604718088021054`*^9, {3.860471855690243*^9, 
   3.860471894938088*^9}, 3.860473978488444*^9, {3.8604833844281864`*^9, 
   3.8604834565856676`*^9}, {3.861785586177322*^9, 3.8617856292390003`*^9}},
 CellLabel->"In[30]:=",ExpressionUUID->"1a901569-889f-4426-a881-a99f553f3aa6"],

Cell[BoxData[
 RowBox[{"\[Phi]", "\[Rule]", "5"}]], "Output",
 CellChangeTimes->{
  3.856804170224605*^9, 3.8578160696363993`*^9, 3.8578185757627697`*^9, 
   3.857818858202724*^9, 3.859891203860301*^9, {3.8598912427563868`*^9, 
   3.8598912608384132`*^9}, {3.8598912963594913`*^9, 3.859891310358502*^9}, 
   3.859891479903728*^9, 3.859892196483589*^9, {3.860225664964381*^9, 
   3.8602256997891192`*^9}, 3.860225857136937*^9, 3.8604718099116545`*^9, {
   3.8604718565918345`*^9, 3.8604718952731905`*^9}, 3.8604739111578283`*^9, {
   3.860473954208207*^9, 3.8604739788444915`*^9}, {3.8604833717909975`*^9, 
   3.8604834572401543`*^9}, 3.8604835044938426`*^9, 3.86073554372692*^9, 
   3.861712697442503*^9, 3.8617847205930843`*^9, {3.861785601811857*^9, 
   3.8617856296729927`*^9}, 3.877524564244505*^9},
 CellLabel->"Out[30]=",ExpressionUUID->"7bfe163d-dc20-41ff-abff-c2128b5a38ee"],

Cell[BoxData[
 TemplateBox[{
  "NDSolve", "ndsz", 
   "\"At \\!\\(\\*RowBox[{\\\"t\\\"}]\\) == \
\\!\\(\\*RowBox[{\\\"2.7852855053556986`\\\"}]\\), step size is effectively \
zero; singularity or stiff system suspected.\"", 2, 31, 2, 
   21220160523093656787, "Local"},
  "MessageTemplate"]], "Message", "MSG",
 CellChangeTimes->{{3.8604718566247454`*^9, 3.8604718953041086`*^9}, 
   3.8604739111638117`*^9, {3.8604739542161865`*^9, 3.8604739788784013`*^9}, {
   3.8604833718066196`*^9, 3.860483457271702*^9}, 3.8604835045250854`*^9, 
   3.860735543740489*^9, 3.861712697443762*^9, 3.861784720594453*^9, {
   3.8617856018429747`*^9, 3.8617856297037277`*^9}, 3.8775245642732277`*^9},
 CellLabel->
  "During evaluation of \
In[30]:=",ExpressionUUID->"51356b25-7dee-4582-8749-4d2c366d4f37"],

Cell[BoxData[
 RowBox[{"{", 
  RowBox[{
   RowBox[{"Spk", "\[Rule]", 
    InterpretationBox[
     RowBox[{
      TagBox["InterpolatingFunction",
       "SummaryHead"], "[", 
      DynamicModuleBox[{Typeset`open$$ = False, Typeset`embedState$$ = 
       "Ready"}, 
       TemplateBox[{
         PaneSelectorBox[{False -> GridBox[{{
               PaneBox[
                ButtonBox[
                 DynamicBox[
                  FEPrivate`FrontEndResource[
                  "FEBitmaps", "SummaryBoxOpener"]], 
                 ButtonFunction :> (Typeset`open$$ = True), Appearance -> 
                 None, BaseStyle -> {}, Evaluator -> Automatic, Method -> 
                 "Preemptive"], Alignment -> {Center, Center}, ImageSize -> 
                Dynamic[{
                  Automatic, 
                   3.5 (CurrentValue["FontCapHeight"]/AbsoluteCurrentValue[
                    Magnification])}]], 
               GraphicsBox[{{{{}, {}, 
                   TagBox[{
                    Directive[
                    Opacity[1.], 
                    RGBColor[0.368417, 0.506779, 0.709798], 
                    AbsoluteThickness[1]], 
                    LineBox[CompressedData["
1:eJwdzH8w03Ecx/H5PfpJV/lVoq62NemOaF28vyqLVqvc0PVj+nHkTugXKj9K
5S45KZYsP3K40qmmUCklV5dcw0pYpxhK0dhsM8N+9Pl8/3jd8x7/vNyPJoRG
mVMoFD803NCVKR+Ekg5wqHRb8d6kAA+TYMfM2Bdw5npzxMg19XlXNEu7oO1e
d1EPckmkH4PuLYVcu0KuDDku2kr7z7EXfG7yGoaR83MS3wX690FenoQlR26/
ZiN1KJCBjuPNViJnfHhg7WE9CK4nZQlq5MiFwroLt4dgediuNVpkkZ1borPd
bwgbYNN0yIzF2jqL0mEYzAron0bmCcvWXmf8hYNBKetnkRWf++siikegNS2A
rkeun3/yTbznPwjdUG3ElpsEUnGFHLyedhcZkLlmc86cZY1DxzJ7DyPy4VTe
toYWBVzwZWRhT4Q6CcpLlFC917cL+5OiJmje8QkQCQ4sMSFLh/IuuaxUwRtF
MBu7SdAXfq5XBRel9bHYjW1f5ecr1OA62ZWNPXHIfq4bXwMdxzMqsDcn6UZj
aJMg2fH2BTafExJlppiEz/ydLdgNyb9i/Ku0kEb9+BWbwaQxl5+agvTaoh/Y
nX7Pz5UzdVDL/z6EzaM8OZz4SweSsYwR7NE9XOpY9TSM7+aPk3+6jSxq9Ayw
76onsEtpYvonr1nIfmQ5if1a9LBirXwW9rHYU9g1auXLn5V6ELvYTmO/apLl
+MQZgP4newbbMOgsX0czwom2qlnssBsG23aVEaI5xXrsTG3I+9cNJsjnRxiw
p/YrL99nUQgVb4D0C+OCq4GlFEJwJcKIvaj9W8g6PfLFJ6R7U7iHtuwzI1xO
q0g/jiuW0BrNCEYr04Ttmp1LPeJkTixriSBdIA8vi003J4Q5qaRTmJ2ZJQPm
BKOzkLThjsbLPcCCoIsek87aPspKLrcgcm81kX7mkUl1o1gSY41i0sOBGl9h
lCXxTN9DOhMcaze1WhLHymSkm2MG1J6rrQijcZi0TXe6QH3dirA9Iyc9Gt88
bTdiRWxNUpKOXGX9dmuwNREpUpP+D7BZBBQ=
                    "]]}, 
                    Annotation[#, "Charting`Private`Tag$9605#1"]& ]}}, {}}, {
                DisplayFunction -> Identity, Ticks -> {Automatic, Automatic}, 
                 AxesOrigin -> {0, 0.9999709727682122}, 
                 FrameTicks -> {{{}, {}}, {{}, {}}}, 
                 GridLines -> {None, None}, DisplayFunction -> Identity, 
                 PlotRangePadding -> {{
                    Scaled[0.1], 
                    Scaled[0.1]}, {
                    Scaled[0.1], 
                    Scaled[0.1]}}, PlotRangeClipping -> True, ImagePadding -> 
                 All, DisplayFunction -> Identity, AspectRatio -> 1, 
                 Axes -> {False, False}, AxesLabel -> {None, None}, 
                 AxesOrigin -> {0, 0.9999709727682122}, DisplayFunction :> 
                 Identity, Frame -> {{True, True}, {True, True}}, 
                 FrameLabel -> {{None, None}, {None, None}}, FrameStyle -> 
                 Directive[
                   Opacity[0.5], 
                   Thickness[Tiny], 
                   RGBColor[0.368417, 0.506779, 0.709798]], 
                 FrameTicks -> {{None, None}, {None, None}}, 
                 GridLines -> {None, None}, GridLinesStyle -> Directive[
                   GrayLevel[0.5, 0.4]], ImageSize -> 
                 Dynamic[{
                   Automatic, 
                    3.5 (CurrentValue["FontCapHeight"]/AbsoluteCurrentValue[
                    Magnification])}], 
                 Method -> {
                  "DefaultBoundaryStyle" -> Automatic, 
                   "DefaultGraphicsInteraction" -> {
                    "Version" -> 1.2, "TrackMousePosition" -> {True, False}, 
                    "Effects" -> {
                    "Highlight" -> {"ratio" -> 2}, 
                    "HighlightPoint" -> {"ratio" -> 2}, 
                    "Droplines" -> {
                    "freeformCursorMode" -> True, 
                    "placement" -> {"x" -> "All", "y" -> "None"}}}}, 
                   "DefaultMeshStyle" -> AbsolutePointSize[6], 
                   "ScalingFunctions" -> None, 
                   "CoordinatesToolOptions" -> {"DisplayFunction" -> ({
                    (Identity[#]& )[
                    Part[#, 1]], 
                    (Identity[#]& )[
                    Part[#, 2]]}& ), "CopiedValueFunction" -> ({
                    (Identity[#]& )[
                    Part[#, 1]], 
                    (Identity[#]& )[
                    Part[#, 2]]}& )}}, 
                 PlotRange -> {{0., 2.7852855053556986`}, {0.9999709727682122,
                   0.9999999999103969}}, PlotRangeClipping -> True, 
                 PlotRangePadding -> {{
                    Scaled[0.1], 
                    Scaled[0.1]}, {
                    Scaled[0.1], 
                    Scaled[0.1]}}, Ticks -> {Automatic, Automatic}}], 
               GridBox[{{
                  RowBox[{
                    TagBox["\"Domain: \"", "SummaryItemAnnotation"], 
                    "\[InvisibleSpace]", 
                    TagBox[
                    RowBox[{"{", 
                    RowBox[{"{", 
                    RowBox[{"0.`", ",", "2.7852855053556986`"}], "}"}], "}"}],
                     "SummaryItem"]}]}, {
                  RowBox[{
                    TagBox["\"Output: \"", "SummaryItemAnnotation"], 
                    "\[InvisibleSpace]", 
                    TagBox["\"scalar\"", "SummaryItem"]}]}}, 
                GridBoxAlignment -> {
                 "Columns" -> {{Left}}, "Rows" -> {{Automatic}}}, AutoDelete -> 
                False, GridBoxItemSize -> {
                 "Columns" -> {{Automatic}}, "Rows" -> {{Automatic}}}, 
                GridBoxSpacings -> {
                 "Columns" -> {{2}}, "Rows" -> {{Automatic}}}, 
                BaseStyle -> {
                 ShowStringCharacters -> False, NumberMarks -> False, 
                  PrintPrecision -> 3, ShowSyntaxStyles -> False}]}}, 
             GridBoxAlignment -> {"Columns" -> {{Left}}, "Rows" -> {{Top}}}, 
             AutoDelete -> False, 
             GridBoxItemSize -> {
              "Columns" -> {{Automatic}}, "Rows" -> {{Automatic}}}, 
             BaselinePosition -> {1, 1}], True -> GridBox[{{
               PaneBox[
                ButtonBox[
                 DynamicBox[
                  FEPrivate`FrontEndResource[
                  "FEBitmaps", "SummaryBoxCloser"]], 
                 ButtonFunction :> (Typeset`open$$ = False), Appearance -> 
                 None, BaseStyle -> {}, Evaluator -> Automatic, Method -> 
                 "Preemptive"], Alignment -> {Center, Center}, ImageSize -> 
                Dynamic[{
                  Automatic, 
                   3.5 (CurrentValue["FontCapHeight"]/AbsoluteCurrentValue[
                    Magnification])}]], 
               GraphicsBox[{{{{}, {}, 
                   TagBox[{
                    Directive[
                    Opacity[1.], 
                    RGBColor[0.368417, 0.506779, 0.709798], 
                    AbsoluteThickness[1]], 
                    LineBox[CompressedData["
1:eJwdzH8w03Ecx/H5PfpJV/lVoq62NemOaF28vyqLVqvc0PVj+nHkTugXKj9K
5S45KZYsP3K40qmmUCklV5dcw0pYpxhK0dhsM8N+9Pl8/3jd8x7/vNyPJoRG
mVMoFD803NCVKR+Ekg5wqHRb8d6kAA+TYMfM2Bdw5npzxMg19XlXNEu7oO1e
d1EPckmkH4PuLYVcu0KuDDku2kr7z7EXfG7yGoaR83MS3wX690FenoQlR26/
ZiN1KJCBjuPNViJnfHhg7WE9CK4nZQlq5MiFwroLt4dgediuNVpkkZ1borPd
bwgbYNN0yIzF2jqL0mEYzAron0bmCcvWXmf8hYNBKetnkRWf++siikegNS2A
rkeun3/yTbznPwjdUG3ElpsEUnGFHLyedhcZkLlmc86cZY1DxzJ7DyPy4VTe
toYWBVzwZWRhT4Q6CcpLlFC917cL+5OiJmje8QkQCQ4sMSFLh/IuuaxUwRtF
MBu7SdAXfq5XBRel9bHYjW1f5ecr1OA62ZWNPXHIfq4bXwMdxzMqsDcn6UZj
aJMg2fH2BTafExJlppiEz/ydLdgNyb9i/Ku0kEb9+BWbwaQxl5+agvTaoh/Y
nX7Pz5UzdVDL/z6EzaM8OZz4SweSsYwR7NE9XOpY9TSM7+aPk3+6jSxq9Ayw
76onsEtpYvonr1nIfmQ5if1a9LBirXwW9rHYU9g1auXLn5V6ELvYTmO/apLl
+MQZgP4newbbMOgsX0czwom2qlnssBsG23aVEaI5xXrsTG3I+9cNJsjnRxiw
p/YrL99nUQgVb4D0C+OCq4GlFEJwJcKIvaj9W8g6PfLFJ6R7U7iHtuwzI1xO
q0g/jiuW0BrNCEYr04Ttmp1LPeJkTixriSBdIA8vi003J4Q5qaRTmJ2ZJQPm
BKOzkLThjsbLPcCCoIsek87aPspKLrcgcm81kX7mkUl1o1gSY41i0sOBGl9h
lCXxTN9DOhMcaze1WhLHymSkm2MG1J6rrQijcZi0TXe6QH3dirA9Iyc9Gt88
bTdiRWxNUpKOXGX9dmuwNREpUpP+D7BZBBQ=
                    "]]}, 
                    Annotation[#, "Charting`Private`Tag$9605#1"]& ]}}, {}}, {
                DisplayFunction -> Identity, Ticks -> {Automatic, Automatic}, 
                 AxesOrigin -> {0, 0.9999709727682122}, 
                 FrameTicks -> {{{}, {}}, {{}, {}}}, 
                 GridLines -> {None, None}, DisplayFunction -> Identity, 
                 PlotRangePadding -> {{
                    Scaled[0.1], 
                    Scaled[0.1]}, {
                    Scaled[0.1], 
                    Scaled[0.1]}}, PlotRangeClipping -> True, ImagePadding -> 
                 All, DisplayFunction -> Identity, AspectRatio -> 1, 
                 Axes -> {False, False}, AxesLabel -> {None, None}, 
                 AxesOrigin -> {0, 0.9999709727682122}, DisplayFunction :> 
                 Identity, Frame -> {{True, True}, {True, True}}, 
                 FrameLabel -> {{None, None}, {None, None}}, FrameStyle -> 
                 Directive[
                   Opacity[0.5], 
                   Thickness[Tiny], 
                   RGBColor[0.368417, 0.506779, 0.709798]], 
                 FrameTicks -> {{None, None}, {None, None}}, 
                 GridLines -> {None, None}, GridLinesStyle -> Directive[
                   GrayLevel[0.5, 0.4]], ImageSize -> 
                 Dynamic[{
                   Automatic, 
                    3.5 (CurrentValue["FontCapHeight"]/AbsoluteCurrentValue[
                    Magnification])}], 
                 Method -> {
                  "DefaultBoundaryStyle" -> Automatic, 
                   "DefaultGraphicsInteraction" -> {
                    "Version" -> 1.2, "TrackMousePosition" -> {True, False}, 
                    "Effects" -> {
                    "Highlight" -> {"ratio" -> 2}, 
                    "HighlightPoint" -> {"ratio" -> 2}, 
                    "Droplines" -> {
                    "freeformCursorMode" -> True, 
                    "placement" -> {"x" -> "All", "y" -> "None"}}}}, 
                   "DefaultMeshStyle" -> AbsolutePointSize[6], 
                   "ScalingFunctions" -> None, 
                   "CoordinatesToolOptions" -> {"DisplayFunction" -> ({
                    (Identity[#]& )[
                    Part[#, 1]], 
                    (Identity[#]& )[
                    Part[#, 2]]}& ), "CopiedValueFunction" -> ({
                    (Identity[#]& )[
                    Part[#, 1]], 
                    (Identity[#]& )[
                    Part[#, 2]]}& )}}, 
                 PlotRange -> {{0., 2.7852855053556986`}, {0.9999709727682122,
                   0.9999999999103969}}, PlotRangeClipping -> True, 
                 PlotRangePadding -> {{
                    Scaled[0.1], 
                    Scaled[0.1]}, {
                    Scaled[0.1], 
                    Scaled[0.1]}}, Ticks -> {Automatic, Automatic}}], 
               GridBox[{{
                  RowBox[{
                    TagBox["\"Domain: \"", "SummaryItemAnnotation"], 
                    "\[InvisibleSpace]", 
                    TagBox[
                    RowBox[{"{", 
                    RowBox[{"{", 
                    RowBox[{"0.`", ",", "2.7852855053556986`"}], "}"}], "}"}],
                     "SummaryItem"]}]}, {
                  RowBox[{
                    TagBox["\"Output: \"", "SummaryItemAnnotation"], 
                    "\[InvisibleSpace]", 
                    TagBox["\"scalar\"", "SummaryItem"]}]}, {
                  RowBox[{
                    TagBox["\"Order: \"", "SummaryItemAnnotation"], 
                    "\[InvisibleSpace]", 
                    TagBox["3", "SummaryItem"]}]}, {
                  RowBox[{
                    TagBox["\"Method: \"", "SummaryItemAnnotation"], 
                    "\[InvisibleSpace]", 
                    TagBox["\"Hermite\"", "SummaryItem"]}]}, {
                  RowBox[{
                    TagBox["\"Periodic: \"", "SummaryItemAnnotation"], 
                    "\[InvisibleSpace]", 
                    TagBox["False", "SummaryItem"]}]}}, 
                GridBoxAlignment -> {
                 "Columns" -> {{Left}}, "Rows" -> {{Automatic}}}, AutoDelete -> 
                False, GridBoxItemSize -> {
                 "Columns" -> {{Automatic}}, "Rows" -> {{Automatic}}}, 
                GridBoxSpacings -> {
                 "Columns" -> {{2}}, "Rows" -> {{Automatic}}}, 
                BaseStyle -> {
                 ShowStringCharacters -> False, NumberMarks -> False, 
                  PrintPrecision -> 3, ShowSyntaxStyles -> False}]}}, 
             GridBoxAlignment -> {"Columns" -> {{Left}}, "Rows" -> {{Top}}}, 
             AutoDelete -> False, 
             GridBoxItemSize -> {
              "Columns" -> {{Automatic}}, "Rows" -> {{Automatic}}}, 
             BaselinePosition -> {1, 1}]}, 
          Dynamic[Typeset`open$$], ImageSize -> Automatic]},
        "SummaryPanel"],
       DynamicModuleValues:>{}], "]"}],
     InterpolatingFunction[{{0., 2.7852855053556986`}}, {
      5, 7, 1, {888}, {4}, 0, 0, 0, 0, Automatic, {}, {}, 
       False}, CompressedData["
1:eJw91gdUzf//B/C640M0lKiU9t6LtHzeKi0kkkpGRuErpEFDKPw0KKGMpoqi
HSnaKaUoUWZoaGqhIVL/9+j87zn3PM659/N6v5+v1/t9z7lSe45udmVwcHBw
wrcvk+P/X86z1urbm11oogcNshsylj+7RW+xYcj/zEinq/fwFf/3J48evW8T
7VFQSkdMPdMzLKqmU+N7ZMui6+nPkszQJP1XtLI3/SlUrIU+URug5jX7jq5e
VnR6e+cn+tYdVv7Uvy/0qhuKng3cHXTKZ5uFt2510nwyPqkHFL/RB5MXxFl9
6aarpZKuKl/rpSVurwhfaN1P+0s2BA/ODtCtiS7+LwsGadmKNvM/acO0gUdm
6OINo/SeMwMjSuY/6NDLilsB/ZPOS3Ir2brqF/0hN1X6sNYY3V+xWMqYY5ye
ehUswdM0TnN1/Fj+OX6CFvnhIpblPkkrcb5aFmj4m+7k10my6PpNx0rHyAmE
T9H2OlP327T/0Lxm2zXTPv6ha7eUFxwL/ktL1ysq7eGepgPpK3GbY6bp9w//
8plK/qN1lV3P6tz/R0cmNk7I6M7QKkWvd2ncnaHrXr2tMxCepV37P2qZh83S
DMbXW5umZ2nbSz+C1PU4wCZ5T/FTbhzArvznk5fRHGCLo5fD8hoOsPXHr1/u
YxzAIcz7cokMJ3CSGVfltuMEXUH74vn9OMGR9jc8Qomc4Pdq01NiNZzgbHz+
sNR3TsAzLbVLgZ8BbmyLalLVYwD3xpfs7/YMAEwWGN3zZoAlj8w9919lgH6l
s+ly+QxQGl/+pesVA0TxTwsmjzBA2uFtjrnzmaD0eVFsmRQTvJYT+vrCgAn6
gnykP9kxwcznN6797kyw2ED73uR5JqiZ5H4SfIsJfAt663lymEDZq+rTjadM
0KYZPyjzngkihk/8yx5kApC5mdeAkwV2PJM1kxFggYD2CT9uGRa4+acuZ1yH
BR4JxnZ/MWOBFvXDonX2LPDTkt6U58YCU6fM3tzxZgGOAiv7W8EsQH23eRdx
mQV4pLY4nU1gAUEHp08nMllA9NLOHe5PWKDkzZkDYzVwn2UpXiebWWDGpeYU
6zMLJKb1hl7sYwEwzBUtOMYCnbqqSXGzLKDW0egpx8UGvpeOrc0WYINqfUFh
PTE24Ot5NFAuxwbOV5xKLTXY4O7q6cjmVWyQ93Zk6gFgg9IjXXtjLNmgjnr3
0teWDd4k1Os5O7LB15Vlt41d2GCgMW+h5AE20O4N/Z56hA38Znc3KPmwQaWQ
QUZ2ABtwaQqE6wSzwSbLgf+KQtjgpkuVtXEkG7TpdVUmXWMDCT6WPusWG+zp
kc3dn8gGd0rXKjSkskHfNbcE9ftsoOp+YcmVHDZwvPhngP2QDc5nHq7wK4L5
XrRHD5WwwZdBu0O7K9lgAU8taK1hAz01g6VW9Wwg72sYOfGSDQSfGs1PbWYD
Ju/qoE2tbPDTkf4z854NOlKAV2YbGzQNrxl0amcDoFtstrcLruunG+/ewwbS
5VnjPv1scIWlYHN6ENZbJ90NGWED70iR2aifbOBh+SJ28TgbHOY8vSp6kg0O
PtFqXfqHDVy9vh27MQ37Ub3Ou2yWDXZ2W2XEclJg4gb30iwmBSLWN50pY1NA
nuPK96Z5FCh7sGVrBxcFHPYLVf5cSIGRZR9VWLwUGH48+a2IjwJDjksSDvNT
YHBS20F6MTTGdtE7QQp8X3HkefhSCgy0hAcDYQr0qevmpItQoDek7dMiUQp0
d56b7ydGgS4jtRUdyynQEdO620qCAu2jgRF5khS4vNUm7KMUBUCJ+P+YMhQY
lRoJUpWlQNKF8kB7OQrYDkX6nZKnAKedi0+aAgWedrxcF6dIgfMehtJRShSw
nE3/fV6ZAgsiljb5q1Dghdi5O0dVYX8ZPwL2qVHwd3Nmg7o6Ba7X8Ur8hoo6
xI9WalAgsVulKlyTAjLeT67aa1EgjWHlKqENn3d8XVwDPZPlLOCuA/tmdB8Q
0KXANscj5UXQZ1mTS3atoIAOM8idvZICr6etgyKgnhOCMUJ6FOAf/XI/CZrb
n16utIoCG7s8W/KhI21G/Yb6FBA8qvE1E6rPKd263IACO68KNkRAz8nNq5yF
3iuceuRhSIFGq8HMDqhc26eK1UYUCDjS0BILbeYo7vsNVbx6f9remAKn5G4t
egBtKQyVXbSaAgbFhq3boYllQ+fvQVlViSsnoAdrNvWa0HDdOuaNSKjOiwLL
NuhZJ4avKKDAmx6btG1Qae/Ytzehnpx97A/QqgjdFcJrKCAgFrTPAfrctNgz
HBp0aPxMOXTVVY3IX9DRJwfjFUwokN6ZkuEM3bXgy+NIaNNQQNwT6OpmkdPd
0KyHhbsXmVJA7Ia9mSE0POCXvBv0z84oriio3sJvOx5CvQpX5r+D5u4Npf5C
h/jatombUUCpRD1nDdTtQBDTFSpXrCQeDP3G83pVIjTFxd+uBLrngfSRD1Ap
qiFkAtru6JWyeC28rwtl41WgE2UtMaZQTs/zl52h3HIrw7ygQu97zoZDpcOv
B6ZAQ/jjjAuhw9eT/tVDt4jfKf0CLU69F/gTKqWSbUyZU+BCXv4/EehamQQT
ZSgzOvSCAbSS8nlhDT3j68LvDF09sG7rIei0s15sALQwhYcRCj32vetADFRV
50lTCrTX//LKPGhylVt8GXT7AmPWC+g7522876Cbs04Id0JfzFyTHoJa2Oar
/oZW3W5aybSggNGvQcALPVvf5SgErb/90UMSyu/XHKIEdbCtS9KGJiiUFxlC
u2cKXplBo2Q226yHGlsON9hBB9zDrJyhMVHytXugpo+qzP6DjnzcWXUMOr/h
19AJqGRxiMgpqH7G8rXnoJtj8z3CoIfCLeIuQ88FtNXGQLOHZ9pioe93S/1M
gjJaTefdhapZuolloFzFIVq50CD1DPMCKM/7o8cfQ28E6d4thcqqTLVWQnNb
StnPUJ+nglfUQ2sVLFwboTrWYu+bUV/uP6xboQsin5W+h/rkxWq2QTveeKR8
ha6fWLu0C/rmit9QN9RJI6u6D/q1oT32uwW6X4Jew9BBlqX1D6jX7QCpMajA
yEnfCbS/0amm39CNYafl/0KH350J/Ae9JBfcMgtV8TqrwrCkgHjBd2EWdNGk
HUVBGfolv+ZBx/xlO7igvSUXGxdCP8yMFfNAvfN3b+aD8rk19i2C3hcxPC0A
NX+ZtkQQ2nFGMHMJ9KRukIkQNPulRZQwtN2Nt10EKsDRqi4KNbsZGygGPaG9
58Vy6L0GRVEJ6NaaAXVJKLM800QKmlt0ZKs0dEe+5n8y0AWZPwNloYV3HkbJ
QQ39P3jLQ8tsZhwUoGtkZAwVodWTFuJKUIsX7pzK0IakqG/Iw6YZiSoof0/1
NlVofsiXJWrQLSq/XyEnXvJfVIfe9FCx0IDG81t1IJPz3QI0oWl255ZoQTPG
bucgc6PLrbShBSs/dyFbPJr26KD53a/sQC7ufuCiC9WRuPsVudnpxs4VUM+r
YZ+RPddEzVdCt8VkZiObrhsL6UFNbzaeRhbe2tWHVI0btV0FPXNQIA3ZslL3
H1KBtdVOHxrQfOIesinh5ixSxr3Y3gDq/jcrDlkQltSFnBG5qmyI5nLv/DHk
5VW+RcgPtf/NIjfu+6RvBK3hWO+NNIwvyUbm66v1IxXfxssYQxM8eXci865r
RSCflmwpQ7Z2nBhG9lGx4quhf1TKbJA8mzpOIRMnLtxFasWpNyKfrmkdR9r3
Biyn0X27KL0W6af93B35x8HzEvJkoGg28l9ydSPydN3hESTH8NJFABq0uEIT
aaOTtg65zC7CDdnr6ROEfHBlexzydL5pIXL9a+XXyI46uz7kifKTM0ieR3cE
10BTMhuVkfopkwDZdFPSAfnWa/dB5JcNyQHIboWuS8ghTtkk5PinffnI6YI7
1bjuafYbZHJzYSfS52vFD6TF0HMOE5Tz72s+5ND8NnFk8vnVKsitjNt6yIWn
mWbIir+utkhv37rtSKVx5YPIvUE7vZBxPFcCkW9v1lxALpKfikJa56vGIc+u
drmLHNtbm410DVUvRLZmR5cjzVuma5GFU3tfIRUkGt4jt88v/IqM+pHcg6z5
GDGE/PPUfwypkeX2F+eI2cwwhT4Tp+YjFdMe8yDDNA4vRg4WSoogbUCLODK3
7oIsciPDQAk5bDiohozwSdBGquXY6iFf9DGMkIekCwBy5OBVM6Rn3jFL5MTv
jeuRfkDdFvnvAvcW5JmmAQekbfAyZ6TkCuudyNFev93Iilv39iEvb/iwH+nC
wXUIGdWdfhhZVW/pgfyZ0+eJlIkO8UHa+Sv6Is/tqvPH6zb/OIksNhE9jXR4
aBaE/CV35Czu5/r180hlrsoLyMX9IaHIv3W24chv6cKXkC9D2iOQBQfSLyMT
LD2uIE3qe68ie9btikaGv3wbg9TYaHMD+eZVzU2k72bjWORUkmccMmAkLR7P
w/hzAvLURYEkJMcni9vIYKXAZNzvaEAKMqnQPxWZc8rvDrJsre9dnIv7RBqy
7Y1POp57rsU9JNclkfvIxIPfsSvMSzOQDdKRmcjdsy5ZyPg2nmzk+8dPsILX
9+fgc/cWzMX9bKrEPlM/kofcf2UaO28iLB+Z7iTyAGlZmobtl1z5EBl6rho7
+lK/AM9dKAdb5iL7CCl3/yb24i/eQnweRuewXB++YSV81hbh3Px3seuyqMc4
t9V+7InuWuwhP6EnyF08+7Gbbz/Cmq+gipEGz+2x6jvuYDP6e7CKxxVLkHcY
/2GlIzOwCaJDWNF09VKk1d192OOpt7Cpya+wr5OoMuRsghFWLd4Te21pIvZv
ZAN2D9dvbH2wbDlSa9oWe8MnEPtKKBk778kzLL39O/bEDF8FPu8kXWyviRO2
/ugJbHZcNDbq+QOsz0Qz1lFmFGtky1uJNFNRwK6HfyWR9h2O2B0lx7Cu18Ow
RzxTsHnfC7Hj+15g9b+0Y086jGMrXnFVIVnW4lhzBQ1sCAtg6ztssdzlu7E2
cZ7Yy35nsY92RGHb1iRiGfJZWMUFxeT54Tqs9+u32EzTTuy3h0NYMfkp7Jbr
rKf4/sxfhK32E8Ve65HF7rNTx+pW6GFZamuwLTetsXeoLVihemds2KW92Gnb
Q9ijgl7Yjnf+2C2xwVg3jlCsr2skqauPxsZrxGFzriVjK6fSsatWZ5PPgx9g
5WuLsHELy7CLbZ+Sda7VYS2+vyB5TZqxFTdasYEjH7AG5l+wk3Gd2E6NHmxj
VT/2sf0Q6a9vFBsVMIY9yfsbK8bxF1vy4x92exdHNe67hYmNe0ZhjYq4sBxy
3NjqKF7shZlF2HWHFmP53i/BvjETxiqYLcP6m4phG03EsdImktjja6Sx9UAW
+7tbjtSFK2C3aiphz7cqYx/6q2K7JNSxzf4a2PJWTWy2pjbJHa6DDevRxfqt
WYk13qWHZQSuwtbe0sdeLDLAbnpriF0yZkTqvhpjP9evxoJHNDb1NsDOv7QG
e8jXBLvRwBSrO00ULjMj8zy9Ftu+xpzMj2lB5pJC1DS1xHZ3EmODrUgeaWss
VUW8tnYdmd9zYs769aSvV8QGuw1Yx3fEAlMbLH8u8YjYRjLvEKLCOPHsblts
zRPiPMFNWKvDxPBnxJcSm8k5+xGjq4ii3HbYJHuifCIxs4+opb0FW3mEaJtB
bO8lHpW1x866ECPiiceaiHacW7ErdIjCrsQ/McS2OuKvH8QFog5YKTPiqsPE
jTFEt3Ii3UEUYjpiR2WJdebE2weIfmFE57tEoyri8i/EmSni1yVO2Aot4iNL
YtYuYupxYuwl4pVUYmgx0auRuKODaDlG1J63jey3jDhPjRhnRNRcT6xxJm47
RBzxJ54NIzpdJ6qnEll5xA+lxJx64rl3RKFO4r1BouEksZHTGevCTfy5lJgu
QdyhSBTQItbqE0+aELXXEXduJoY5ER+5EDv3E/mOEg2PE2VOErmDiWMXiJ8v
EWuuErNvEi8mEA+mEC3SiXJZRGY+seMRsesJsbuM2FtFHHhGHKwnDjfO5XpN
DG0lvn0/l7ONeOwrsayTeLybqN43t/4AMXGI6DBKXPSLuGGcGD5JrJsiUtNE
0xliEMd2cr4MohaLuIAids4jFnMRry4kCvMQ43mJMouI6fxEtcXEfEHizyVE
HSGitzDxoQhxfBlxhRjReDlxrThxgwTRXpK4Q4roKk2kZeZyyc7tN2eDHPGO
PPGUwlyfisRvc95QIq5TJs7MmadCNFMlvp/TXY04O+dVdaK8BjFpThHNue/n
5NYi/m9ODm3ivjnr5lTVIV6ec2xOR13i/wE+4o0r
      "], {Developer`PackedArrayForm, CompressedData["
1:eJwd1gErIAASBlC35yRJkiRJTpIkSZIkSZIkSZIkSZIkJ0lOkiRJkiRJkiRJ
kiRJkiRJkiRJkiRJkrRtknRvb+r9gvmmb/7d8J+Ktn8EBAT8958B/59fBBJE
MCGEEkY4EUQSRTQxxBJHPAkkkkQyKaSSRjoZZJJFNjnkkkc+BRRSRDEllFJG
ORVUUkU1NdRSRz0NNNJEMy200kY7HXTSRTc99NJHPwMMMsQwI4wyxjgTTDLF
NDPMMsc8CyyyxDIrrLLGOhtsssU2O+yyxz4HHHLEMSeccsY5F1xyxTU33HLH
PQ888sQzL7zyxjsf/OYPn3zxzQ8BgvCLQIIIJoRQwggngkiiiCaGWOKIJ4FE
kkgmhVTSSCeDTLLIJodc8singEKKKKaEUsoop4JKqqimhlrqqKeBRppopoVW
/oa8nQ466aKbHnrpo58BBhlimBFGGWOcCSaZYpoZZpljngUWWWKZFVZZY50N
Ntlimx122WOfAw454pgTTjnjnAsuueKaG265454HHnnimRdeeeOdD37zh0++
+OaHv8f/i0CCCCaEUMIIJ4JIoogmhljiiCeBRJJIJoVU0kgng0yyyCaHXPLI
p4BCiiimhFLKKKeCSqqopoZa6qingUaaaKaFVtpop4NOuuimh1766GeAQYYY
ZoRRxhhngkmmmGaGWeaYZ4FFllhmhVXWWGeDTbbYZodd9tjngEOOOOaEU844
54JLrrjmhlvuuOeBR5545oVX3njng9/84ZMvvvkhQAf8IpAgggkhlDDCiSCS
KKKJIZY44kkgkSSSSSGVNNLJIJMssskhlzzyKaCQIoopoZQyyqmgkiqqqaGW
OuppoJEmmmmhlTba6aCTLrrpoZc++hlgkCGGGWGUMcaZYJIppplhljnmWWCR
JZZZYZU11tlgky222WGXPfY54JAjjjnhlDPOueCSK6654ZY77nngkSeeeeGV
N9754Dd/+OSLb374W/y/CCSIYEIIJYxwIogkimhiiCWOeBJIJIlkUkgljXQy
yCSLbHLIJY98CiikiGJKKKWMciqopIpqaqiljnoaaKSJZlpopY12Ouiki256
6KWPfgYYZIhhRhhljHEmmGSKaWaYZY55FlhkiWVWWGWNdTbYZIttdthlj30O
OOSIY0445YxzLrjkimtuuOWOex545IlnXnjljXc++M0fPvnimx8C/mX/BBJE
MCGEEkY4EUQSRTQxxBJHPAkkkkQyKaSSRjoZZJJFNjnkkkc+BRRSRDEllFJG
ORVUUkU1NdRSRz0NNNJEMy200kY7HXTSRTc99NJHPwMMMsQwI4wyxjgTTDLF
NDPMMsc8CyyyxDIrrLLGOhtsssU2O+yyxz4HHHLEMSeccsY5F1xyxTU33HLH
PQ888sQzL7zyxjsf/OYPn3zxzQ9/n/5fBBJEMCGEEkY4EUQSRTQxxBJHPAkk
kkQyKaSSRjoZZJJFNjnkkkc+BRRSRDEllFJGORVUUkU1NdRSRz0NNNJEMy20
0kY7HXTSRTc99NJHPwMMMsQwI4wyxjgTTDLFNDPMMsc8CyyyxDIrrLLGOhts
ssU2O+yyxz4HHHLEMSeccsY5F1xyxTU33HLHPQ888sQzL7zyxjv/A+cQwk0=

       "], CompressedData["
1:eJzt2H9cjlcfB/Drvu8i1FSiiGJqMjXFJsb53tlMKPKjPSxZpfm5Nozn8Ss0
erIZVkSlUE2KyCI/htFoxMpiTTZJCJHcJa8kuc7zde/uOt9Xfz7Py8urPf35
fn2+5zrfc65zrlt6TJ0zfppKkqSqVpJkl1o+4i2u00qJ1ZdGT/XQakKmzXZ9
4cCrQzLdPbTnfSdG9Hvh7IwJK808tN4jgxs80ZxvOjAre4h2eNCKtyfr83Cf
lScHae9aZcwOQaukinjL9u7aLZfqo9e8yMNivh4wqZ82K2Dd1uQXlmZ+ne/m
og3Nbjh2UJ+XTJ84oJf2xpEVuhx9XtTv5j9f18aZuwUX6l0g1X1gq11hPC//
ut5xdbYOVtofkq0Hl+tdVTbquJm2JLrar1LvuY5Dx7bWTrm2JKBa7/eubhyp
1n4TEhjxWO/QOdcyG+DI4xBeq+/3StallbWQvcm/61N9nutm+m417Hyj59F6
/XqL2m/wuw9bDm2rfaa3dY90lzJwzuDlDfr6wIbk2yUwuz4i+bn+eeYDdClF
YGE/eKisz6VTredfhHtR4w/J+rw03+L0OVg/K9eU/5XH9lCfBs3s9d5cn4fl
W7U9DtPC45b+ZY9TCd9nwf6QcdsMeWzI6gzotL5r1l+Wprc/nAq199r+bMgD
T4Ukw1tf9LtkyKPiEhNg7LzZxYb5Bq5gm+FUsV+ZwdETPKNg1HeL73H9+vh8
udda6BaXUmnIi6XqCOif267a4A2jM1dCeF5BjcGRRv9aDm+vsKw12PnsxUVQ
4pfwxGAH+6cLYJbzvTqDq8x/mAdrZqvrDU6srPkMXDtUNdo1yWcW+N498szg
SaHB0yB6oGeDob9vb8dPBV3b0w2GPPCcayBc/vmt5wZ3H+7sD0lha58b6vnT
lZPA2qyk0QHLJnwImvjOsqFeesTHQ9GuMY1OnFI5FiTdskZ39+09BrqapjW6
1Oz6KHCOylfq06o8YYn8sNFhdr4fgOzWmjeOt5n7Pnh5dFNcf2goWPi5NTqx
1sEDMtLf54b3le38GYONU3wbc4+gi+9CXHRwo6XcuQOhY9nn3LCek/57BkC/
qYuV+jSTd6Cj3apGZ3uv6g+5jmsV23TpBxMiohvHc/UvrpDvlaDYx6kv+A1I
VuYz8nEBk7Opjf2F5Uf1ARfNXiVX63pDni6zMZfMpznBtqhDjXnY8kdvQIfK
o0p+f5MjWI05oYzfstoBfg7/SalfGdET3DfmKDmPeh2Cl55VPG9XD+ilPa94
WF538C7NU1xQYw87qi8ork+zg42VBcr6Vn3aDZ4UXlLyO+92hZS0QiWP7WQL
M2ddVmwndwZjmytK/fMqG3D//A/FdrY2UHPkT8Uzva0hvu6q4u3hnWC9yzXl
eRGnO4LTpBIlv2vSEX5adF3xal8reBBQquyXaU4H2ONxQ8mj3TtAX9ubijX7
LCFJJzz4TUtwOXFLscMuC3geUaY4uY8F/Op0W/GKM+ZQfua20l9GsDl8HHRH
yR015jC87o6Sp45sDwe/uat4StRrkG1brtSPvWYGkyPLlf7Xe5nBj+p7iqOP
m0L1F8LjXU1BdUP4xM52UOd9X3neeft2UHpIeGZ8W7hvWqHUF/dtC7FBFeI8
nmkDVVnChVPawJNWD5R67ycmcGCicOAGE3BKfaDUv9bXBG7dfaCsr2dJazjT
q1LJR6xvDb9Nr1TyhdrWYJYi8u+rW8HCm8IPdrSCDvYPFTt91Aq+HSs8xrYV
rPzyodKPXYkxVGYKxyYZw6Ubov7oNGPob6FTHPamMVh46MT90hnBtOkiV2cb
QdBa4YhII2i1X3hRkBF8WKRT1vN7PyPwaRDeamQEj7tXift1WQO1IOydqYFs
f2HztRoYt0S4ywwN7I4RDnlPA3lZwpKdBg5fFC5+qoaQe8IDi9XQIFUrzjmh
hhk2wmFJasjoKzw9XA0Fw4VDZ6jhwhThE6PUsGeusFN/NXyxSni/rRrsNwv7
GakhK024e6UK3I4Jqy+rYHN+tbJfmpMqyCwW+et7VHC8Qtg3TgWH64UTIlSQ
3OaR4tr5KlhmI/xJkApG9BK+M0YFc/sLZ2lVsE4rHOmqgu1ewkt6qCB1ovBc
SxXsCBZeoFFBzBzh8McSzFosPKRcgrdXCeO/CKBurfD5XyU4uFl422kJPk0k
8x+WoMtu4cB0Ccz3C4ckSaA+Krw8RgLdT8Kb10lQdI6sd5UERy8KX1ksQdwf
pL+5EliWPhL3YYYEX90R+eUACZ49ED4zEfutET7qg/M9JfN5SuAh1Yj7rZUg
wljYZpAE59sKh/eTwNRcuKqPBN4dhQMdJVjTRbjQToIz9sIjbCSwchAut5Qg
yEk4wkyCvc7CTiYSPHEVzlNjv+/UKOsvreds9aAa5Xz2reLMlJF+7nIW6SEc
W8KZ1TAxvuB3zmI8RW6Sz1lnL2GPHM62jBEOO8ZZ6DiynizOpviK+a33cgYT
RV6Wwpmdn8gPbOPsub/w6hjOigNE/aRIzgZNFfmcNZxt+kTka8M5q54u+t+x
nLPRs0T9yUWcpX0q6ou/4EzzuXBdCGc1c0S9/UzObs0T9gzm7Lf5ZP6POTv1
T+H4jzjLXCh82pezxMXCOh/O3JeS+bw4uxAqjH9osWnLhY2Gcdawguy/B2cb
vxTPaz+Es96ryHkcyNmicHK+3ubs7L+FI90467ha7I/3W5wFfyVs0gf7/1rU
5/TijK8h59uBM8u15Pk9OHNcJ/rpac/ZwPXC87ty5vUteV5nzj6OFLay5mxe
lKgPtuJswgbRj6slZ+9sJPvTnjPraOFcM86eEke24+zqJmH/Npz9uJncl9ac
LYwh58mYM7dYsj4NZxWx5DyqOEuJE77FZRawhfQvy6xzPLkPDTLbHy/6z6mX
mVeC8LCnMisjzn0is2VbyX2plVmnbWR9j2W2j9i7RmYu28n7fySz9O3kfVTJ
rHciuc86maUSBz6UmWMSeV+VMvsuiXxvKmTWLpncz/sym09cek9mV4mLy2X2
/nfCV+5iP8SFd2TWYYdwwW2Zzdwh1t9QJrMfiZ3QlinCvrdkNiOFfF9uyuw4
ydNuyMxip3Bhqcwm7iTvG72VeNF1md0izi3B/Uol9wc9hzjkmswOEh8vlpmO
2BndO03MH3tVZsHEJuitaWT+P2VWRFz+B/a/S9gXPZS4+IrM5u0Sz/sEnUTy
B0Uyu0i8AK3aTfb3sszcdpPzjZ5E7IBeQZzzu8x2kvGB6HxiCf2Y1CcWysw2
XeRD0IPTSX+/yWwyyRPQS9PF+fNCx5P6hksyO0a8B32VjPdH1xLboC32kPd/
UWbOe8j3AO1J8rHoqSQ3RS8jzi2Q2UY6Hr2LjJ+EPknsgP6d+MGvMqsgzkKr
9gqHojvsFev3QTvuJe8D7U7q6y7IbCSpP4ueTOoT0J+RfA46lOQj0N/Q56O3
EEvoXcRX8mV2hDgLfZY4Ev0b8Vz0dTL/BHQFcX/0E1Jvg9ZkkN+/PJm1Jy5G
d84Q689G9yR5GtqFOBLtTrwIPZTYH+1FPAw9gdgVPZnM1xUdnCH6b43+lLjm
F/weEl9HLyX+Bb2SPP84+muSp6IjSR6LjiH5avQ2ki9Ap5A8GJ1O+vVFZ9L1
oQ8TD0T/SOqd0KdJboM+R3IT9AWSN5zH903m16GvkLwMfY3kReibJM9D36Xv
E11B6g+gdcTp6Bri7egnxDHoZ8TfoDnxKrR6n5g/FG1MvABtQhyCbkf8Cfo1
Yn+0BbEv2mof+Z6grUk+At2F2APdjdQPRHcndkX3JPVOaEdiB3Qv4u7o3vvE
eq3RfYg7oF2I26P7ErdDuxFr0P2J+TmZvUP8DO1O5q9DDyK5Dj2YuAI9hNSX
o1kTA6m/hdY2sQfxdfRQMr4Y/V4Tv0/28wp6WBN/QOoL0cNJXoD2bOIRpD4P
PZI4Fz2qib2Ic9DexNno0U08hvg42qeJxxIfQY8jzkKPb+IJpP/v0b4kf+EP
yX6mo/9B8jT0xCaeRLwD/REZvx3tR/JE9GTiBLQ/cSx6ShN/TByNDmjxf2XV
S/bL7v/Fedr4Et3c9/9l709zPz8t/nvfr+Z+f5v7/Wo5P3/v398Wv9rz39zv
16te3//qlvv793Zzv18tfrW/v839/DT3/Wn5Prfcr//n+9XS/6v9fW/u57Pl
/LR831rcfM9Py/fz7/n/G/8B5mMxpQ==
       "]}, {Automatic}],
     Editable->False,
     SelectWithContents->True,
     Selectable->False]}], ",", 
   RowBox[{"G", "\[Rule]", 
    InterpretationBox[
     RowBox[{
      TagBox["InterpolatingFunction",
       "SummaryHead"], "[", 
      DynamicModuleBox[{Typeset`open$$ = False, Typeset`embedState$$ = 
       "Ready"}, 
       TemplateBox[{
         PaneSelectorBox[{False -> GridBox[{{
               PaneBox[
                ButtonBox[
                 DynamicBox[
                  FEPrivate`FrontEndResource[
                  "FEBitmaps", "SummaryBoxOpener"]], 
                 ButtonFunction :> (Typeset`open$$ = True), Appearance -> 
                 None, BaseStyle -> {}, Evaluator -> Automatic, Method -> 
                 "Preemptive"], Alignment -> {Center, Center}, ImageSize -> 
                Dynamic[{
                  Automatic, 
                   3.5 (CurrentValue["FontCapHeight"]/AbsoluteCurrentValue[
                    Magnification])}]], 
               GraphicsBox[{{{{}, {}, 
                   TagBox[{
                    Directive[
                    Opacity[1.], 
                    RGBColor[0.368417, 0.506779, 0.709798], 
                    AbsoluteThickness[1]], 
                    LineBox[CompressedData["
1:eJwBcQOO/CFib1JlAgAAADYAAAACAAAACWs05D9YaT7a4knhehTmP41Bcb5V
P6c/8sxO9poU5j/DwzfuoDm4P4CJbha+FOY/JS3uyOf+wT9oDea+4BTmPyZf
DvZzw8c/yXmQ8QUV5j/T0XIgJgXOPyG0apozFeY/Iv+USvrt0T9Jbsb9ZBXm
P7C1koP0F9U/riSNMaQV5j+dXzcqKTPYP7gApLzuFeY/bWYF9usY2z9hBKZG
QhbmP5ONdcBBPd4/93UGz68W5j/OiAfYEpbgP8cXAAIsF+Y/gcSnBiIG4j+z
Isz6vhfmP18QmbR6leM/WkUr/YAY5j+vCh91GgrlPzUdqIZdGeY/KhX2tAOe
5j9L5Jx7gRrmP1SZoCuKKug/KsRayOEb5j/vy9+0V5zpP2mU/CJyHeY/tQ5w
vW4t6z/68Ag0hB/mP+z/lNjMo+w/5SV7p+Ah5j9OAQtzdDnuP2w3jTUCJeY/
YHxURLnH7z+eSTAMyyjmP/FSGZSinfA/rYzx+hkt5j/I77BFDWfxP7uRjsHP
MuY/2OOSgBsj8j+aEm1CVTnmP7+U3lZ42/I/tFxbKxZB5j+8zdLseaPzP+/B
DiVbS+Y/8V0RDB9e9D864E/UEFfmPzx2+OpoKPU/Kkrjaplm5j9eS0llAe/1
P8qqoeRgeeY/uXfkaD2o9j+50bwKwo7mPyosKCwecfc/Fv8MeRyr5j/TN7Z4
oiz4P90c/miCy+Y/VACuYHXk+D9o0lehD/LmP+pQTgjtq/k/5to1ojEl5z+5
+Dg5CGb6P6lMlKWTX+c/nijMKcgv+z875bKmNa3nP7uvqaMr7Ps/H4prpUEG
6D+w8/C43aT8P7OxLaekcOg/ur/gjTRt/T9hbCoNXv7oP/3iGuwuKP4/63fW
VCah6T9Vjv0JzvL+Pyi3KN/+euo/hfZJw7u5/z+/fs01UoXrP/da8IKmOQBA
N2RLh4247D+3/g+EQZ4AQHEVCEKdVu4/E87USS78AEDcwJiSqhzwP9t7Tl1C
WAFA+fKPVLRC8T+tbZzQKLwBQJjcshuH1PI/HIuPCGEZAkD8nwe1wrD0P5bs
VqBrfgJAC2MwBXtI9z97LNOFneECQHX9dn/An/o//Zf0LyE+A0BH0BgFvbv+
P4lH6jl3ogNA2p4h4ERhAkCBmjZorcsDQH4/QavvGgRAXpeuHw==
                    "]]}, 
                    Annotation[#, "Charting`Private`Tag$9681#1"]& ]}}, {}}, {
                DisplayFunction -> Identity, Ticks -> {Automatic, Automatic}, 
                 AxesOrigin -> {0, 0.6900000000160518}, 
                 FrameTicks -> {{{}, {}}, {{}, {}}}, 
                 GridLines -> {None, None}, DisplayFunction -> Identity, 
                 PlotRangePadding -> {{
                    Scaled[0.1], 
                    Scaled[0.1]}, {
                    Scaled[0.1], 
                    Scaled[0.1]}}, PlotRangeClipping -> True, ImagePadding -> 
                 All, DisplayFunction -> Identity, AspectRatio -> 1, 
                 Axes -> {False, False}, AxesLabel -> {None, None}, 
                 AxesOrigin -> {0, 0.6900000000160518}, DisplayFunction :> 
                 Identity, Frame -> {{True, True}, {True, True}}, 
                 FrameLabel -> {{None, None}, {None, None}}, FrameStyle -> 
                 Directive[
                   Opacity[0.5], 
                   Thickness[Tiny], 
                   RGBColor[0.368417, 0.506779, 0.709798]], 
                 FrameTicks -> {{None, None}, {None, None}}, 
                 GridLines -> {None, None}, GridLinesStyle -> Directive[
                   GrayLevel[0.5, 0.4]], ImageSize -> 
                 Dynamic[{
                   Automatic, 
                    3.5 (CurrentValue["FontCapHeight"]/AbsoluteCurrentValue[
                    Magnification])}], 
                 Method -> {
                  "DefaultBoundaryStyle" -> Automatic, 
                   "DefaultGraphicsInteraction" -> {
                    "Version" -> 1.2, "TrackMousePosition" -> {True, False}, 
                    "Effects" -> {
                    "Highlight" -> {"ratio" -> 2}, 
                    "HighlightPoint" -> {"ratio" -> 2}, 
                    "Droplines" -> {
                    "freeformCursorMode" -> True, 
                    "placement" -> {"x" -> "All", "y" -> "None"}}}}, 
                   "DefaultMeshStyle" -> AbsolutePointSize[6], 
                   "ScalingFunctions" -> None, 
                   "CoordinatesToolOptions" -> {"DisplayFunction" -> ({
                    (Identity[#]& )[
                    Part[#, 1]], 
                    (Identity[#]& )[
                    Part[#, 2]]}& ), "CopiedValueFunction" -> ({
                    (Identity[#]& )[
                    Part[#, 1]], 
                    (Identity[#]& )[
                    Part[#, 2]]}& )}}, 
                 PlotRange -> {{0., 2.7852855053556986`}, {0.6900000000160518,
                   2.5131524447714915`}}, PlotRangeClipping -> True, 
                 PlotRangePadding -> {{
                    Scaled[0.1], 
                    Scaled[0.1]}, {
                    Scaled[0.1], 
                    Scaled[0.1]}}, Ticks -> {Automatic, Automatic}}], 
               GridBox[{{
                  RowBox[{
                    TagBox["\"Domain: \"", "SummaryItemAnnotation"], 
                    "\[InvisibleSpace]", 
                    TagBox[
                    RowBox[{"{", 
                    RowBox[{"{", 
                    RowBox[{"0.`", ",", "2.7852855053556986`"}], "}"}], "}"}],
                     "SummaryItem"]}]}, {
                  RowBox[{
                    TagBox["\"Output: \"", "SummaryItemAnnotation"], 
                    "\[InvisibleSpace]", 
                    TagBox["\"scalar\"", "SummaryItem"]}]}}, 
                GridBoxAlignment -> {
                 "Columns" -> {{Left}}, "Rows" -> {{Automatic}}}, AutoDelete -> 
                False, GridBoxItemSize -> {
                 "Columns" -> {{Automatic}}, "Rows" -> {{Automatic}}}, 
                GridBoxSpacings -> {
                 "Columns" -> {{2}}, "Rows" -> {{Automatic}}}, 
                BaseStyle -> {
                 ShowStringCharacters -> False, NumberMarks -> False, 
                  PrintPrecision -> 3, ShowSyntaxStyles -> False}]}}, 
             GridBoxAlignment -> {"Columns" -> {{Left}}, "Rows" -> {{Top}}}, 
             AutoDelete -> False, 
             GridBoxItemSize -> {
              "Columns" -> {{Automatic}}, "Rows" -> {{Automatic}}}, 
             BaselinePosition -> {1, 1}], True -> GridBox[{{
               PaneBox[
                ButtonBox[
                 DynamicBox[
                  FEPrivate`FrontEndResource[
                  "FEBitmaps", "SummaryBoxCloser"]], 
                 ButtonFunction :> (Typeset`open$$ = False), Appearance -> 
                 None, BaseStyle -> {}, Evaluator -> Automatic, Method -> 
                 "Preemptive"], Alignment -> {Center, Center}, ImageSize -> 
                Dynamic[{
                  Automatic, 
                   3.5 (CurrentValue["FontCapHeight"]/AbsoluteCurrentValue[
                    Magnification])}]], 
               GraphicsBox[{{{{}, {}, 
                   TagBox[{
                    Directive[
                    Opacity[1.], 
                    RGBColor[0.368417, 0.506779, 0.709798], 
                    AbsoluteThickness[1]], 
                    LineBox[CompressedData["
1:eJwBcQOO/CFib1JlAgAAADYAAAACAAAACWs05D9YaT7a4knhehTmP41Bcb5V
P6c/8sxO9poU5j/DwzfuoDm4P4CJbha+FOY/JS3uyOf+wT9oDea+4BTmPyZf
DvZzw8c/yXmQ8QUV5j/T0XIgJgXOPyG0apozFeY/Iv+USvrt0T9Jbsb9ZBXm
P7C1koP0F9U/riSNMaQV5j+dXzcqKTPYP7gApLzuFeY/bWYF9usY2z9hBKZG
QhbmP5ONdcBBPd4/93UGz68W5j/OiAfYEpbgP8cXAAIsF+Y/gcSnBiIG4j+z
Isz6vhfmP18QmbR6leM/WkUr/YAY5j+vCh91GgrlPzUdqIZdGeY/KhX2tAOe
5j9L5Jx7gRrmP1SZoCuKKug/KsRayOEb5j/vy9+0V5zpP2mU/CJyHeY/tQ5w
vW4t6z/68Ag0hB/mP+z/lNjMo+w/5SV7p+Ah5j9OAQtzdDnuP2w3jTUCJeY/
YHxURLnH7z+eSTAMyyjmP/FSGZSinfA/rYzx+hkt5j/I77BFDWfxP7uRjsHP
MuY/2OOSgBsj8j+aEm1CVTnmP7+U3lZ42/I/tFxbKxZB5j+8zdLseaPzP+/B
DiVbS+Y/8V0RDB9e9D864E/UEFfmPzx2+OpoKPU/Kkrjaplm5j9eS0llAe/1
P8qqoeRgeeY/uXfkaD2o9j+50bwKwo7mPyosKCwecfc/Fv8MeRyr5j/TN7Z4
oiz4P90c/miCy+Y/VACuYHXk+D9o0lehD/LmP+pQTgjtq/k/5to1ojEl5z+5
+Dg5CGb6P6lMlKWTX+c/nijMKcgv+z875bKmNa3nP7uvqaMr7Ps/H4prpUEG
6D+w8/C43aT8P7OxLaekcOg/ur/gjTRt/T9hbCoNXv7oP/3iGuwuKP4/63fW
VCah6T9Vjv0JzvL+Pyi3KN/+euo/hfZJw7u5/z+/fs01UoXrP/da8IKmOQBA
N2RLh4247D+3/g+EQZ4AQHEVCEKdVu4/E87USS78AEDcwJiSqhzwP9t7Tl1C
WAFA+fKPVLRC8T+tbZzQKLwBQJjcshuH1PI/HIuPCGEZAkD8nwe1wrD0P5bs
VqBrfgJAC2MwBXtI9z97LNOFneECQHX9dn/An/o//Zf0LyE+A0BH0BgFvbv+
P4lH6jl3ogNA2p4h4ERhAkCBmjZorcsDQH4/QavvGgRAXpeuHw==
                    "]]}, 
                    Annotation[#, "Charting`Private`Tag$9681#1"]& ]}}, {}}, {
                DisplayFunction -> Identity, Ticks -> {Automatic, Automatic}, 
                 AxesOrigin -> {0, 0.6900000000160518}, 
                 FrameTicks -> {{{}, {}}, {{}, {}}}, 
                 GridLines -> {None, None}, DisplayFunction -> Identity, 
                 PlotRangePadding -> {{
                    Scaled[0.1], 
                    Scaled[0.1]}, {
                    Scaled[0.1], 
                    Scaled[0.1]}}, PlotRangeClipping -> True, ImagePadding -> 
                 All, DisplayFunction -> Identity, AspectRatio -> 1, 
                 Axes -> {False, False}, AxesLabel -> {None, None}, 
                 AxesOrigin -> {0, 0.6900000000160518}, DisplayFunction :> 
                 Identity, Frame -> {{True, True}, {True, True}}, 
                 FrameLabel -> {{None, None}, {None, None}}, FrameStyle -> 
                 Directive[
                   Opacity[0.5], 
                   Thickness[Tiny], 
                   RGBColor[0.368417, 0.506779, 0.709798]], 
                 FrameTicks -> {{None, None}, {None, None}}, 
                 GridLines -> {None, None}, GridLinesStyle -> Directive[
                   GrayLevel[0.5, 0.4]], ImageSize -> 
                 Dynamic[{
                   Automatic, 
                    3.5 (CurrentValue["FontCapHeight"]/AbsoluteCurrentValue[
                    Magnification])}], 
                 Method -> {
                  "DefaultBoundaryStyle" -> Automatic, 
                   "DefaultGraphicsInteraction" -> {
                    "Version" -> 1.2, "TrackMousePosition" -> {True, False}, 
                    "Effects" -> {
                    "Highlight" -> {"ratio" -> 2}, 
                    "HighlightPoint" -> {"ratio" -> 2}, 
                    "Droplines" -> {
                    "freeformCursorMode" -> True, 
                    "placement" -> {"x" -> "All", "y" -> "None"}}}}, 
                   "DefaultMeshStyle" -> AbsolutePointSize[6], 
                   "ScalingFunctions" -> None, 
                   "CoordinatesToolOptions" -> {"DisplayFunction" -> ({
                    (Identity[#]& )[
                    Part[#, 1]], 
                    (Identity[#]& )[
                    Part[#, 2]]}& ), "CopiedValueFunction" -> ({
                    (Identity[#]& )[
                    Part[#, 1]], 
                    (Identity[#]& )[
                    Part[#, 2]]}& )}}, 
                 PlotRange -> {{0., 2.7852855053556986`}, {0.6900000000160518,
                   2.5131524447714915`}}, PlotRangeClipping -> True, 
                 PlotRangePadding -> {{
                    Scaled[0.1], 
                    Scaled[0.1]}, {
                    Scaled[0.1], 
                    Scaled[0.1]}}, Ticks -> {Automatic, Automatic}}], 
               GridBox[{{
                  RowBox[{
                    TagBox["\"Domain: \"", "SummaryItemAnnotation"], 
                    "\[InvisibleSpace]", 
                    TagBox[
                    RowBox[{"{", 
                    RowBox[{"{", 
                    RowBox[{"0.`", ",", "2.7852855053556986`"}], "}"}], "}"}],
                     "SummaryItem"]}]}, {
                  RowBox[{
                    TagBox["\"Output: \"", "SummaryItemAnnotation"], 
                    "\[InvisibleSpace]", 
                    TagBox["\"scalar\"", "SummaryItem"]}]}, {
                  RowBox[{
                    TagBox["\"Order: \"", "SummaryItemAnnotation"], 
                    "\[InvisibleSpace]", 
                    TagBox["3", "SummaryItem"]}]}, {
                  RowBox[{
                    TagBox["\"Method: \"", "SummaryItemAnnotation"], 
                    "\[InvisibleSpace]", 
                    TagBox["\"Hermite\"", "SummaryItem"]}]}, {
                  RowBox[{
                    TagBox["\"Periodic: \"", "SummaryItemAnnotation"], 
                    "\[InvisibleSpace]", 
                    TagBox["False", "SummaryItem"]}]}}, 
                GridBoxAlignment -> {
                 "Columns" -> {{Left}}, "Rows" -> {{Automatic}}}, AutoDelete -> 
                False, GridBoxItemSize -> {
                 "Columns" -> {{Automatic}}, "Rows" -> {{Automatic}}}, 
                GridBoxSpacings -> {
                 "Columns" -> {{2}}, "Rows" -> {{Automatic}}}, 
                BaseStyle -> {
                 ShowStringCharacters -> False, NumberMarks -> False, 
                  PrintPrecision -> 3, ShowSyntaxStyles -> False}]}}, 
             GridBoxAlignment -> {"Columns" -> {{Left}}, "Rows" -> {{Top}}}, 
             AutoDelete -> False, 
             GridBoxItemSize -> {
              "Columns" -> {{Automatic}}, "Rows" -> {{Automatic}}}, 
             BaselinePosition -> {1, 1}]}, 
          Dynamic[Typeset`open$$], ImageSize -> Automatic]},
        "SummaryPanel"],
       DynamicModuleValues:>{}], "]"}],
     InterpolatingFunction[{{0., 2.7852855053556986`}}, {
      5, 7, 1, {888}, {4}, 0, 0, 0, 0, Automatic, {}, {}, 
       False}, CompressedData["
1:eJw91gdUzf//B/C640M0lKiU9t6LtHzeKi0kkkpGRuErpEFDKPw0KKGMpoqi
HSnaKaUoUWZoaGqhIVL/9+j87zn3PM659/N6v5+v1/t9z7lSe45udmVwcHBw
wrcvk+P/X86z1urbm11oogcNshsylj+7RW+xYcj/zEinq/fwFf/3J48evW8T
7VFQSkdMPdMzLKqmU+N7ZMui6+nPkszQJP1XtLI3/SlUrIU+URug5jX7jq5e
VnR6e+cn+tYdVv7Uvy/0qhuKng3cHXTKZ5uFt2510nwyPqkHFL/RB5MXxFl9
6aarpZKuKl/rpSVurwhfaN1P+0s2BA/ODtCtiS7+LwsGadmKNvM/acO0gUdm
6OINo/SeMwMjSuY/6NDLilsB/ZPOS3Ir2brqF/0hN1X6sNYY3V+xWMqYY5ye
ehUswdM0TnN1/Fj+OX6CFvnhIpblPkkrcb5aFmj4m+7k10my6PpNx0rHyAmE
T9H2OlP327T/0Lxm2zXTPv6ha7eUFxwL/ktL1ysq7eGepgPpK3GbY6bp9w//
8plK/qN1lV3P6tz/R0cmNk7I6M7QKkWvd2ncnaHrXr2tMxCepV37P2qZh83S
DMbXW5umZ2nbSz+C1PU4wCZ5T/FTbhzArvznk5fRHGCLo5fD8hoOsPXHr1/u
YxzAIcz7cokMJ3CSGVfltuMEXUH74vn9OMGR9jc8Qomc4Pdq01NiNZzgbHz+
sNR3TsAzLbVLgZ8BbmyLalLVYwD3xpfs7/YMAEwWGN3zZoAlj8w9919lgH6l
s+ly+QxQGl/+pesVA0TxTwsmjzBA2uFtjrnzmaD0eVFsmRQTvJYT+vrCgAn6
gnykP9kxwcznN6797kyw2ED73uR5JqiZ5H4SfIsJfAt663lymEDZq+rTjadM
0KYZPyjzngkihk/8yx5kApC5mdeAkwV2PJM1kxFggYD2CT9uGRa4+acuZ1yH
BR4JxnZ/MWOBFvXDonX2LPDTkt6U58YCU6fM3tzxZgGOAiv7W8EsQH23eRdx
mQV4pLY4nU1gAUEHp08nMllA9NLOHe5PWKDkzZkDYzVwn2UpXiebWWDGpeYU
6zMLJKb1hl7sYwEwzBUtOMYCnbqqSXGzLKDW0egpx8UGvpeOrc0WYINqfUFh
PTE24Ot5NFAuxwbOV5xKLTXY4O7q6cjmVWyQ93Zk6gFgg9IjXXtjLNmgjnr3
0teWDd4k1Os5O7LB15Vlt41d2GCgMW+h5AE20O4N/Z56hA38Znc3KPmwQaWQ
QUZ2ABtwaQqE6wSzwSbLgf+KQtjgpkuVtXEkG7TpdVUmXWMDCT6WPusWG+zp
kc3dn8gGd0rXKjSkskHfNbcE9ftsoOp+YcmVHDZwvPhngP2QDc5nHq7wK4L5
XrRHD5WwwZdBu0O7K9lgAU8taK1hAz01g6VW9Wwg72sYOfGSDQSfGs1PbWYD
Ju/qoE2tbPDTkf4z854NOlKAV2YbGzQNrxl0amcDoFtstrcLruunG+/ewwbS
5VnjPv1scIWlYHN6ENZbJ90NGWED70iR2aifbOBh+SJ28TgbHOY8vSp6kg0O
PtFqXfqHDVy9vh27MQ37Ub3Ou2yWDXZ2W2XEclJg4gb30iwmBSLWN50pY1NA
nuPK96Z5FCh7sGVrBxcFHPYLVf5cSIGRZR9VWLwUGH48+a2IjwJDjksSDvNT
YHBS20F6MTTGdtE7QQp8X3HkefhSCgy0hAcDYQr0qevmpItQoDek7dMiUQp0
d56b7ydGgS4jtRUdyynQEdO620qCAu2jgRF5khS4vNUm7KMUBUCJ+P+YMhQY
lRoJUpWlQNKF8kB7OQrYDkX6nZKnAKedi0+aAgWedrxcF6dIgfMehtJRShSw
nE3/fV6ZAgsiljb5q1Dghdi5O0dVYX8ZPwL2qVHwd3Nmg7o6Ba7X8Ur8hoo6
xI9WalAgsVulKlyTAjLeT67aa1EgjWHlKqENn3d8XVwDPZPlLOCuA/tmdB8Q
0KXANscj5UXQZ1mTS3atoIAOM8idvZICr6etgyKgnhOCMUJ6FOAf/XI/CZrb
n16utIoCG7s8W/KhI21G/Yb6FBA8qvE1E6rPKd263IACO68KNkRAz8nNq5yF
3iuceuRhSIFGq8HMDqhc26eK1UYUCDjS0BILbeYo7vsNVbx6f9remAKn5G4t
egBtKQyVXbSaAgbFhq3boYllQ+fvQVlViSsnoAdrNvWa0HDdOuaNSKjOiwLL
NuhZJ4avKKDAmx6btG1Qae/Ytzehnpx97A/QqgjdFcJrKCAgFrTPAfrctNgz
HBp0aPxMOXTVVY3IX9DRJwfjFUwokN6ZkuEM3bXgy+NIaNNQQNwT6OpmkdPd
0KyHhbsXmVJA7Ia9mSE0POCXvBv0z84oriio3sJvOx5CvQpX5r+D5u4Npf5C
h/jatombUUCpRD1nDdTtQBDTFSpXrCQeDP3G83pVIjTFxd+uBLrngfSRD1Ap
qiFkAtru6JWyeC28rwtl41WgE2UtMaZQTs/zl52h3HIrw7ygQu97zoZDpcOv
B6ZAQ/jjjAuhw9eT/tVDt4jfKf0CLU69F/gTKqWSbUyZU+BCXv4/EehamQQT
ZSgzOvSCAbSS8nlhDT3j68LvDF09sG7rIei0s15sALQwhYcRCj32vetADFRV
50lTCrTX//LKPGhylVt8GXT7AmPWC+g7522876Cbs04Id0JfzFyTHoJa2Oar
/oZW3W5aybSggNGvQcALPVvf5SgErb/90UMSyu/XHKIEdbCtS9KGJiiUFxlC
u2cKXplBo2Q226yHGlsON9hBB9zDrJyhMVHytXugpo+qzP6DjnzcWXUMOr/h
19AJqGRxiMgpqH7G8rXnoJtj8z3CoIfCLeIuQ88FtNXGQLOHZ9pioe93S/1M
gjJaTefdhapZuolloFzFIVq50CD1DPMCKM/7o8cfQ28E6d4thcqqTLVWQnNb
StnPUJ+nglfUQ2sVLFwboTrWYu+bUV/uP6xboQsin5W+h/rkxWq2QTveeKR8
ha6fWLu0C/rmit9QN9RJI6u6D/q1oT32uwW6X4Jew9BBlqX1D6jX7QCpMajA
yEnfCbS/0amm39CNYafl/0KH350J/Ae9JBfcMgtV8TqrwrCkgHjBd2EWdNGk
HUVBGfolv+ZBx/xlO7igvSUXGxdCP8yMFfNAvfN3b+aD8rk19i2C3hcxPC0A
NX+ZtkQQ2nFGMHMJ9KRukIkQNPulRZQwtN2Nt10EKsDRqi4KNbsZGygGPaG9
58Vy6L0GRVEJ6NaaAXVJKLM800QKmlt0ZKs0dEe+5n8y0AWZPwNloYV3HkbJ
QQ39P3jLQ8tsZhwUoGtkZAwVodWTFuJKUIsX7pzK0IakqG/Iw6YZiSoof0/1
NlVofsiXJWrQLSq/XyEnXvJfVIfe9FCx0IDG81t1IJPz3QI0oWl255ZoQTPG
bucgc6PLrbShBSs/dyFbPJr26KD53a/sQC7ufuCiC9WRuPsVudnpxs4VUM+r
YZ+RPddEzVdCt8VkZiObrhsL6UFNbzaeRhbe2tWHVI0btV0FPXNQIA3ZslL3
H1KBtdVOHxrQfOIesinh5ixSxr3Y3gDq/jcrDlkQltSFnBG5qmyI5nLv/DHk
5VW+RcgPtf/NIjfu+6RvBK3hWO+NNIwvyUbm66v1IxXfxssYQxM8eXci865r
RSCflmwpQ7Z2nBhG9lGx4quhf1TKbJA8mzpOIRMnLtxFasWpNyKfrmkdR9r3
Biyn0X27KL0W6af93B35x8HzEvJkoGg28l9ydSPydN3hESTH8NJFABq0uEIT
aaOTtg65zC7CDdnr6ROEfHBlexzydL5pIXL9a+XXyI46uz7kifKTM0ieR3cE
10BTMhuVkfopkwDZdFPSAfnWa/dB5JcNyQHIboWuS8ghTtkk5PinffnI6YI7
1bjuafYbZHJzYSfS52vFD6TF0HMOE5Tz72s+5ND8NnFk8vnVKsitjNt6yIWn
mWbIir+utkhv37rtSKVx5YPIvUE7vZBxPFcCkW9v1lxALpKfikJa56vGIc+u
drmLHNtbm410DVUvRLZmR5cjzVuma5GFU3tfIRUkGt4jt88v/IqM+pHcg6z5
GDGE/PPUfwypkeX2F+eI2cwwhT4Tp+YjFdMe8yDDNA4vRg4WSoogbUCLODK3
7oIsciPDQAk5bDiohozwSdBGquXY6iFf9DGMkIekCwBy5OBVM6Rn3jFL5MTv
jeuRfkDdFvnvAvcW5JmmAQekbfAyZ6TkCuudyNFev93Iilv39iEvb/iwH+nC
wXUIGdWdfhhZVW/pgfyZ0+eJlIkO8UHa+Sv6Is/tqvPH6zb/OIksNhE9jXR4
aBaE/CV35Czu5/r180hlrsoLyMX9IaHIv3W24chv6cKXkC9D2iOQBQfSLyMT
LD2uIE3qe68ie9btikaGv3wbg9TYaHMD+eZVzU2k72bjWORUkmccMmAkLR7P
w/hzAvLURYEkJMcni9vIYKXAZNzvaEAKMqnQPxWZc8rvDrJsre9dnIv7RBqy
7Y1POp57rsU9JNclkfvIxIPfsSvMSzOQDdKRmcjdsy5ZyPg2nmzk+8dPsILX
9+fgc/cWzMX9bKrEPlM/kofcf2UaO28iLB+Z7iTyAGlZmobtl1z5EBl6rho7
+lK/AM9dKAdb5iL7CCl3/yb24i/eQnweRuewXB++YSV81hbh3Px3seuyqMc4
t9V+7InuWuwhP6EnyF08+7Gbbz/Cmq+gipEGz+2x6jvuYDP6e7CKxxVLkHcY
/2GlIzOwCaJDWNF09VKk1d192OOpt7Cpya+wr5OoMuRsghFWLd4Te21pIvZv
ZAN2D9dvbH2wbDlSa9oWe8MnEPtKKBk778kzLL39O/bEDF8FPu8kXWyviRO2
/ugJbHZcNDbq+QOsz0Qz1lFmFGtky1uJNFNRwK6HfyWR9h2O2B0lx7Cu18Ow
RzxTsHnfC7Hj+15g9b+0Y086jGMrXnFVIVnW4lhzBQ1sCAtg6ztssdzlu7E2
cZ7Yy35nsY92RGHb1iRiGfJZWMUFxeT54Tqs9+u32EzTTuy3h0NYMfkp7Jbr
rKf4/sxfhK32E8Ve65HF7rNTx+pW6GFZamuwLTetsXeoLVihemds2KW92Gnb
Q9ijgl7Yjnf+2C2xwVg3jlCsr2skqauPxsZrxGFzriVjK6fSsatWZ5PPgx9g
5WuLsHELy7CLbZ+Sda7VYS2+vyB5TZqxFTdasYEjH7AG5l+wk3Gd2E6NHmxj
VT/2sf0Q6a9vFBsVMIY9yfsbK8bxF1vy4x92exdHNe67hYmNe0ZhjYq4sBxy
3NjqKF7shZlF2HWHFmP53i/BvjETxiqYLcP6m4phG03EsdImktjja6Sx9UAW
+7tbjtSFK2C3aiphz7cqYx/6q2K7JNSxzf4a2PJWTWy2pjbJHa6DDevRxfqt
WYk13qWHZQSuwtbe0sdeLDLAbnpriF0yZkTqvhpjP9evxoJHNDb1NsDOv7QG
e8jXBLvRwBSrO00ULjMj8zy9Ftu+xpzMj2lB5pJC1DS1xHZ3EmODrUgeaWss
VUW8tnYdmd9zYs769aSvV8QGuw1Yx3fEAlMbLH8u8YjYRjLvEKLCOPHsblts
zRPiPMFNWKvDxPBnxJcSm8k5+xGjq4ii3HbYJHuifCIxs4+opb0FW3mEaJtB
bO8lHpW1x866ECPiiceaiHacW7ErdIjCrsQ/McS2OuKvH8QFog5YKTPiqsPE
jTFEt3Ii3UEUYjpiR2WJdebE2weIfmFE57tEoyri8i/EmSni1yVO2Aot4iNL
YtYuYupxYuwl4pVUYmgx0auRuKODaDlG1J63jey3jDhPjRhnRNRcT6xxJm47
RBzxJ54NIzpdJ6qnEll5xA+lxJx64rl3RKFO4r1BouEksZHTGevCTfy5lJgu
QdyhSBTQItbqE0+aELXXEXduJoY5ER+5EDv3E/mOEg2PE2VOErmDiWMXiJ8v
EWuuErNvEi8mEA+mEC3SiXJZRGY+seMRsesJsbuM2FtFHHhGHKwnDjfO5XpN
DG0lvn0/l7ONeOwrsayTeLybqN43t/4AMXGI6DBKXPSLuGGcGD5JrJsiUtNE
0xliEMd2cr4MohaLuIAids4jFnMRry4kCvMQ43mJMouI6fxEtcXEfEHizyVE
HSGitzDxoQhxfBlxhRjReDlxrThxgwTRXpK4Q4roKk2kZeZyyc7tN2eDHPGO
PPGUwlyfisRvc95QIq5TJs7MmadCNFMlvp/TXY04O+dVdaK8BjFpThHNue/n
5NYi/m9ODm3ivjnr5lTVIV6ec2xOR13i/wE+4o0r
      "], {Developer`PackedArrayForm, CompressedData["
1:eJwd1gErIAASBlC35yRJkiRJTpIkSZIkSZIkSZIkSZIkJ0lOkiRJkiRJkiRJ
kiRJkiRJkiRJkiRJkrRtknRvb+r9gvmmb/7d8J+Ktn8EBAT8958B/59fBBJE
MCGEEkY4EUQSRTQxxBJHPAkkkkQyKaSSRjoZZJJFNjnkkkc+BRRSRDEllFJG
ORVUUkU1NdRSRz0NNNJEMy200kY7HXTSRTc99NJHPwMMMsQwI4wyxjgTTDLF
NDPMMsc8CyyyxDIrrLLGOhtsssU2O+yyxz4HHHLEMSeccsY5F1xyxTU33HLH
PQ888sQzL7zyxjsf/OYPn3zxzQ8BgvCLQIIIJoRQwggngkiiiCaGWOKIJ4FE
kkgmhVTSSCeDTLLIJodc8singEKKKKaEUsoop4JKqqimhlrqqKeBRppopoVW
/oa8nQ466aKbHnrpo58BBhlimBFGGWOcCSaZYpoZZpljngUWWWKZFVZZY50N
Ntlimx122WOfAw454pgTTjnjnAsuueKaG265454HHnnimRdeeeOdD37zh0++
+OaHv8f/i0CCCCaEUMIIJ4JIoogmhljiiCeBRJJIJoVU0kgng0yyyCaHXPLI
p4BCiiimhFLKKKeCSqqopoZa6qingUaaaKaFVtpop4NOuuimh1766GeAQYYY
ZoRRxhhngkmmmGaGWeaYZ4FFllhmhVXWWGeDTbbYZodd9tjngEOOOOaEU844
54JLrrjmhlvuuOeBR5545oVX3njng9/84ZMvvvkhQAf8IpAgggkhlDDCiSCS
KKKJIZY44kkgkSSSSSGVNNLJIJMssskhlzzyKaCQIoopoZQyyqmgkiqqqaGW
OuppoJEmmmmhlTba6aCTLrrpoZc++hlgkCGGGWGUMcaZYJIppplhljnmWWCR
JZZZYZU11tlgky222WGXPfY54JAjjjnhlDPOueCSK6654ZY77nngkSeeeeGV
N9754Dd/+OSLb374W/y/CCSIYEIIJYxwIogkimhiiCWOeBJIJIlkUkgljXQy
yCSLbHLIJY98CiikiGJKKKWMciqopIpqaqiljnoaaKSJZlpopY12Ouiki256
6KWPfgYYZIhhRhhljHEmmGSKaWaYZY55FlhkiWVWWGWNdTbYZIttdthlj30O
OOSIY0445YxzLrjkimtuuOWOex545IlnXnjljXc++M0fPvnimx8C/mX/BBJE
MCGEEkY4EUQSRTQxxBJHPAkkkkQyKaSSRjoZZJJFNjnkkkc+BRRSRDEllFJG
ORVUUkU1NdRSRz0NNNJEMy200kY7HXTSRTc99NJHPwMMMsQwI4wyxjgTTDLF
NDPMMsc8CyyyxDIrrLLGOhtsssU2O+yyxz4HHHLEMSeccsY5F1xyxTU33HLH
PQ888sQzL7zyxjsf/OYPn3zxzQ9/n/5fBBJEMCGEEkY4EUQSRTQxxBJHPAkk
kkQyKaSSRjoZZJJFNjnkkkc+BRRSRDEllFJGORVUUkU1NdRSRz0NNNJEMy20
0kY7HXTSRTc99NJHPwMMMsQwI4wyxjgTTDLFNDPMMsc8CyyyxDIrrLLGOhts
ssU2O+yyxz4HHHLEMSeccsY5F1xyxTU33HLHPQ888sQzL7zyxjv/A+cQwk0=

       "], CompressedData["
1:eJwdl3c81+/3xlE22bKKkMjIytb7vu/XC5khQhQpOyMjo2Qke1NWw87eVMgO
FYWEjMyMyMjO+n2+vz+fj+t6XOf8ce7Hfc4ZS2d9K2IiIqJVMiIi5hK1SR/m
WQKRRSRl1mUZgu1vX6OH//GRuYmvEpAhoOQL3b7/MTGPwtvrcjKEzLS3VlH/
8/McuwCIZQhN/jRLz//HTZOy747LEIjdRMOK/sdEl1XmoQzhCbjxu/v//Vxm
7V6yBDc2xf61/6+3JvC8WJ5AwjpSz87yv3w7QLOsRJjvUAVq/zGRy/LFlkJA
2IoYMI75H4vHfI57hRNOh6e7L/y/ni+UuKdOYFW8X27K+l+/jSaieZG6BD03
MZ/u/5io80nOQzEDwunrbveMT/7H6RYzQsXGhHDp1CckbP/Vo+c8fVf+JuFu
35ftvv+YqN/etDvEkuDDz3N1hf2/PEV2oeWLNgRSvZdZVzn/071ezkqfdCSk
0/HpM576jzdKArSVXAm/xp/dQdz/+XNKKHbH7hN8u061E/H+p2toUCwVPyQQ
/WS12Tv7H7+qsHSODiRURBWlnRH+j7W7bFmPhxKof01//CzxXz8qh/KfWGII
jjXBV+4qzBL8dyjpsk8nEkr3/tknqfynGwzZWdKkEiwDBIxoDWYJzRJEiXZj
6YSAut41wu1ZAqgWngqeyyboHibOsN6fJTQ17OaH/c4nJG7EfnSN+i/PsMD0
IUMZQaKv65hDwSxhQnCcV2G5kkB2q83J9Mss4QxIfddV+5bwr97n1Ke1//xb
HpRiXu8JlK3H+Um55gj0mBZRTGwz4fEjElZznTlCWcMHW82/bYQfV4XsncLn
CBmRDn4NB50EguCbSc6+OYLFV8F0t+/dBHrbCR+jk/OE0CH/0odYL2HK/23n
Q5t5goscRudx8I1AJt+aqdc2T9AtFDNSFRok3DH1l/l9YYEgbpD6rX54mLDY
IE//tmiBIPH3PYO/0DhhOZKrcZn3N2EmOnaPPHOS8PuG6M3WvN8ET9dgScLO
NEHXcfzRHbBIuE2KRmIzZwlyQd+VjJYWCYOuIVmCJQuEdys6u8GlS4TpL6Uo
8/wfgvvjd5LBVn8IsUbvDonkVwnXiDvkmcSXCTyimkCU/i/Bdewn1zuGFcJO
87aiAO8G4WcI380yslWCJRdgDfTcIgwWpJaKJ6wSBH+cIr7NsUtwtld+pCG+
RlhaEqzpYd0n7ClwNDHWrxEiaNuoyjoOCcZXG/0NDf8S/tnqH0pPEQE26tCN
+IO/hMgV9siXESRgL5+Vzr9mndAy6JDMbH0c/DyjUEoXuEGwpvz9+LUXGWh4
79vna7lJ+M2RPVX1mQLQXZwZ2hbcIvzdebjQPEUFwiROpekSbRNSyjYuZYvT
AqUPgUGXf28TriyoUcTX04GCKKmjkfkdwj67JLWvGgPYD8ts1T7cJTxg9f80
NcQIBDtbbKRE9wg8zxRDDZOZQX3CV7EVuX2C9IGU+YgwK9g6keZ4w+SAoOmy
9OBw9iQoDSXriYo9JGw9/ns0/YUdDKpdrf8+cURI3igxjV7gBJ6m3JxOuURg
cvqhEfWl02CEjVeo34EY9KhWURjZ84CbJwUMbnCQgPPSzLfYn50BDDk6fI++
kwCXH73EST95AW4VpeLy8hj4+0h49IkaPyD/o5Tx7P5xICX6pVTh+1kw5tOu
F2ROCr4JhEx+jDwHcowf8ZOakgG78twWcXchMEHQonGRJwdCxNxPNcSEQXY8
bTzvOQpwo0yz6RKjKPjjkfw18SwlmHj4gcr17AWQaGYk6iJDBcpLVN+dfCMO
iPqj3iWZUgOj+tC+xV0JUM1AUJNMogHKbwc1o82lwMwLNnO1ElrwKPycblC2
NDAgVQqeGTwBeuadQukpZIBMeVDJHBU9eCv0uYovWhaM5co8OF5ND+L2Zl5d
U5QHgQW0fx0cGMBYxqkGGhZF0P82SMr+AiPw+kf68tUZZSD1jOigcJQRjBfw
F7QfXgKqno1hwk+ZwITWNVvzIAAcpOR99kyYgVeVZszrTAjESjBXfREW8MP8
XUTqGAJn5H9eiKNlBX7Mzc3C8jjAbpssqx+xgu1zoizHalVAysCHvrH+k8C3
JpwIsqkBco7ONta3bOD97akBy6TLYCJ7ghEVsIMjrxM3XitqAJJAny9DRRzA
z/fzKxIqLTBEOCkd0swJDi1Wb2AUOgDNgLyLv7mAjHroXvppXXCNQcRTavUU
mB+/edDOrQdODPVttZBxg3g78dST8vog1sLnef1JHhAe+CygwvEq8GlE6vQ1
PIBa5cq2UrMBqFy16rUwPwPe6Cq6HMheAzku+vyDzLzg/L9MmcMBI3DrosDS
QRUvuNc8+6lB1wSwnXnbL23OB/S3VMSplq+DYdJCUVdmfqC/12foU2kGfLk/
1nR95we9O0wKTrk3wfrZN2cCss+C7egosxRrC2Ad86x5J0AAkAuST6Qm3QIJ
FLsc+irngAb3bSRebAnqT9px/GIWBIxumU5Lo7fB3Whey7E1QYBEpGykzluB
ZMdS9ugxITC0RfPiX7I1oBKjyPX6cR74H29hnxO1Bdv+rX0Gc8Kgcemsqduy
HWj/Ey556bsIqFOP6kwIdgB82du/iftEQa6ZEqO0iiNwTXzhRzMuBkrdKkav
XnAGRzkpKf8OLoAo9ptNd3JcQOgrxhe6yeKgnrlAX/brPeDwmmkoQkkCJF7x
Py3C7gbK09864d0SwPb5kqOeijuwpNEbILGRBGe5QxK/RnkAlS/7zdlUUiD1
2slNw6374CzllszZd1KAxrHHWfKxF0jTVY7McJMGtFS+113lfQDFfomvueJF
4NPAPkvN/RDwtKb66C5eBPTRFKb5Q75gXrs6RzZXBkTa9ziQ1/uByVT6DF5H
WeBeaJKoMecPHgpztCAoB0bOf+8ypA78790+EVrnkweX7UuUxrUfg9O0N4Wb
WBWAAP9epVZlECi5puEasaQAZDtYBVR3ngCdiLG3r78qghO/4xyJzELAU4ny
UbNmJTBRtMfnOxUK/lqHXTjdqgymKYui7WPDwT39pem4gUuANE79lZpDJBAZ
aWNKPSAAXo1HInHe0eBcDFfwa38AhEi5vPeEY4GTSHVQMhUEBeqqw98l4gDF
2VY9mxcQwFaRUU29eHBYy5S/KY9AZ9IiVW9UAtjWclXEJxGQPTBZd11MBGa8
o6JeiRgon4kN/+f0DKjUUS+KSOLAmKdUSPRrErBq8XtW9QMHS4kTI026KcDR
sMaJOFIFZN7deEK/kwoWk5SGz2qogvIPobRSn54DIV2beRMWNeCHHT3n7X4J
gm2fkJCsqIH7lU/3tx6ng8zjmQ6PSy4Dylmdi1ohGeCUB9+NdW91EJmXTy+f
lQmmrSYVvfQ1AAr67L4+nAVonzGFmMtrgk0Dsy1FyRxgwOUYzi+uBbYar/T7
FOcCp4+bgV5y2iDunuftGb08UBzt6H3EowP2nvQ/G/6aD2xzRriOs10BtdnT
q7SuhaDo4ATjfTpdkBC1K6GgXAxg22+b3DRd4E4sVjQnUwoUNopDvCX0APvM
BdLPFWXg44JX1VavHnBouUDpPV8OZL4FBnGb64PloQmjz8SVwKbh9U/mTX3g
+/DJpd6LVWC4mIiuLPEqCD19tEkeWg1omv1U5i4ZgOn02ITH+zWg9kxCWN+G
Afh5+knyieS34GUtbCp/Ywie6rx7rmdRC+wuKiwx3r4G/C9hDs2HdcD21ycv
PnYjUJlQVRfe9h78TSu8sThsBBIIfiZ9NY1AhY635Gm+Mfh9WPih+08ToGsi
e3k/2AR0amfr7XG1gKD95H5Gt+tAQ8+15ZRjK2hyHNHgw0yBw8k2RruXbaCt
ZU1flMcMLFjKnq1c+gAIxzej7lHfAEqhvNHtph1gYJZGxZTsJti0ZFpkWO0E
D6Rv1YYwmgOHcyYKn0o+Ae5bf0Pm2CwAv1kGKevLLpCs+pNaOskCnNjsLJkz
/wJ8tbtEb526BTy1FLQVBHpAVm1glkTRLWCZvNqSL90LxiZ+UwfiluCFAxYc
fLMPhLlS3NKeswReL1XPvX79Dbhqp1hUPL0NcmdWtROZvwOzzpe/yC7cAetj
ATb/zAeALpce+VLvHeAan+M59mkQ8PV5KOv4WQGDWZ0jU5MfYGPngre8nDV4
MD3dpUo/AkbrkyN+HliDO684DVU3R0HvSfa3Kb02ABnn51DSjQOaD9P0jRG2
4KpOOV/pgwnAN3zjQYCeHaiKywmiDZkEWukOZ4j47cHJL5ln84umQKG4lY3/
cQfQM76Wc2J1Goz+KX7gvuEAcp/BF3aGv8Bq4GP9x5t3wdSJk/KvJ2dB9faY
pt+gIxA6RuLprj4Pbr8VoHna4QQ+nGA87/5tAQxsXFA/0+EMHtqpzXIHLYK1
TtmEQQcX8DJT4FilxR/wcSOB1f/ABdScFrp41XkFLHg9OQpPuQfqZmc+Z4ys
gkaWytQ3vK7gxDfuv+9n1sCl70JJblWuAAmFaNGSr4Pf5GuF8VfcgBzDV95R
lQ0Q9Zen+fimG9g+NIkmzdkE950G2odz3MFPyl0bBqFtUHfrV7LWbQ9waoRu
3mRwBwiVT1X3U94HZrp5JFQ3/4Fr0MG+ufY+aB1NJ/1JuQ9u5xR0Mnl6gvzv
DhYV4weA6WDw9ArBC2Rcw6lkfh0BrpTJwZes3qDRoEs3gp4YDkoEZb7Y9wYq
Kxp/07RJ4JNA+Tcf231AxL2fj3wdj8Fzdc5kiS8egAs7OpHv847DdKPkCunA
h6DfNk92jYQMEsmquNDe9wX3q0Y7L/uTw60yh/wyn0fANzRWruwsJSwUYBP9
HecHDiruMu3sUEHzIX3vYswfCM/+plXMoIF9/gZNJ9r9QVMbs2v/vRNQpdLR
bkA3AJwtVCQmk6OHejpxF0ZmAkA25dlT5HoMcP62ogXD40BwediSOzqEERoL
vTgTK/IY7GV1MM6MM8Hq5S2JyObHIEn4mtkTNhZY0Xew3P/f4nNJndhiwokV
7iZG2+tSPAH1B/k6P2ZPwuGcDNNj9U+AV6XX7/0gdsjW4nWL9WEwiDMZHM3S
4YQ7FNwOo+ohYI/iHh+3xiloo3xZvO4wBNybPXD+ycoNpxeG0ExDKNh4hmfW
hPBAOaKjbaeIMNBxeGyr9fkZ+LABDidZhYOMLN7EtW5e6GWjSduhEwEM6Sn5
xbn5oat0AXPy5UggLDqud+7pWSj4ZTdBhD8KSA5IXyieF4DNj64z36eNBiMX
zMkemgnCfW6Pdx2kMWBpgnW2e0MIlrYz/dYljwUrDOO7CTXC0HbMqG80MRZY
frX98/y1KHwR/scqQCQObItJiH/4cgGKg+ndT+VxQNV0MSpxUhw65H9+YU2I
Bylj48Jx6xJwZeCsBO9APPAGm6MePFLQlwEnmrufADYU5w9nHaRhwBK9TwNv
IlC2WRQRGb4IvR74Lw4OJ4JU8je9V11k4Zefiyjv4VOwe+94FMOkHOR0WU2N
F3wG/nrlHY67K8Bq76+/YsefAUaZq+7XxJWggPOPWw2ZSYBPeJ/3G9slmNtm
o3fDLRnwZEg66nMAaK0avTqmnwJoJZLevVKBkOqfMpnuyVTgOU/ucd0QwdhQ
n0zS+VRwKEdhtvQIg3eqWOXF2tOAUkZezJsPODTqXCw4U/kc3PXB28tEVaFz
mKasTdkLEOXBSP6oTg2aN0itvG98CXjOzGi/cFeHpnyLSLHkFfhWsDLCRqoJ
z7yKoP1imA6sRUqlCuq0oLiGhUveaDr4m185q/1CB+p6tIT63s0AmdzP1ZeM
dKG0ateAAlkmcEgXZ2P01YM1zxjerxRkgoh3xwP4W/QhFVNcf6ViFtC2KxnD
Fq7C1a3qZwHfs4AYmw6Xu4ghFJ4+nyvnnQ2onUQObsVcg8/821wGzuUAlTRR
LxNWY+h057H2g6kcQKTXcdqm3QTGFc3VuBTkglHDJubAHFN43YYxRvz6awAz
m1O9jG/ASPcJtQXmPPBXtDy1S9ocPvgWaVkwkgcWfVV0N15ZwL1wycjXpfnA
7mTtGn3TLbj/HvRfii8AcWFD9e6HlhB/zq1E9KQQlP16x/HE/A50zVV2vnG9
CHxcYiikTbeCpMc3q2n+94/jowsMR9Ywv3KsxEisBIxpJGTG+NtCS7GkqcoL
paC97HmshJA9ZMCun7M6UwbsuiYy3A4d4P3RcfWmqjKg0tgQ1UPmBGM9Aylw
mXIQFm0MFMedoQZ41DTWWA4EQz1r1f+6wF+REyGG+hWglu1Z4o0TrjCeZIkr
erkC0D3leqWu5gZ9VuR9wp5WAokyfg+2DHd4bxnZOV2uAt+0xDxiee5D2cZM
3YJfVUCALoS18qEnLKwiUnoTWQ18rvAEru16QV6xA+bQSzWg68uz0IznPnDk
Mh+v+H97Q8bej55+u4fQgnHt6Xz7G7DRUq7gb/MIRj2u1z+Z/hZ4f3tffk3H
H9pqBgr8u/kO7L99eWdaJwCS3PUd6RCqBbHJ184O2ATCEzHmJq+J68AwX+dX
i+eP4b0hzr7ZuTqgb2RfRFgNggSKsACSn/VA7Hjg/QGbYCj2/mC66Nd7UBMr
MGxAEQrN9sjv23c3gBd73fGugWGw98b9mVetjSBP6tHJYJ4IaM88kfrjThOY
OEfUh89FQrvSRoYXq01Aj4NeQnw0GrIyrZwlDm4GBM0vshOBsbCA7sxTWoEW
8NVoRqy7Og72Lhpuva1oARu5f47udcVDR7/9LJHLrWDkrvjAs4MESFk0uwbn
WkGplRlRldZT2IU0BVdi24D6hKvA0PtnMPlg46GW6gcgNy3Y02GYDFkVP/Kk
UrQD9Z0v5Gc5UqH/MP7TorIdcB0tynyrSoMRTxs4e207QMDlCZbY+y+guvDv
sr9CnUArZnvK684r+P6b1fPV7U7g+VJfAW9Jh1Vmd2m5+z8C55enhqaWM2CV
Iel7kqZPYJ7n6b9LSlmQ50yu/bWYz0BpIg6fts+GtV/FP6Y5dIGTVaenrtTk
wNyQfkGma92gN6A+R533NZQ83Rh8TvcLuBHdXiJXmQcLfXMmPUy/glfCzK81
nArg+qsuxkWlHpDuRtbzwqQI7t22rmir7QEmq+ffFJwsgdS51B3eoBcED1E3
MhCVwUeIo6nrSy/AqLSZNWnKYfH5pI0U6z6wlpVa1SRVAdn5VFhHKb79d/+g
SMynEvYs7qSV13wD16Xt+w1nqmAe9c8snyv94Hl09jiVaA2sf/0ts3utHxzD
lSZJnr6BZAkZOc9efgcFopbthjzvYJouu8jktQFwaebMcNe3Woji/8WMcQ6C
F/2cW+TV9TBQjih5bnkQjBpv40WfGiAJU3z/7bwh0HR2YTfOqAkWBNCXuDv+
AB48TC6DFs2wIeVjjRxhGBjatbSdD2qBIpOgdOP0COidbVli/NAK79bTsXCc
GAVzumT/qs59gMdnRE5fOTEG+CtOxG2VtUP6vDHZRytjgPqARWqPpRNucqS4
1P/8CbhydNg2nn+EqR91y6zGxsE4od/lqsZn2PMinivw/gQoiqhg0OLrhquN
3TpF5JPg0cfaH7uiX+HGmedvJbImgapXhPKntz2wwcIMmxKeAjrUXEzTjb2w
7I3qE873U+BUbe8j4ok+WN/sWFxmNA16S57id7n64X7bAG3c/jQgjfHn3vH6
DnOZKle7imbAv06j4LP/BiApL79Pmt0vIHCtn001ZwjaDhldi6KbBaGfr2RR
CQ3D6Gjcf6RxFtw5Ij1V1jsCXXIPTYIfzIGPxcyNVNljsLxC3KkMm/9vfpyO
GnPGIaUFr042+wIoILso9255AioftVaPHC6AWF9uj4dCU/D7SmqXXudv0O2J
m15Sm4Ys+7Ijpi8XQV5QcYyo/wxMuCDBJxG4BHy9tph/DP6COl/Ub0p6/AH3
abW57fXnoFHQ+tiq1zKoirxq17YxD+m00mRkY1bAD6eK4ZK23/AWz1bTL7gK
ZkPULX7YLUGHjNn7fa2r4EDT4oBBdhnWxawUndZZAyTMPRWf2VYhnyGNX/rk
Gvh6IqPjw4U12MN2OVTT7y+YKiItZrjzF1p5TJ+VEVwH5ZwJSmvv1mG42N2M
ovp1UBbCPX1ldQNOc9sQ217fAHimC4sUvgX3GwpztEk2wb5Sg7bXu22YFOXp
e6t6E7z42O2XbbALt6YU1D67b4Ffrs0y5Jx7sDaUcWMUboNWMvL6WcYDGG5Z
18u+tQ2I9tYqjEYP4VfxcJek6h3Q19a/m21LhI4Sd9TuBuwCzbP0S28eEKMP
evoL367/A1V022rvCkhQmf1p84vYHhCoIV2L3z2Gwowyl88r7QPF49OvZu6S
omPlEuf2WA9A9bRBw+F7MsQm877U/egAeNZIYYIXKJDIA7GUha1DkDDuNpXQ
Ron4OWiOhg6PwEGJtcz5x9TIsIPM8kEkEYzZG5kudaFFijbqj1L5iGFLbnr0
ZgId0vLeZHTMI4bt6+F3rVvoUT/1eFz4RRI4ffufsWsfAyL9sybe9JkE+km/
C5E5YERy29d8txyOQdt+KiI9VWbkuVhGK3PyOAxvG1wlrmBBdfJa8sVfjsNH
JSnkV1ROImeBRsIfZ1IY5u/L6FrJhj6fTo68xEkGe4tyHW1wDqR0/S5M7SWD
1IHLNxr2OVFVAXM5RyI5VGS1ffd58hSKZldgIr5DAbHKIINvu9zInbPUvR5R
wgq/A+rTAmfQgsstXz8yKuiWl6+8IsWLSuVNbB4MUEF+z7w8O1M+VPFQJfdn
JTWs0iD1W3jFj2Svvt89ekUDpRaLws1IBVBsnJiJ1XNaiEUVV1nEnkMhrdYW
XQUn4MffN23sVYVQqcOskUcyHex9oJPE2n8eceWLO/po0EOjorSZxBARZJ4e
RT3WQw/nKKlO/7ASQ4nZsYmSFgxQN3n92zUFcZTAothos8sAFeJ0lV1uSKCk
WWbKiBeMUFEscVg5XRLpPabT/iLKBBFWeEfrgxSycKc2ZOpggjf+zu7Ik11E
9L7fj8nbM8PRX9cniqxlUKuG4bLif3cCRZVa8MJvWXRx18hDsY8F6jT4pa8n
yaOVmI5/fimscMhmfvyNmyI6/cw7IOvySRhzpBiXzaeMWjy6NWpI2GBIfbdO
zv4ldHvh9Z/2TjaoxkYXRRsI0Hka1hMUz9lh3NufJILpEF0EcdEDvhzwz/wR
pcEoQskSJuzNzpzw5ydLgxUFHNlvrKVa4Fywnw/PUfRWQY946x6qCpyCnBXn
o7q/q6LDBWtCHetpeD5usDvN4DI6U80mKHWSGzatHP99+Z86onziPVXAzAOv
7iwIqnVpopVzZWGPX/NAJdV/Y6S92qiwRks0UfAMdLfs0xXIvYIsuT4UVZaf
gXaxN9X/ftNFzPZzzvkYL5xn+8lNs6yHCBZNzkbjvPBm9Bb1Z/6r6K72QHvD
Ez7oNzYXJvnQAMmjzUukcvwwpPleLNGuIXrYf9qtup8fLr8ikn+jb4RKX1Ue
F3twFtpB1g2dbmN03ouF8paIAHx+4+FvFsfrKMIgfMBiQQAey2DqZZY1Q452
ftFWleegnZozmYzETeTUmTnyLUIQZpT7WShKWKCmgCAeWg0hGMl+lH504RYi
du9tEWA+D5NDdYoOVS1RRujIa9XF8zCRBXt3x/s2uiRENfau57+7yO2Z59yn
O+g+Vb7e3gcRaDylMD1FsEYqQi5k9V2i8IaEY6DvmA1yEiL5VFgpBgV3rx7b
M7BDY23fMsnyL0Caz8djxVbtUeOUbwmbkTj0TgkgfKi8i4K7Kc5ZTIlDMTqJ
dpkcJ1Sb19hI8JSA1hF7O55WLsgnH7/SwCoJkyXvUOHP7qHoVafOpUxJuELS
9Hm3wBU96Pj8aURWCt5LEUghGnZDr+UPf98ekIJ7v9xffhLwQCHvq5N9/KTh
fE2WkfnT+8hbO5RJVvoiDLpfOe5z3gstbUm7DW1ehPT5E9rVi97o0FAjnjxd
BpLVpMuFP36ACkREWwcMZCEsG0wRRL6oU/LUphaLHOQN+ZOVLeKH/NzucidO
ycEpP15tz2x/dLr5t8rRe3n4RIX2AdHXABThUviZIV8BDo26XaTleIxeim7f
LfZUhGR2s1eSVYNQKUuBxoWrSvAqQ2Pd25gnyOLHndQBJWUoeccuXWQ3GEl1
QXZamUtQb/utnkFIKDpgWzNxAgSo6CysZ0AIRznXzA3mxQC02mGiA+cikTS1
0yX9IgBpVjgDL05FIQf53LxYCQg9P4XmaXbEIK/yqmtWjRCuC/YYH1uORW2P
To0VXkMwuIVk4S5TPOowt6e/uYOgyVOy8iKjBBSs1GCfkoPBzsLyVaXGRLTz
RWhwWBmH/0g25gtIn6F6v66OF+M4jJeqc+V3SEIVMz1e3REqsPnhHaXa9WTk
wljm646pwhqyBDbR7FQkF2TI10KuBim+Kv9hDHyOdAXuHNAPq0FWvUQ+0sSX
aIBUKG0+/jKs5E7rj1VIR1/D1BM0jNRhm5XjzBHMQNYGWT4GghrQyHo7X+d2
JiK3efpXnVwTJo52jBxkZCGtG+ySaZuakFxh/6IwSQ5y1z32b2lDC/7Y/VxR
GZqLZudWFA2+a0O1SGI9wuJrNIabn2to1YHL0TmUj53zUZymjcuT5isQ9r0R
XWAvRCnGIo/YbXXhjt71m2krRUgdec637OhC+ypCQcFWCaobFLvZkKAH6yff
H/KklaGW2sy0TU59WHiLz8EmvRwtZLccFRfpQyeRr2whDRXIYaXg8J3qVSiq
F3LYtFOJFMbCWCkWr0J3ARq6af3q/+YpMf11qgGkIPzttOqtQfFKKcVfrhnC
6uT6W3Heb5GzYKaa6L4hfEQUmJT77x1Kc6AgGi+8BkM4blibptehjr6vhtPW
RtCtzczngfN7NP/RpM9UzBia/WDSyHRsRBc/K03FHTOBA16qBpU9Tcg4h2j9
YM4Edv5Ia79M2YIqDDLw5rLrME3mgSz92VbkzHTchjbYFJYL/+npN21Dpk2H
IWx2ZnCwC7vMXf4BfdIbF0SmN+AxPVc3BqEOxKSbLstx8yaktq67E9zZiZQN
Iirs3Mwh15LRR4Wnn1BE+5MH8VIWcNq344+PbBca/9I7T11tAduH66UCib+g
3cBIu7FLtyD/r4PjwTtfkQDHrulo7y1YdPDhvQ5DL1L103q852QJx/gFrnth
fQhyCqvqnrwNzT85nvv37BvqnHQlxQpvQx493l7Jz/3IpKTDxfXyHTiX1FFX
xzWAlIMquFpX7kCeU8JhDjGD6MUFeka5TCuYv8wr0njuB2I1l6PcsbCGqmvS
nfu/h1Hq468dV0VtIM+0Rbj5+Cjyqzj+dnXCBr5hcl/PyfmJAu7ecmp7ZQtp
dc5qxGpOoH6tQIcZezsoJ7Y9WGc2iSZFtgQjMHuYknlokB02hYatSNxOCzvA
j5WWNSID08i8Wo1Plu8uVPcOClpS/YW0mJ9IqxzchT7zQcblT2eRmWmN5+qM
I4w56dGhdXwe1R6R9YWNOMF01y8sv58toF8kBtQxU85Q7bOGiJ3+IrKL/wt/
+LpACzY/ryClP6gxTlXTlfkepFp1iyQyW0GKC29Ivybfg/5Ls+2V2asox/zq
FeezrvB8iVbVWMUakgigyeOuc4Upyc3RsSN/0TOzwS8d191g8Ytbm7d5N1DU
Xp2zM6k7fEvRHhMbsYkC0ze/Y/Xu8KObuQAT1zaSHNP8uGHmARUiXwYUh+yg
5PpvzCXk96Gv2HPfUZZ/qPmK5IHN+/vQs7hQ89znPVSeOjWs6OcJf5p66P4o
OkD1gVWddjpeUGuwUU24+QitvTiKMhfxhodGJ/zqyIkxqxMtM+4r3jCHbr+g
hIkE0+wQUXnb4ANzm+jSTskfw2ILSlmN0h7AS5GlUTcfHMeqnOfmc4MfQnkX
NSPjn6TYrLudiUigL1zw8q5MtybHVEi/e2XFPIKi17RvZ7JTYmfTh+O8H/rB
YLIPtNHZVJiHAnUwjZI/pJzlGaAwpMHiqGPmt5v9YUid14eDCyewl5yeKl90
A2Bb/gW/Z6fosQ/DvQEPFgLg2+mZi0WXGLA3q0CYNioQvmfO2Fb2Y8S+mRg4
93A9hszB/oYqmUxYafiYd1T1Y/gH8N38N8GM7cps2vAaB8Gss+XT+5dYsdZu
r+Vw0ieQyNquJazpJEbDcsX5V8MT2E2p8yXNnh0r9zgt5P0kGF7+9VWeBePE
3O9NaxBLh0AN+4sNx1e5MIehmT2nPyFwTEM5vPHDaYxbmmj6a0UoHAw7E/nl
Dg/m/xomGj4Jgyx5LsLL/mcw3q38elPrcOgrGcn2u5YXU4r6ke1sFAEVSzLU
2U7yY3w/gv30hSOhGsdWrfjVs5g1k/O6M00U/HXXnM+kWADTPTlyg24/Cm7l
8xAChASxb9kV77L2ouEpXWVTrEsIe1RUGm1HFgsPNqTYKdKEsUqah0uNybFQ
iyTCWuq5KBbfGEJzkz0OJrS1fGR2uoBdPa8xdSwzDrIGPPHmrRHHonYL+b2k
4mGWemz85S8SmHcYdvz5l3honKt0bJJECqt4+viNs3sClLnTKjxvJI1NmaYe
YxNIhOB9zHOmvovY6bw9CeWWROhk8WjQSkgWm0heoOO1fQqPQNHszQw57Mca
yegbtmdQjzdKX+WSAkbLIrZL9/0ZJO1S+sVGqoQVsv11u/UyCY4y9AW+21PG
SI2e1tLdT4bNPjJEkcwAKzJ/KZculQKHcb/VSAaIuVdnhZMdpMDV3Y7GFwII
W+tRjLP5lgo3yAXJfl3DsBey1yTp3qbBRHn2SYZcHNtaZqT1LHoOWfrqE7zY
VDHGbPJMnYoXkONFXZBMpRr2RdDF717yS3h/3XeYQ1Adc47Uff038hWU3I7d
9WjSwLAnqf2pl9PhG0b3siV/Leyb6tE762/p0LyD//gfJx2MTOSBUotNBpQV
eyB+97IuxhgQqF5JlgkvjWJXuTz1sIus1y2t4jOh98fHs3Nh+hiLQQToEciC
04Xpc99rrmKBIQlvP7dlQf+Hn230iQ2xD9uWFlqO2TDmQX/jDcdr2A2LXj/b
MzkwbynjdeGREUYVH8x0cyoHchcVaH96b4KJRuZLbUXkQvXPhLYufVNsWFFj
hx+8hrS3iPevnriBPTm6ZbN69BraSosKOmzexPKuzTsHdOXBbKGnx/aDLbCt
1rl5odf5UDjv+3X30lvYW9O2MYe4ApiSJJArs2OJhRDti+maF8I9MwXTYt47
WEttmwadQhHMrs5qDLazwrYmwzXneIuh9k6IiU+PNVaJvIsBZwnc1bpQP2Fq
i4kpczyr5i+FhHQq7e/09lgTUDaO4imDqzZ87yw2HbDHaab7IS/K4Pw/Oz+V
YkdM/oeYmC5vOVy26TcminHGONp9SF+XlsNe8uhB0h4XjPHk+lUb1Qq4PLCT
bbN+D1tu96EPn6uA22YqVHYX3TCDkT9vhBMroev+N+OHqe4YpXA57axwFWS6
b8SQ99MDkwqK92LvroKlaVNmedATu0FBcafMqxrKt1+vCe7wwpKoKDyrLtRA
Hvm5oD13H8xUy3rt6noN3E2P/xh/5SG2s3dZar7tDTw+8Udp+MYjLEWwr4fT
9y2E/F6g95Q/9qIuIOIreAcnml7lOfIFYLz3vv/jZqiFiJx3rQ4FYmGPqTKu
rNTCqhtcz2X8HmPEofZO3aN1MFiZhXNjNAiT+/CwRGmkHl5XX/jUaRGMdXt6
DYzWvocWoMV0oikEi7/QIO+W1wA16LY03VEY5r7faWyS0wgDuzCOuYVwTCdV
6GaESRO09slDJvWRmOHGe6eqhSaoebuBubcxGuN7lmkpENQMDaY5rGp8Y7G6
50VtM9QtcOk13YFoQByWb1LXzPW8BdosDvbqv4jHIp5LMqVfbIVPDKpYLb4n
YBcTX982+9EKdRx5iU+JPsVOtsRwWoS2waxNY/5/ec+wabt0uQnsAzTkjLgu
o5OMJarbsRfNf4C2FDQOGV0pGEOJz0pzUjv8VBUs7eCchjlwChnx6HfAgtir
M9cUX2DMbOtDc2ydcJxKgWTr4itM/qnge4s/nXDhdNrwQkU69mD5Gh9J70eY
dl7sqeFCBjbEmWnAlPIJtrJkGQgcy8KUictlMx0/w3HGPMc22Wws4+vZuekr
XVA1969+RXgO9uiOS5EM7IbWsimhVESvsWW/GkYh7Au8RjMZ/Op5HsZN2xUY
aPQVNihY9vJZF2B1/3JbJc/2wAspXXR+pEXY1o+PuvK5PTCu69zu9a5i7NRF
/vDYC70w5ZTU++nGUmz0VgE9bUsvFCWhH2BcL8NmqMR60m/2wUC8kuM0XwWm
PyUtb0H2DYaUsPupuldiNzoIVV9TvsEvSreEb+RWYQLL2vluMv2wwtpJOHaz
GpO8yDF1YawfBrfbGpRavcFeniwJIIv5DnUFpnMu7L3F/LNmFE5pD8DOy/WL
2nW1mNPVZ3mtbIPwn6qyukJRPVZma67U/HkQGvjs7Zk6N2AU35WyFsOGoF0u
V2mFWBNWyv3UxsjgB/RZaL32T7kZO2e7vqgsMgypPi986rZtwZ7KCTUeYxqB
xbwKpykrW7HxXyd1AdUoLPSpq1E88wHrqrJdiJwehfshccGlju2YWIVHuv2n
MfjZQzai+UcHNksXeEGo6Secm0nIfWr3EWOKLaVWaR+HVYo9p4/xfsZs1VbD
ZJ0noHPDsGItRTf2zR9tapBOQor3mfFu/F+xtA+pBMmwSfge51STC+nBegrZ
2gxZpmDRvbqMxwm9mO3sJe2AgiloMnRlXrC2DzsvfKcrTX0afnZaMnt3+A3r
KXt1rGh9GlquTYhYW33Hnr4blvyZPwMzx+c0+NYHsL6PzxKINH5BY1etaHmz
Iawzq82Kd+MXrNmsF3899wMbE21lUMyfhSF6fDcXU0YwUoLTlqX9HKSgleC4
7DWGjdMnMP6Qm4czXpc5F0PHMT8vogVK1gU4eQ9PjF2YwN5F+Au5Di1AIj5n
9vz1SYwvRDLnIPc3lOVxuUR/chpb5OJ8OxS4CKkpPYxZjWawX/2fWowcl+A5
8Xj9tDe/MGkxaqpDmz/wdtiljyLKc1iCoC9zsPsybPc+mBH+M499LCynDrdY
gauN+QemHr+xkIJ23hzRVdhgN1Q4xLuE/bnoV8leuQrz315HQf/+YJtJNIb3
4BrMpCO6TkW8iincl+BM+rEGZ0DhLjfPGkZSbp2d9PAv5KQs+ul98y92omHp
+gj1OmRsW6309VvHDA9lJ+mz1yHdjpbIYd0G9s77SgyL6gbU3jUpSTy5hSnZ
vFeY+bsBXwymJN5/to3ZXdJTSy3chHVuXyaeKu9icRPGvb73tiBXv47JJ8Y9
rOdwiM2Bexs+TXtD1VK/j9HGxODSQ9uQPMG0SSnmELsywkEz+3wHinlwEtrU
iHDOLJuNMqdd+EgZxS3dIsalHh14rOj8g5SCW5r1KSS4ABmRtyhhD7Jkir8J
WD+Gr3MuGRgw7kN84ZWcvSgpXl1rQFvwdx8+7LJwEX1ChiesnxhznzyAB9NJ
Z6oOyXFVzlEPgYlDGD9I6hr7khLv5nnteXv1CJLftnE6Y0+Nh/tpYWThRGjV
+HpFow0tnvblg4okFTF6XtjZYyNDh18Jo/p5M54YVX8icIUm0+M3bKsY9flI
0CTV87/vSxhw3DxKa+k9CSqrDquXmmTEJS2rf4rcPoa8tho+/ZRixn3uJofL
Mh9Hex1s1+4WsuAcKctifaXHUWB/k/VNopP4H6nQUT5DUvQ3odT9vQcb/mFn
Z4+LlAz94vT26KTjwF+0JB10N5Ehmi0x4/vfOHGLnLUfd8PIkX36dPLz9lO4
z9W/raYWFCgvUbqZe5Ubz5JUZcBPUSINLqZs3XUeXKLTsmL7FyUq6h3KvU/G
i68vHwtKraNCA/cklzKl+fB7Ma9UPF9RI3+fdapHAfw4e5WGGlkCDTofT51m
sHYWT5xqDt9MokX9B9nrCmHn8Hg2CTkt3xNIY87gffieIB5DGumy4UKHiGaO
P2KMO4/vX1vHBBXokbyc4ScnHRH8zZ+eY95t9OhW7SbFcXkxXEWd75euMQPK
MbMQSRQWx8VGdpeqthgQb7gZt4ixBL4lQM28GMCIToe8WaS3k8Svr9zD+liY
0Gay1fBCghTeuC8SCyuZUNyDmiWuUWmcMf/8GxFTZqQ8t3wnS0UGX/M0pcw/
wYK8OwpzBb/L4uIGKnbrX1gQqe0pSolYeXyrIZ1+05MVBdH2nbDmVcTzTL22
HwufRJFpEqkjw0r4xzkNxZzfJ5HnodxKQsMl/HA9rdW/hg2pmmyJVNsBfKWj
RtEmlh1t8Z8z5omFuI3+A+Mf3hxooGcTfz6A8DPjHvtkapwopWhWheQIw8v+
YMeOn+FCoeBHcTKmgq/4szjSUp5CWsjGkT5PFT9Vcul+ONFptACOWdWKX8bv
Kd0eYqLkRuV5Ist5U+q4x6ObVy4x8iCglE863KqJLxWb03+K5kGBea0xlV7a
uGtqqysX0xlEZk/EwG50BU/4uze1+eoM+uXh8Eq5Qhfv3nzmIi7Di0LoTuNp
3/RwFp6Ei20DvKg4IxBaMl3F9S1vV3QF8qF7wuEUBx4G+MoJNzsiDn7k/Uz6
8e83hvjaz73u7Fp+1Dg9uu7BZoT/ovZ8kGV1FnmdLS3JSDPGaSkERUm5BJDC
qFLDKdXruLvcG9btnwIo6PFZ3bunzHCdzRGr3tJzCC+iCKATvImr7bUl3rIR
RAlZQdU4sQU+YFhcZHNeCD36+KqcgfQW/pUi/vLRrhBqjF+ivM1riZvqRXTZ
DZ5HHcaMJ4vNbuMR0vrTzG3CaCF9jubozR289J7dncxmEZRKLFLLL2+NxwBp
vofpougw1yyp65kN/pBAX0uIEkPDWfmB1Sx2+L+NpfsqYRfQ+X07GYVae5yl
P7aVUlMcff2Sw+4adhe38lBbqhgWR608M1+Nw5xwvUT1oTR3CaTS7b7nZ+GC
E+tLfJrck0DGpBHrwpb38KhE/r6UCEnkPX14z+ShK07k67aSyC+FPnM0rSpX
uOHrc/27jR1SiPrd9noKuQfOpfTNTvC+NFq0fywx4H8ff816cJ5E4iLq5x6Q
E+Tzwo9SmvoVv19E7YqaY39eeuPmdf36NY9lUGRmdHfvpQf4Aulrc2dlWcTI
oN0RTe6Lm1LVPA4+JodCstg8ig4f4U26tDNoUA5Je+JShk/98ZCX1lc5auUR
F6UFddrHAJwo243EJ0ABlZnaJ3pNBuI8l3l0tAwVEblD9f46UxBea/fl0gcZ
JbTM5uIXducJ7vmEbw6eU0a6xz+Zag0G441SBS5XBC+h+E8qfmT3QvHGfwJl
lYoEZFs0ZGghG47fidBIHWcFKEVW9+vItwhc7K90sVsSQOJjO7txSVF4yFQJ
tR4PRHfA1EhOSAz++TJpqmYFRNPaeAjN91j8Kr2Vo4EOQqUt0hcPSOJx4qET
xH6bCFHb3b7eo5eAC965XuQQiiFhie6ezoBEnIdiOjeIH0dml75SFnx5ir8g
VV8t+oSjit1NdmWlJHxnLar91wMVdEY6h3PlSzLumLk9eFVeFbl8eJWwHpGK
v9pLfapyXA0tvD1W6uz9HLeMt7yeXaOGpPtvKrvKv8TPqB+QC7hfRk+EVJQp
GNNx8MJD6qeyOiqhv2DszJ2BE45pCJGyaCDupd9uEpczcV98TfHwnwZ69Hy4
iy82C6+y++JivqaJwGuG6u69bFwxfkJ58aMWCgjwT9tQycUvz4hw75dqI/2x
0KqA0tf4Nc6TORPZOsiCKiEyTikfb2mXWGcquIKenXo88HetAB9PO1eVaaGL
zM6ntGt+L8KDdIh3xLd0kcWDWUr1PyX4Afl9hSxvPRSid45sza4MnzaJtNUg
1UcnPq6cuuVejq/92kpaS9FHsUPf3faTK/BpubN/HsldRVJ153e0Ryrxz/9o
4M7kVdRJLOXgR6jGaQiSH0OTDBBnXvLug081eF/iAMspWUP05qZ2KqPEW1yz
nmHz9YQh2rk93tb67h0uVNy4zv30GlrFj5eQ2dXhilr/PJ8bGqEdbSZKZvw9
XjEYYmXKZ4wOXsSkntBrxIO2u/c6jowRE2PaqbTPTfjT1fTGx80mqNFmDR/9
1oyHUH7YNYq5jg5Z2mUJmy14cX/TnrO9KXoRFnz3hFQbnqN5due0gRkSvyq6
xhv3AacvPjM6q30DBfy21SNh7sA1Jqtz/E1uok8asmLHmztxF6Koi5W4OeqN
8Yn0Vf2E/4yP8dHgtkBXWmsdidc+4+XxC5mXsy1QAcear92Hbvzxo6jdM5K3
0JVa6fhbH7/iTA2FzU0fbyGBE6ujH4l78eeOtoXidy2RtcjFbyvKfbjWvWiV
zX+WSLBVvHzd7BvO4vijMSv+Nkpvdg3AkvrxMw//FLNJ30FE4lYarqvf8deZ
HWQ6E3dQ5Crb3+K7g/glA2IJi2QrpFlZ+mac/gfuZhR3LvGGNdIIHyX/PjWM
U2RKnp6jskGfhswEh8NGcd/JpGs0rTaoeLUyjMPkJx6tuZFCF2KLout4rP6c
n8DZCkjNeYzt0MLn+l9nsEm8fH3xd5KsPfraYKL20WsKf+kb3E50zgEdTzaS
ON8zjf8fCwHV8g==
       "]}, {Automatic}],
     Editable->False,
     SelectWithContents->True,
     Selectable->False]}], ",", 
   RowBox[{"h", "\[Rule]", 
    InterpretationBox[
     RowBox[{
      TagBox["InterpolatingFunction",
       "SummaryHead"], "[", 
      DynamicModuleBox[{Typeset`open$$ = False, Typeset`embedState$$ = 
       "Ready"}, 
       TemplateBox[{
         PaneSelectorBox[{False -> GridBox[{{
               PaneBox[
                ButtonBox[
                 DynamicBox[
                  FEPrivate`FrontEndResource[
                  "FEBitmaps", "SummaryBoxOpener"]], 
                 ButtonFunction :> (Typeset`open$$ = True), Appearance -> 
                 None, BaseStyle -> {}, Evaluator -> Automatic, Method -> 
                 "Preemptive"], Alignment -> {Center, Center}, ImageSize -> 
                Dynamic[{
                  Automatic, 
                   3.5 (CurrentValue["FontCapHeight"]/AbsoluteCurrentValue[
                    Magnification])}]], 
               GraphicsBox[{{{{}, {}, 
                   TagBox[{
                    Directive[
                    Opacity[1.], 
                    RGBColor[0.368417, 0.506779, 0.709798], 
                    AbsoluteThickness[1]], 
                    LineBox[CompressedData["
1:eJwV0X1Q03UcB/CBgKCGYoWgKQ+e3oQJdngyLvX9m4WIdgQoD6IDWgEqIIqA
hGQ+UZZAJw4UEOIYDyKyfcNRPEjY1h3LgAI1dyNwwICJA8bTIGTQtz8+97nX
P++7z+ftJEgIjDJlsVhcOv9vq9idGoSe3Pv7/HVe5CBBFu/sL0GoxKvdmZ3H
qeVyz7ESr3pE99haH6Xesn1MMbz4KzK5ySFB1FsjrA3n5K3Y6OZ6LID6aWei
41bzDhTYtaV8TO28JDw4P9qJh4WuHB9qUpdzdXrdcyTF3Y9mqIsiPF22eShx
7UvHU1zq+Ghzw2u7bix8oElxp76VlfyYt6cXKVsUjZupO64vV67NU0Nj+CrO
lvryb5UWzhb9mD0mq7GgjliTL03LHUBFttvghIZAssIhef2KQYRcDPZWUbu8
a5AuKx7CqieHlxqpj+SXuH7nooV+1OPDXOrxP15KQ+6+QukwV3CKus76TPPp
7a+RHWlT/D61bkmobBPp0GqZoNEPEPiZrDyX5DWGG+KStYXUkelHPmpoHYef
6OBxD+qJQHthaZEeDdX7Apr7CRTjxPutmAn41PppHamVAzmXNmyeRGe60+HT
fQQtwt7g1O5JyG02vVOgJnjU3qX7QjQFu4JvbC+/pHl8m1UO4dM4wF/dw/QS
7E6ZGznBnkHfrdqwO/8QhB/yjTIZn0EY/4Xwtoqg4bzmxJ57BnTF/inwV9L7
OWzOprOz8K78THvoOe3L86fUUs4ccqSCTFUn/QdLHJmsmcOVk2k/yNsJRvz9
LEer/8WBer19mILmzXG9LKPn4R8uFeyQERSz27Yp3N/gZtmLFPNGgiZJlchV
9waceomWENr3lL6+p2wBbDFXeaecoLFFnbUz3oi/KxagzSMw9q/XubEXcfTm
ooz9NUFQttGqY3IR4aq63KkEggyDr7ypYQki/b32jUEEs2H6KxVeLGZGw+iE
uwh+Xlx9jVfMYnZUPetytCZ4u+OZr9sCi+H2pdoOt0jQfcGPvy/UhHkQ05/E
DpSgJv7uX+xHJozsTIBs4LEY79343vJTe1Omqpw0f75BjDxdcEnsRVNmKuBH
lRlTgwucpxlFfabMpdj0ADvPBzDennZ32ruM6VHvZ6mtqvGtz4jX+VLqQt9P
9GlVqHXOsHRgmTHrYrIUQw8rMcSb3pUfZcbsv9qWGhVajpV8dtOTDDPGmFiU
eD+uDP8BCiLJQg==
                    "]]}, 
                    Annotation[#, "Charting`Private`Tag$9738#1"]& ]}}, {}}, {
                DisplayFunction -> Identity, Ticks -> {Automatic, Automatic}, 
                 AxesOrigin -> {0, 0.03989155434712719}, 
                 FrameTicks -> {{{}, {}}, {{}, {}}}, 
                 GridLines -> {None, None}, DisplayFunction -> Identity, 
                 PlotRangePadding -> {{
                    Scaled[0.1], 
                    Scaled[0.1]}, {
                    Scaled[0.1], 
                    Scaled[0.1]}}, PlotRangeClipping -> True, ImagePadding -> 
                 All, DisplayFunction -> Identity, AspectRatio -> 1, 
                 Axes -> {False, False}, AxesLabel -> {None, None}, 
                 AxesOrigin -> {0, 0.03989155434712719}, DisplayFunction :> 
                 Identity, Frame -> {{True, True}, {True, True}}, 
                 FrameLabel -> {{None, None}, {None, None}}, FrameStyle -> 
                 Directive[
                   Opacity[0.5], 
                   Thickness[Tiny], 
                   RGBColor[0.368417, 0.506779, 0.709798]], 
                 FrameTicks -> {{None, None}, {None, None}}, 
                 GridLines -> {None, None}, GridLinesStyle -> Directive[
                   GrayLevel[0.5, 0.4]], ImageSize -> 
                 Dynamic[{
                   Automatic, 
                    3.5 (CurrentValue["FontCapHeight"]/AbsoluteCurrentValue[
                    Magnification])}], 
                 Method -> {
                  "DefaultBoundaryStyle" -> Automatic, 
                   "DefaultGraphicsInteraction" -> {
                    "Version" -> 1.2, "TrackMousePosition" -> {True, False}, 
                    "Effects" -> {
                    "Highlight" -> {"ratio" -> 2}, 
                    "HighlightPoint" -> {"ratio" -> 2}, 
                    "Droplines" -> {
                    "freeformCursorMode" -> True, 
                    "placement" -> {"x" -> "All", "y" -> "None"}}}}, 
                   "DefaultMeshStyle" -> AbsolutePointSize[6], 
                   "ScalingFunctions" -> None, 
                   "CoordinatesToolOptions" -> {"DisplayFunction" -> ({
                    (Identity[#]& )[
                    Part[#, 1]], 
                    (Identity[#]& )[
                    Part[#, 2]]}& ), "CopiedValueFunction" -> ({
                    (Identity[#]& )[
                    Part[#, 1]], 
                    (Identity[#]& )[
                    Part[#, 2]]}& )}}, 
                 PlotRange -> {{0., 2.7852855053556986`}, {
                  0.03989155434712719, 0.06599999999978502}}, 
                 PlotRangeClipping -> True, PlotRangePadding -> {{
                    Scaled[0.1], 
                    Scaled[0.1]}, {
                    Scaled[0.1], 
                    Scaled[0.1]}}, Ticks -> {Automatic, Automatic}}], 
               GridBox[{{
                  RowBox[{
                    TagBox["\"Domain: \"", "SummaryItemAnnotation"], 
                    "\[InvisibleSpace]", 
                    TagBox[
                    RowBox[{"{", 
                    RowBox[{"{", 
                    RowBox[{"0.`", ",", "2.7852855053556986`"}], "}"}], "}"}],
                     "SummaryItem"]}]}, {
                  RowBox[{
                    TagBox["\"Output: \"", "SummaryItemAnnotation"], 
                    "\[InvisibleSpace]", 
                    TagBox["\"scalar\"", "SummaryItem"]}]}}, 
                GridBoxAlignment -> {
                 "Columns" -> {{Left}}, "Rows" -> {{Automatic}}}, AutoDelete -> 
                False, GridBoxItemSize -> {
                 "Columns" -> {{Automatic}}, "Rows" -> {{Automatic}}}, 
                GridBoxSpacings -> {
                 "Columns" -> {{2}}, "Rows" -> {{Automatic}}}, 
                BaseStyle -> {
                 ShowStringCharacters -> False, NumberMarks -> False, 
                  PrintPrecision -> 3, ShowSyntaxStyles -> False}]}}, 
             GridBoxAlignment -> {"Columns" -> {{Left}}, "Rows" -> {{Top}}}, 
             AutoDelete -> False, 
             GridBoxItemSize -> {
              "Columns" -> {{Automatic}}, "Rows" -> {{Automatic}}}, 
             BaselinePosition -> {1, 1}], True -> GridBox[{{
               PaneBox[
                ButtonBox[
                 DynamicBox[
                  FEPrivate`FrontEndResource[
                  "FEBitmaps", "SummaryBoxCloser"]], 
                 ButtonFunction :> (Typeset`open$$ = False), Appearance -> 
                 None, BaseStyle -> {}, Evaluator -> Automatic, Method -> 
                 "Preemptive"], Alignment -> {Center, Center}, ImageSize -> 
                Dynamic[{
                  Automatic, 
                   3.5 (CurrentValue["FontCapHeight"]/AbsoluteCurrentValue[
                    Magnification])}]], 
               GraphicsBox[{{{{}, {}, 
                   TagBox[{
                    Directive[
                    Opacity[1.], 
                    RGBColor[0.368417, 0.506779, 0.709798], 
                    AbsoluteThickness[1]], 
                    LineBox[CompressedData["
1:eJwV0X1Q03UcB/CBgKCGYoWgKQ+e3oQJdngyLvX9m4WIdgQoD6IDWgEqIIqA
hGQ+UZZAJw4UEOIYDyKyfcNRPEjY1h3LgAI1dyNwwICJA8bTIGTQtz8+97nX
P++7z+ftJEgIjDJlsVhcOv9vq9idGoSe3Pv7/HVe5CBBFu/sL0GoxKvdmZ3H
qeVyz7ESr3pE99haH6Xesn1MMbz4KzK5ySFB1FsjrA3n5K3Y6OZ6LID6aWei
41bzDhTYtaV8TO28JDw4P9qJh4WuHB9qUpdzdXrdcyTF3Y9mqIsiPF22eShx
7UvHU1zq+Ghzw2u7bix8oElxp76VlfyYt6cXKVsUjZupO64vV67NU0Nj+CrO
lvryb5UWzhb9mD0mq7GgjliTL03LHUBFttvghIZAssIhef2KQYRcDPZWUbu8
a5AuKx7CqieHlxqpj+SXuH7nooV+1OPDXOrxP15KQ+6+QukwV3CKus76TPPp
7a+RHWlT/D61bkmobBPp0GqZoNEPEPiZrDyX5DWGG+KStYXUkelHPmpoHYef
6OBxD+qJQHthaZEeDdX7Apr7CRTjxPutmAn41PppHamVAzmXNmyeRGe60+HT
fQQtwt7g1O5JyG02vVOgJnjU3qX7QjQFu4JvbC+/pHl8m1UO4dM4wF/dw/QS
7E6ZGznBnkHfrdqwO/8QhB/yjTIZn0EY/4Xwtoqg4bzmxJ57BnTF/inwV9L7
OWzOprOz8K78THvoOe3L86fUUs4ccqSCTFUn/QdLHJmsmcOVk2k/yNsJRvz9
LEer/8WBer19mILmzXG9LKPn4R8uFeyQERSz27Yp3N/gZtmLFPNGgiZJlchV
9waceomWENr3lL6+p2wBbDFXeaecoLFFnbUz3oi/KxagzSMw9q/XubEXcfTm
ooz9NUFQttGqY3IR4aq63KkEggyDr7ypYQki/b32jUEEs2H6KxVeLGZGw+iE
uwh+Xlx9jVfMYnZUPetytCZ4u+OZr9sCi+H2pdoOt0jQfcGPvy/UhHkQ05/E
DpSgJv7uX+xHJozsTIBs4LEY79343vJTe1Omqpw0f75BjDxdcEnsRVNmKuBH
lRlTgwucpxlFfabMpdj0ADvPBzDennZ32ruM6VHvZ6mtqvGtz4jX+VLqQt9P
9GlVqHXOsHRgmTHrYrIUQw8rMcSb3pUfZcbsv9qWGhVajpV8dtOTDDPGmFiU
eD+uDP8BCiLJQg==
                    "]]}, 
                    Annotation[#, "Charting`Private`Tag$9738#1"]& ]}}, {}}, {
                DisplayFunction -> Identity, Ticks -> {Automatic, Automatic}, 
                 AxesOrigin -> {0, 0.03989155434712719}, 
                 FrameTicks -> {{{}, {}}, {{}, {}}}, 
                 GridLines -> {None, None}, DisplayFunction -> Identity, 
                 PlotRangePadding -> {{
                    Scaled[0.1], 
                    Scaled[0.1]}, {
                    Scaled[0.1], 
                    Scaled[0.1]}}, PlotRangeClipping -> True, ImagePadding -> 
                 All, DisplayFunction -> Identity, AspectRatio -> 1, 
                 Axes -> {False, False}, AxesLabel -> {None, None}, 
                 AxesOrigin -> {0, 0.03989155434712719}, DisplayFunction :> 
                 Identity, Frame -> {{True, True}, {True, True}}, 
                 FrameLabel -> {{None, None}, {None, None}}, FrameStyle -> 
                 Directive[
                   Opacity[0.5], 
                   Thickness[Tiny], 
                   RGBColor[0.368417, 0.506779, 0.709798]], 
                 FrameTicks -> {{None, None}, {None, None}}, 
                 GridLines -> {None, None}, GridLinesStyle -> Directive[
                   GrayLevel[0.5, 0.4]], ImageSize -> 
                 Dynamic[{
                   Automatic, 
                    3.5 (CurrentValue["FontCapHeight"]/AbsoluteCurrentValue[
                    Magnification])}], 
                 Method -> {
                  "DefaultBoundaryStyle" -> Automatic, 
                   "DefaultGraphicsInteraction" -> {
                    "Version" -> 1.2, "TrackMousePosition" -> {True, False}, 
                    "Effects" -> {
                    "Highlight" -> {"ratio" -> 2}, 
                    "HighlightPoint" -> {"ratio" -> 2}, 
                    "Droplines" -> {
                    "freeformCursorMode" -> True, 
                    "placement" -> {"x" -> "All", "y" -> "None"}}}}, 
                   "DefaultMeshStyle" -> AbsolutePointSize[6], 
                   "ScalingFunctions" -> None, 
                   "CoordinatesToolOptions" -> {"DisplayFunction" -> ({
                    (Identity[#]& )[
                    Part[#, 1]], 
                    (Identity[#]& )[
                    Part[#, 2]]}& ), "CopiedValueFunction" -> ({
                    (Identity[#]& )[
                    Part[#, 1]], 
                    (Identity[#]& )[
                    Part[#, 2]]}& )}}, 
                 PlotRange -> {{0., 2.7852855053556986`}, {
                  0.03989155434712719, 0.06599999999978502}}, 
                 PlotRangeClipping -> True, PlotRangePadding -> {{
                    Scaled[0.1], 
                    Scaled[0.1]}, {
                    Scaled[0.1], 
                    Scaled[0.1]}}, Ticks -> {Automatic, Automatic}}], 
               GridBox[{{
                  RowBox[{
                    TagBox["\"Domain: \"", "SummaryItemAnnotation"], 
                    "\[InvisibleSpace]", 
                    TagBox[
                    RowBox[{"{", 
                    RowBox[{"{", 
                    RowBox[{"0.`", ",", "2.7852855053556986`"}], "}"}], "}"}],
                     "SummaryItem"]}]}, {
                  RowBox[{
                    TagBox["\"Output: \"", "SummaryItemAnnotation"], 
                    "\[InvisibleSpace]", 
                    TagBox["\"scalar\"", "SummaryItem"]}]}, {
                  RowBox[{
                    TagBox["\"Order: \"", "SummaryItemAnnotation"], 
                    "\[InvisibleSpace]", 
                    TagBox["3", "SummaryItem"]}]}, {
                  RowBox[{
                    TagBox["\"Method: \"", "SummaryItemAnnotation"], 
                    "\[InvisibleSpace]", 
                    TagBox["\"Hermite\"", "SummaryItem"]}]}, {
                  RowBox[{
                    TagBox["\"Periodic: \"", "SummaryItemAnnotation"], 
                    "\[InvisibleSpace]", 
                    TagBox["False", "SummaryItem"]}]}}, 
                GridBoxAlignment -> {
                 "Columns" -> {{Left}}, "Rows" -> {{Automatic}}}, AutoDelete -> 
                False, GridBoxItemSize -> {
                 "Columns" -> {{Automatic}}, "Rows" -> {{Automatic}}}, 
                GridBoxSpacings -> {
                 "Columns" -> {{2}}, "Rows" -> {{Automatic}}}, 
                BaseStyle -> {
                 ShowStringCharacters -> False, NumberMarks -> False, 
                  PrintPrecision -> 3, ShowSyntaxStyles -> False}]}}, 
             GridBoxAlignment -> {"Columns" -> {{Left}}, "Rows" -> {{Top}}}, 
             AutoDelete -> False, 
             GridBoxItemSize -> {
              "Columns" -> {{Automatic}}, "Rows" -> {{Automatic}}}, 
             BaselinePosition -> {1, 1}]}, 
          Dynamic[Typeset`open$$], ImageSize -> Automatic]},
        "SummaryPanel"],
       DynamicModuleValues:>{}], "]"}],
     InterpolatingFunction[{{0., 2.7852855053556986`}}, {
      5, 7, 1, {888}, {4}, 0, 0, 0, 0, Automatic, {}, {}, 
       False}, CompressedData["
1:eJw91gdUzf//B/C640M0lKiU9t6LtHzeKi0kkkpGRuErpEFDKPw0KKGMpoqi
HSnaKaUoUWZoaGqhIVL/9+j87zn3PM659/N6v5+v1/t9z7lSe45udmVwcHBw
wrcvk+P/X86z1urbm11oogcNshsylj+7RW+xYcj/zEinq/fwFf/3J48evW8T
7VFQSkdMPdMzLKqmU+N7ZMui6+nPkszQJP1XtLI3/SlUrIU+URug5jX7jq5e
VnR6e+cn+tYdVv7Uvy/0qhuKng3cHXTKZ5uFt2510nwyPqkHFL/RB5MXxFl9
6aarpZKuKl/rpSVurwhfaN1P+0s2BA/ODtCtiS7+LwsGadmKNvM/acO0gUdm
6OINo/SeMwMjSuY/6NDLilsB/ZPOS3Ir2brqF/0hN1X6sNYY3V+xWMqYY5ye
ehUswdM0TnN1/Fj+OX6CFvnhIpblPkkrcb5aFmj4m+7k10my6PpNx0rHyAmE
T9H2OlP327T/0Lxm2zXTPv6ha7eUFxwL/ktL1ysq7eGepgPpK3GbY6bp9w//
8plK/qN1lV3P6tz/R0cmNk7I6M7QKkWvd2ncnaHrXr2tMxCepV37P2qZh83S
DMbXW5umZ2nbSz+C1PU4wCZ5T/FTbhzArvznk5fRHGCLo5fD8hoOsPXHr1/u
YxzAIcz7cokMJ3CSGVfltuMEXUH74vn9OMGR9jc8Qomc4Pdq01NiNZzgbHz+
sNR3TsAzLbVLgZ8BbmyLalLVYwD3xpfs7/YMAEwWGN3zZoAlj8w9919lgH6l
s+ly+QxQGl/+pesVA0TxTwsmjzBA2uFtjrnzmaD0eVFsmRQTvJYT+vrCgAn6
gnykP9kxwcznN6797kyw2ED73uR5JqiZ5H4SfIsJfAt663lymEDZq+rTjadM
0KYZPyjzngkihk/8yx5kApC5mdeAkwV2PJM1kxFggYD2CT9uGRa4+acuZ1yH
BR4JxnZ/MWOBFvXDonX2LPDTkt6U58YCU6fM3tzxZgGOAiv7W8EsQH23eRdx
mQV4pLY4nU1gAUEHp08nMllA9NLOHe5PWKDkzZkDYzVwn2UpXiebWWDGpeYU
6zMLJKb1hl7sYwEwzBUtOMYCnbqqSXGzLKDW0egpx8UGvpeOrc0WYINqfUFh
PTE24Ot5NFAuxwbOV5xKLTXY4O7q6cjmVWyQ93Zk6gFgg9IjXXtjLNmgjnr3
0teWDd4k1Os5O7LB15Vlt41d2GCgMW+h5AE20O4N/Z56hA38Znc3KPmwQaWQ
QUZ2ABtwaQqE6wSzwSbLgf+KQtjgpkuVtXEkG7TpdVUmXWMDCT6WPusWG+zp
kc3dn8gGd0rXKjSkskHfNbcE9ftsoOp+YcmVHDZwvPhngP2QDc5nHq7wK4L5
XrRHD5WwwZdBu0O7K9lgAU8taK1hAz01g6VW9Wwg72sYOfGSDQSfGs1PbWYD
Ju/qoE2tbPDTkf4z854NOlKAV2YbGzQNrxl0amcDoFtstrcLruunG+/ewwbS
5VnjPv1scIWlYHN6ENZbJ90NGWED70iR2aifbOBh+SJ28TgbHOY8vSp6kg0O
PtFqXfqHDVy9vh27MQ37Ub3Ou2yWDXZ2W2XEclJg4gb30iwmBSLWN50pY1NA
nuPK96Z5FCh7sGVrBxcFHPYLVf5cSIGRZR9VWLwUGH48+a2IjwJDjksSDvNT
YHBS20F6MTTGdtE7QQp8X3HkefhSCgy0hAcDYQr0qevmpItQoDek7dMiUQp0
d56b7ydGgS4jtRUdyynQEdO620qCAu2jgRF5khS4vNUm7KMUBUCJ+P+YMhQY
lRoJUpWlQNKF8kB7OQrYDkX6nZKnAKedi0+aAgWedrxcF6dIgfMehtJRShSw
nE3/fV6ZAgsiljb5q1Dghdi5O0dVYX8ZPwL2qVHwd3Nmg7o6Ba7X8Ur8hoo6
xI9WalAgsVulKlyTAjLeT67aa1EgjWHlKqENn3d8XVwDPZPlLOCuA/tmdB8Q
0KXANscj5UXQZ1mTS3atoIAOM8idvZICr6etgyKgnhOCMUJ6FOAf/XI/CZrb
n16utIoCG7s8W/KhI21G/Yb6FBA8qvE1E6rPKd263IACO68KNkRAz8nNq5yF
3iuceuRhSIFGq8HMDqhc26eK1UYUCDjS0BILbeYo7vsNVbx6f9remAKn5G4t
egBtKQyVXbSaAgbFhq3boYllQ+fvQVlViSsnoAdrNvWa0HDdOuaNSKjOiwLL
NuhZJ4avKKDAmx6btG1Qae/Ytzehnpx97A/QqgjdFcJrKCAgFrTPAfrctNgz
HBp0aPxMOXTVVY3IX9DRJwfjFUwokN6ZkuEM3bXgy+NIaNNQQNwT6OpmkdPd
0KyHhbsXmVJA7Ia9mSE0POCXvBv0z84oriio3sJvOx5CvQpX5r+D5u4Npf5C
h/jatombUUCpRD1nDdTtQBDTFSpXrCQeDP3G83pVIjTFxd+uBLrngfSRD1Ap
qiFkAtru6JWyeC28rwtl41WgE2UtMaZQTs/zl52h3HIrw7ygQu97zoZDpcOv
B6ZAQ/jjjAuhw9eT/tVDt4jfKf0CLU69F/gTKqWSbUyZU+BCXv4/EehamQQT
ZSgzOvSCAbSS8nlhDT3j68LvDF09sG7rIei0s15sALQwhYcRCj32vetADFRV
50lTCrTX//LKPGhylVt8GXT7AmPWC+g7522876Cbs04Id0JfzFyTHoJa2Oar
/oZW3W5aybSggNGvQcALPVvf5SgErb/90UMSyu/XHKIEdbCtS9KGJiiUFxlC
u2cKXplBo2Q226yHGlsON9hBB9zDrJyhMVHytXugpo+qzP6DjnzcWXUMOr/h
19AJqGRxiMgpqH7G8rXnoJtj8z3CoIfCLeIuQ88FtNXGQLOHZ9pioe93S/1M
gjJaTefdhapZuolloFzFIVq50CD1DPMCKM/7o8cfQ28E6d4thcqqTLVWQnNb
StnPUJ+nglfUQ2sVLFwboTrWYu+bUV/uP6xboQsin5W+h/rkxWq2QTveeKR8
ha6fWLu0C/rmit9QN9RJI6u6D/q1oT32uwW6X4Jew9BBlqX1D6jX7QCpMajA
yEnfCbS/0amm39CNYafl/0KH350J/Ae9JBfcMgtV8TqrwrCkgHjBd2EWdNGk
HUVBGfolv+ZBx/xlO7igvSUXGxdCP8yMFfNAvfN3b+aD8rk19i2C3hcxPC0A
NX+ZtkQQ2nFGMHMJ9KRukIkQNPulRZQwtN2Nt10EKsDRqi4KNbsZGygGPaG9
58Vy6L0GRVEJ6NaaAXVJKLM800QKmlt0ZKs0dEe+5n8y0AWZPwNloYV3HkbJ
QQ39P3jLQ8tsZhwUoGtkZAwVodWTFuJKUIsX7pzK0IakqG/Iw6YZiSoof0/1
NlVofsiXJWrQLSq/XyEnXvJfVIfe9FCx0IDG81t1IJPz3QI0oWl255ZoQTPG
bucgc6PLrbShBSs/dyFbPJr26KD53a/sQC7ufuCiC9WRuPsVudnpxs4VUM+r
YZ+RPddEzVdCt8VkZiObrhsL6UFNbzaeRhbe2tWHVI0btV0FPXNQIA3ZslL3
H1KBtdVOHxrQfOIesinh5ixSxr3Y3gDq/jcrDlkQltSFnBG5qmyI5nLv/DHk
5VW+RcgPtf/NIjfu+6RvBK3hWO+NNIwvyUbm66v1IxXfxssYQxM8eXci865r
RSCflmwpQ7Z2nBhG9lGx4quhf1TKbJA8mzpOIRMnLtxFasWpNyKfrmkdR9r3
Biyn0X27KL0W6af93B35x8HzEvJkoGg28l9ydSPydN3hESTH8NJFABq0uEIT
aaOTtg65zC7CDdnr6ROEfHBlexzydL5pIXL9a+XXyI46uz7kifKTM0ieR3cE
10BTMhuVkfopkwDZdFPSAfnWa/dB5JcNyQHIboWuS8ghTtkk5PinffnI6YI7
1bjuafYbZHJzYSfS52vFD6TF0HMOE5Tz72s+5ND8NnFk8vnVKsitjNt6yIWn
mWbIir+utkhv37rtSKVx5YPIvUE7vZBxPFcCkW9v1lxALpKfikJa56vGIc+u
drmLHNtbm410DVUvRLZmR5cjzVuma5GFU3tfIRUkGt4jt88v/IqM+pHcg6z5
GDGE/PPUfwypkeX2F+eI2cwwhT4Tp+YjFdMe8yDDNA4vRg4WSoogbUCLODK3
7oIsciPDQAk5bDiohozwSdBGquXY6iFf9DGMkIekCwBy5OBVM6Rn3jFL5MTv
jeuRfkDdFvnvAvcW5JmmAQekbfAyZ6TkCuudyNFev93Iilv39iEvb/iwH+nC
wXUIGdWdfhhZVW/pgfyZ0+eJlIkO8UHa+Sv6Is/tqvPH6zb/OIksNhE9jXR4
aBaE/CV35Czu5/r180hlrsoLyMX9IaHIv3W24chv6cKXkC9D2iOQBQfSLyMT
LD2uIE3qe68ie9btikaGv3wbg9TYaHMD+eZVzU2k72bjWORUkmccMmAkLR7P
w/hzAvLURYEkJMcni9vIYKXAZNzvaEAKMqnQPxWZc8rvDrJsre9dnIv7RBqy
7Y1POp57rsU9JNclkfvIxIPfsSvMSzOQDdKRmcjdsy5ZyPg2nmzk+8dPsILX
9+fgc/cWzMX9bKrEPlM/kofcf2UaO28iLB+Z7iTyAGlZmobtl1z5EBl6rho7
+lK/AM9dKAdb5iL7CCl3/yb24i/eQnweRuewXB++YSV81hbh3Px3seuyqMc4
t9V+7InuWuwhP6EnyF08+7Gbbz/Cmq+gipEGz+2x6jvuYDP6e7CKxxVLkHcY
/2GlIzOwCaJDWNF09VKk1d192OOpt7Cpya+wr5OoMuRsghFWLd4Te21pIvZv
ZAN2D9dvbH2wbDlSa9oWe8MnEPtKKBk778kzLL39O/bEDF8FPu8kXWyviRO2
/ugJbHZcNDbq+QOsz0Qz1lFmFGtky1uJNFNRwK6HfyWR9h2O2B0lx7Cu18Ow
RzxTsHnfC7Hj+15g9b+0Y086jGMrXnFVIVnW4lhzBQ1sCAtg6ztssdzlu7E2
cZ7Yy35nsY92RGHb1iRiGfJZWMUFxeT54Tqs9+u32EzTTuy3h0NYMfkp7Jbr
rKf4/sxfhK32E8Ve65HF7rNTx+pW6GFZamuwLTetsXeoLVihemds2KW92Gnb
Q9ijgl7Yjnf+2C2xwVg3jlCsr2skqauPxsZrxGFzriVjK6fSsatWZ5PPgx9g
5WuLsHELy7CLbZ+Sda7VYS2+vyB5TZqxFTdasYEjH7AG5l+wk3Gd2E6NHmxj
VT/2sf0Q6a9vFBsVMIY9yfsbK8bxF1vy4x92exdHNe67hYmNe0ZhjYq4sBxy
3NjqKF7shZlF2HWHFmP53i/BvjETxiqYLcP6m4phG03EsdImktjja6Sx9UAW
+7tbjtSFK2C3aiphz7cqYx/6q2K7JNSxzf4a2PJWTWy2pjbJHa6DDevRxfqt
WYk13qWHZQSuwtbe0sdeLDLAbnpriF0yZkTqvhpjP9evxoJHNDb1NsDOv7QG
e8jXBLvRwBSrO00ULjMj8zy9Ftu+xpzMj2lB5pJC1DS1xHZ3EmODrUgeaWss
VUW8tnYdmd9zYs769aSvV8QGuw1Yx3fEAlMbLH8u8YjYRjLvEKLCOPHsblts
zRPiPMFNWKvDxPBnxJcSm8k5+xGjq4ii3HbYJHuifCIxs4+opb0FW3mEaJtB
bO8lHpW1x866ECPiiceaiHacW7ErdIjCrsQ/McS2OuKvH8QFog5YKTPiqsPE
jTFEt3Ii3UEUYjpiR2WJdebE2weIfmFE57tEoyri8i/EmSni1yVO2Aot4iNL
YtYuYupxYuwl4pVUYmgx0auRuKODaDlG1J63jey3jDhPjRhnRNRcT6xxJm47
RBzxJ54NIzpdJ6qnEll5xA+lxJx64rl3RKFO4r1BouEksZHTGevCTfy5lJgu
QdyhSBTQItbqE0+aELXXEXduJoY5ER+5EDv3E/mOEg2PE2VOErmDiWMXiJ8v
EWuuErNvEi8mEA+mEC3SiXJZRGY+seMRsesJsbuM2FtFHHhGHKwnDjfO5XpN
DG0lvn0/l7ONeOwrsayTeLybqN43t/4AMXGI6DBKXPSLuGGcGD5JrJsiUtNE
0xliEMd2cr4MohaLuIAids4jFnMRry4kCvMQ43mJMouI6fxEtcXEfEHizyVE
HSGitzDxoQhxfBlxhRjReDlxrThxgwTRXpK4Q4roKk2kZeZyyc7tN2eDHPGO
PPGUwlyfisRvc95QIq5TJs7MmadCNFMlvp/TXY04O+dVdaK8BjFpThHNue/n
5NYi/m9ODm3ivjnr5lTVIV6ec2xOR13i/wE+4o0r
      "], {Developer`PackedArrayForm, CompressedData["
1:eJwd1gErIAASBlC35yRJkiRJTpIkSZIkSZIkSZIkSZIkJ0lOkiRJkiRJkiRJ
kiRJkiRJkiRJkiRJkrRtknRvb+r9gvmmb/7d8J+Ktn8EBAT8958B/59fBBJE
MCGEEkY4EUQSRTQxxBJHPAkkkkQyKaSSRjoZZJJFNjnkkkc+BRRSRDEllFJG
ORVUUkU1NdRSRz0NNNJEMy200kY7HXTSRTc99NJHPwMMMsQwI4wyxjgTTDLF
NDPMMsc8CyyyxDIrrLLGOhtsssU2O+yyxz4HHHLEMSeccsY5F1xyxTU33HLH
PQ888sQzL7zyxjsf/OYPn3zxzQ8BgvCLQIIIJoRQwggngkiiiCaGWOKIJ4FE
kkgmhVTSSCeDTLLIJodc8singEKKKKaEUsoop4JKqqimhlrqqKeBRppopoVW
/oa8nQ466aKbHnrpo58BBhlimBFGGWOcCSaZYpoZZpljngUWWWKZFVZZY50N
Ntlimx122WOfAw454pgTTjnjnAsuueKaG265454HHnnimRdeeeOdD37zh0++
+OaHv8f/i0CCCCaEUMIIJ4JIoogmhljiiCeBRJJIJoVU0kgng0yyyCaHXPLI
p4BCiiimhFLKKKeCSqqopoZa6qingUaaaKaFVtpop4NOuuimh1766GeAQYYY
ZoRRxhhngkmmmGaGWeaYZ4FFllhmhVXWWGeDTbbYZodd9tjngEOOOOaEU844
54JLrrjmhlvuuOeBR5545oVX3njng9/84ZMvvvkhQAf8IpAgggkhlDDCiSCS
KKKJIZY44kkgkSSSSSGVNNLJIJMssskhlzzyKaCQIoopoZQyyqmgkiqqqaGW
OuppoJEmmmmhlTba6aCTLrrpoZc++hlgkCGGGWGUMcaZYJIppplhljnmWWCR
JZZZYZU11tlgky222WGXPfY54JAjjjnhlDPOueCSK6654ZY77nngkSeeeeGV
N9754Dd/+OSLb374W/y/CCSIYEIIJYxwIogkimhiiCWOeBJIJIlkUkgljXQy
yCSLbHLIJY98CiikiGJKKKWMciqopIpqaqiljnoaaKSJZlpopY12Ouiki256
6KWPfgYYZIhhRhhljHEmmGSKaWaYZY55FlhkiWVWWGWNdTbYZIttdthlj30O
OOSIY0445YxzLrjkimtuuOWOex545IlnXnjljXc++M0fPvnimx8C/mX/BBJE
MCGEEkY4EUQSRTQxxBJHPAkkkkQyKaSSRjoZZJJFNjnkkkc+BRRSRDEllFJG
ORVUUkU1NdRSRz0NNNJEMy200kY7HXTSRTc99NJHPwMMMsQwI4wyxjgTTDLF
NDPMMsc8CyyyxDIrrLLGOhtsssU2O+yyxz4HHHLEMSeccsY5F1xyxTU33HLH
PQ888sQzL7zyxjsf/OYPn3zxzQ9/n/5fBBJEMCGEEkY4EUQSRTQxxBJHPAkk
kkQyKaSSRjoZZJJFNjnkkkc+BRRSRDEllFJGORVUUkU1NdRSRz0NNNJEMy20
0kY7HXTSRTc99NJHPwMMMsQwI4wyxjgTTDLFNDPMMsc8CyyyxDIrrLLGOhts
ssU2O+yyxz4HHHLEMSeccsY5F1xyxTU33HLHPQ888sQzL7zyxjv/A+cQwk0=

       "], CompressedData["
1:eJwl13c8V98fB3AzM1EaZrLK+EZlc88xSlbZSTZZhZCSkZ2kyAiZkU1GskIu
mdkfIULZ0kBGsvK79/7+fD5e7/u65547PpywvqVnS05GRra8j4xMS/qRkuVs
KSTj2dkhsX2sTx12ZSOcDpTTDn6sTy62+21BeMxojOFj/R+ntAvmuBuObaWM
9ddHf/+QbIrb8svl2K/99b76IUvXiL4WVXLWj/U0bSsmRrgnyIRucQ/Uk2tP
BekTx39wf0wxVM84AxS0if5HKlRdw/UMb6dNNDDvwaQi5mdj9W6Zri+V8Zy5
8bls0WS9WObWlgwx3yHGfmGu3pOu7Z0o7oAIYGr+s/5D7uEIHtwyCr/2af2u
fys/lM+C2/VL4xHB9XrT+7fc9mYwOyxZH5vfrP/ARM21gJtnMebN+7169LpE
bgduVibO4WlK9GjqW98s3OUX6/R/0aJf+5FsD9zPZuxT4QG09ZlsgQzuaybv
BRIOoT9FyDx+TePXq8tAG30MDRESsw3ATF6a/6+p/Tg69iFfc3UK8yh7BXUU
P8q5HVytgFtw+bBisjAaJsbtozNZCgPQ+NQCqTNocmFRF/cE1uexXE6jKoW6
x7kox37B5ncqemX6FVAZE6Hx1bFSqEjlCLRGlND/yiVNfn8uhQ2TWWn+HKqo
VNidox7DWH7ySXCPlSaaSz3fZj5YCtOZjH8IrOugJCE9gQgS1q8RX/+dzBBN
V/DZ7ejGzr8REquxcxVd6rF20vtQCgNDFvx/VpuhKQJt42TNpVBHTILjbZEV
GmBvc7roXSkU3zh9/y2NLXq6R95FsLIUftUnpdpQOaKV0wG988XYvO+q6vBn
J3Qmd1/Jk5xS+I2ip4Y8yxX1XDB2WEgphcvsnE8Dz9xG9TdeZnVGl0LX0lVV
Jb67qMY/OoPNkFJoeX+xOiPMC6U88DVu7l4pLElI9Dxf64teCJNr0rlZCpuf
ne+UEg5Am5ahNY0pdn1pObNe4kGoT2Li3EcNrE/EjjHbMwRNqvu7eE+6FPos
moiO0DxEnTK+0McLYPu50nIK2j1CS0L/kxhjKYXXH89VUlI+QXX4Vtcl/5bA
qELn8aiZSFSmonJetr0EJrUY/tyhjUZnJp44Xo4tgU6n/f89+BCDahYefvT7
aglMn6Xdf6b6Gfpx1X2pSqAEMn+NDTO9EY8+5i5f1Foshm9RtmUWxefoJo1c
wdWyYrh4VG1MViEJXQmVZvV1K4Z25uxMW1YpaEhgxxUdkWK4Y8PGXlOehvrb
Xjtj97UI3n1J8mZNSUeXeAf3+acWwUeBM5rmbzLQgmeiVSpGRdD91nttsvGX
6N5xEa+bjEXwnWLg4mn2LLQtt6c2r+4VHJHk+XnWKRt1iosbzLN/Ba2ypeJu
DOSgyudOlxza/wp+l15W0DTIQ2MfRxl/qS+Eoq9dDtS+yEftw8ni/Z0Kob/K
8wM9OwUo5yZvWf3hQniF49xdD6dXqPxd8w2LmgIYVNFrVrhUhJ6Jdw7kv1YA
JUQCNe4/LEGRfZaHOtbyYeXlOK/ApFJ0QUa0sCg1H64+EHp+RP81WrRFN9yu
nA9FWYXrSw6VofeUVh7/ns6DN/bZk+eMlaEuub6z2wF50EHL2/pK8RuUlVKF
o4YtD+odpp498agc/Va0bLdTlAvHCo62ODtXoAvZw186dHOh2LXG6TbxSjRl
Yoqks5IDc658pzm6XYk+8div6/o0B2bZsT9P6qpCaRNiTemFcuC7xxrqz7Kr
0WWuxZF/9dmQP2iMRy30LbqhuvFIVDcb/nUQjdlxqUFFFtHPyatZ8J+nbBOQ
rEUZNpgcLsVmQQHPnD/a5HWosrD9S1HxLMgedrnS5GMdynxW2pK/IxO+P3H6
a2ThO5Tr7OERbqtM+NTswvOj4fXouZjzGdTrL2GBTNB1gVso+kNXYVI78SXk
Dw5LrTvWgE4kZYnayL+E3BoU0tC3AZ084tV/ZjQDDrXf2Dk11YA6Voh1F93L
gKHX/TrDNBrRvQmPhvZDGVBw5/Vn54pG9Lqs7MbtV+nQkNYGned9jyrqmlnw
GqbDO9PdeTf836M6r5caBP++gDtXUu+1jL9Hq7UYJH2VX0DYyBxDDppQBus3
ZOcepUELrdHIU+lNKMygLZLpSoUT3MFS56ma0Qm/A7beDKmwS04t2PxGM5r9
Ls7rjGMKNPm1qnKloRmdib0ijjQnw8fxLLTVR1vQXK9kzRjOZPjdmbLhkWsL
GrIQZi7gngTPOHzzIXW0oIff7nV+b06EtZVq1nGCrWgtBV3rEGsi9OmzLR8N
bkWzzC6YswQ+hyJ5F2X5+lvR1v4/ZzV+JECqmNIF7xNtaH5gq7q3fgJsOld1
e86tDU1ZuhCV9DYeKuqdSHRsakO7ky+PZnLFQz+3QgHaI+0oy8fPc5H+cVDF
7tBqi2M72rr1VOfC9jMIr/33ZqSkHfWj1yMLuPMM7jP/llr5px01LaMvl1uM
hbGHrZbNwQc0WSmKy802FmpRiK4PhH5AOSoVp7hHY+CZ/WZb7H0f0KIg6mSo
HQNvd7oanmPvQK/Cmg/3P0dD0fzNbcarHWi1eI127vVoyFTCJ+EV34H+bbRO
ffsrCmqMNxl4DXagOaE8XGV3ouDWOXqU6XAnOmqjY8e5+RSmh5gMyBl2ovLe
B33iqZ7C32eFtv7FdaI/G80iFmQi4d7etvXvzk60Ru+obvHNCHgmdv7yJYou
NP6aaO1kyhN4La7w4SHZLlT1Y09NQNdjyH9o8ut51y50Y51WNmwrHP7sKT01
lduFSpgtHFsXDIfQIl3y59cu1DRY8yGj5yNYrG4+EszUjX6JWuSkbQ2DcSyw
xA7pRs0Eiw/MHQqDYyWzInFO3aj/aFlMluVDqBLF2XUgpRttEuAYUnoVCv3+
uNB/6uxGY58K0NT9eQClEhatf2x3o46GRr0Mlg8g61Dm6gBfD5rQsEse2x4C
t8Xn8lY1e9DA7zuxOuIh8IhhbvNFjx7Ux+7fPZWEYHghtzyKlNKDnk0Tyryx
GwRDo2QMolt6UG0FdcoW6yA4zONt9HCxBxUsm0eeTgVCiQCrel/mXtRa+E9l
l1Ug/Mwv75ZwthfVShn86DsRAHufHnv2yaAX7du02EwzD4D8jF16iGcvek7R
+KhttT+sRw2H2hN7UdpByzHnMj/4n1qamnddL6p2beCo78h9eKwu3UhypBed
SBX61bLnC5OyWJzp//SiQSFOBRoCvtC2o7Xbl64PPWSjnEqn4QOTcyr9yI/1
obWJoQcpXLxh8yyzYaxgH3qtNODKuWgvKKW2bnpWsg9tL3WVDPp8DwZdWlHW
VOpDp1qSq9X47sGzEw5nnS/1oTqM7N6hNz2hXWy82HPjPhRWfTsk/+YufOeX
qNxl24eqsycct9u6A3v4jrrTufehk79uS9Eo3YFtxYdbtP360DYRqr8tuR4w
ci+i4E5YH3pWWM5FkMkDStz07suIwc6Xum5+yuM2rNoQkRlI6UNtkziiOkfc
oYLO8Bxjbh+6ZqvbdgC6Q4EyuQnN132okQhvx1qmG5R8cvNUdG0faj0zTNnD
5wZ9rdOC9zf3oU77aRXtMl3htM6T05FdfejVTy/N3vG6wjuTn04dGuxDnzOY
euao3IJLFYx3U8ax/XrN6K6t5AJPe8kfE57rQ3Nf7zncAc5w9EgfS91iH/r7
ScfCGwcnmFhc0dO73oe+XNE8lBhzE955PR80t9OH8ndRN/DX3YDzuSz/kVGR
UJuHmR1XZh3htmVXLycDCXUzTtovxuQIL76TdFI4SELN+cxsiqQcoOGbFkoL
NhL6vePgoc4Qe8hmfqlS+TiWu9P5FfbbwaYrUu6nBEio2v19Ty/z2MFDQWmS
zCIkdCdsQ7zc2RbSNTyj2BInoblrLy+P1VyHp84XjcxKkVD4qb+/leY6vPds
sPajAglVMDiQReFhAy9LSAlVK5FQ3qijD1gnrGHpLv9OqioJXUxecNzRtIbR
QS5nH2iSUMtnuao1VVaw3v9jt7MOCR1sMDxwmc8Kxl9N6jEyJKH6HP+qqiIt
4RFZa0mVayR05dQ7kiCrJVTpvMigZ05C5zYGglfOWkBZa5khK2sS2jrgSWmO
mMOoN6RYdzsSKtjLeDjqohm01s27EHKDhC79YCoM0zWFm61DP+JdSKgUHXX1
RRMTuEjWF1rgTkKX06ZLz0VdgzSsZfw0d0noW/e1sL/NxnCPPuTGdS8SGl8Q
JhO/eRVGObcbvvcloe+OCVYznr4KYya35nkCSOiHdVEyU2sjaKjLdSIgGLte
a1q6kPgrsLLqEflEKAn9XHBc1X3REJoLuijnPSKhqk5w8IKqIfRbDPrj+gSb
X2Ms+5dqAMsL5DjknpLQ7CLj4ZR1fTi3RlFGGYOt796wCs8lfSj4q7em+xkJ
pUMvLIdl6UGD4F+SzxNIKJvEMm0kmx60CF4Wm00koYaGGWsBkbpQJoLD62wK
CXV3/FpqRakLB95/YgpII6G/bxrKi9/Tgd0D4Svd6SQ0tl2Yb2REG/45c4Kf
M5OEus64W//XdBkqzHzJvJFNQl+Njw76jF+CpORKI91cEnq1Y3/46w0tGNDG
oyyTT0Iz70j49rBowfEPAZbHC7H9fVyd3y+iCae+SJfvKyKhnO9HDtRf0IBU
4qeRxWISWmEzWxhloQ6DrmRuD5aS0PfKUzLjGWpQ8UTkb/syEpqXk7B0bOYi
DE9X37/1hoRmJV3vURG8CP1fSmo9qcCej0efP5o5qELpidIS7irsfos5/rMr
uACbT2ZIv64moX9iHmtZ/DwPdWJVZlRqSKhzngRDq/Z5GO85VvG0loRWD1Rd
OfFGBX55OJYxWkdCVWx5T7sdUYFiFzKyT9Zj79fFwqgKL2UYtfvw/W2UhLIW
O99fHFOC/RJ3/qINJLRPMHKVQ1EJWqVmXWR8j11f0+D4VL0i/MdpeJS7iYT6
56bvZSCKkM0xb1OsmYRa99SXlt2D8JL31g+lFhKqPafey3IXwLq+3CX9VhIa
1fHZ2Oo2AlORZ1R2bSR0nt9LO8NVAZ7P2xK+105Cz+/y+bkky8Pe8lv01z5g
97tl/NiZVjlYTQM35Duw9QRuci8sy0LO8KZFrk4SmrFEERXPIQuTVI1X9jDn
nbS8KasqA61LpsmnurDnlzqklOQqDSNlUrmau0loXPrQ3m6DFAzV37ju10NC
k8eDj/OxSMG/nKyVMr0kNKmc54CSlSQUq73EtIo5f8a1x+i1BJxa23Mp6sOu
V4jNzJ5cAlIwMA3bk0joZnN7zS3dczBGrEydt5+EBpJpc91tOAvlIxUnazE/
oTNO8xQ7C1Of8wQYfiShJ56+RDzSzkD7mUK+Jcz9/fu3b+4/A22YQXfYAAml
CLMZMvcVh9Pna3x5B0noPu7vaYlDYvBmxLWzdZjfrSnkR8+fhkFl2X1yQyT0
TfOzg8F//4NRnxI93mIWkU347Ez3Hxzii+KQ+URC/eKFyPXYReE610xrJeZI
SppQMRERmDd1767kMAldW/3rsE9BGJrbhQmXY3aNav+2d1cIOj/QDeMcIaFb
4Xbf1l6fgr2nMr+HYL688Mx+9udJ6HJi6PIvzIe5NOxIJ0/CV3MXKg0/k9Ab
M8Yz1daC0DpqkKce85eWzMnkVAEYTYVGCo6SUBovt6Ny2/zQ4p1rjC/m6OcM
cPAqP9Sjn0/sx8zPoHrVuZIPZnl6vzw1RkJjfhy3oWDlgw/cQ4v8MJ9/52Px
zI0XirEs1gxg3qy+cImv9wT2vv3oEB4noZT5ZJJ66ieg2fGuV26Ybcub6fyb
eODB6J/R1Zi9b7p15iM8cG4ky3MP8/6VQ2tZt47DEQsdC9UvJLR7ZVV4xYYb
Dsn0q0Vg5mO5IS9/lQs6yF2XGMCsPXtErsyHE7LqlaYwfSWhI6Xb9oIvOCB5
xCSNOuYSs/nmhPfs8P1BndvBmH2DpnX2zbHBJhWjiXeY78z2M7jTsUERqc+X
/2J+4Z29/ln0GDxdcxA9O0FCJ44mOfN7HoXz9za+WGNuSzTbudl4BE5sBpPH
YtYn68h4zXAEhkJm/ibMi5kLZuuGh2F79sbFVcwU0zni0umscEOZy5lvkoRa
bPxh8/x+CH6ZqonVx9wb/ysDNTgE99z3y/lgPn9lbnwfehAqHfoy9RIz04Wm
bi2hg1AnN+RxB+a4i5Fu0bEsUPmhqeQK5tDvUh8Gdpmh0Qe1CbYpEir3qmLg
iAMzvCMZ/EQJc2QhF6/PyAHYkzgnZY15cV1muHWKCQZXF04HYfa9EdHJ/HM/
rDIRjsrEbPNFdOfqOiPcN/wOaca8he46vvjHAI1U1H/OYP4nu846Q8MAqa33
pVBPY+9/T6F8jgI9/HqK4wEPZn+6F+L2bnSw29bPVR6z9/W8VcEcWhjb/dDk
CuYyp08hs59pYN7rmItumFUWj868PEAD1U4GSTzBPD9sxWJxfh/0XHrKm4uZ
o/RwylIKNXwhUnzpHeZ7jtpG/utUcH/jfp+PmKWal5SZLlPBNL19eQuYDRmo
LFJyKGHP6dXBPcysR3wLhfYo4JJjFdWRGex7VKt7qtKIAg40PpEQxZx+WfRY
Wzc51Fi87Qkwq3tCn08q5NA0JLZOB/OvWjfd+bdkcOCoCrkN5kuGPUl/xMig
9dq46h3MCe5RxfRae0Dkv4sRDzGflazYf1LmH/jrWz2QiLnE3DN01mAXKNM/
/ZqHmeermGKm2w6gm0/4WYW5gKFCzjJyGxglCW+2Yg4sYbvLWbgFxJ1f7hvC
HJuqtvKpbROYu02xzmI+Ii9XEjPzF1SY8/OvYV6SHCk0E/oLzsayhJHNktCU
/s+Cp1w2gMuC6CIjZonvnDwrZX9A8ni3Phtmaf6ShNqNdSBRqV0jgNlHPiAi
RGEdBAbHnTiLueNYOPmlwDXgvjX8CGA+rDiifmR+Fazxe9arYY7zkpH7qrUK
sqMV1/Uwq9Y97s8tWwG+b56ImGG+u2/ioOuxFeDdU2ltj/mh9Mltab/fQON3
RpIbZtvrpo/3ppfBkZ6HH30wy4mzLf65vgy0z1nLh2A+33BNeKxzCVB9sc1+
gvnNACV5R/ciUJD9zhSHOZBXxbKq9xfICNXwSsVsFUCulkX6Cfg+Os5kY2b4
LVUd9fEHQHoCdYoxX/6ecv8ixQ8gN9OuUIHZUIllZVf8O2Aclxapw8x30OVw
ucUCWOQUZGvCTH+yZd4x8hsA04s0HZizfSkdj7+bB8Lydzb6MO9G8iYO/JgD
D0kr858wf2MaYb8F54A+ZXjyOOYrMzm2dLGzYB+3mu40fvyUk1fm3AxY8A/Z
t4D318peQeRmwGm7pLpFzD+6d7eHIqbB6c9Ot9cwn217c8N1cgpIhUqKbGFW
sou47KI/BdbTpMf/YZY6eWq/U8skmPhlEU05h33vrG7kOEpPgsNd1BdoMbNL
WbLb50+API+QTUbMip07Dtc5JgD/Un0xC+bDDz35m9i/Ar3pxetHMB+8edu7
V/wLMBNvVGbHXD//LXVUdRyYnnnLy42ZCy2KnDcdA9Nypyl4MRf9HtRadR8F
Ww98pgQwPzXVGv4X9hnoHwtpEsLsP0h3hv7FCDBKCMz+D3Phd3VWgy/DIObF
owFxzNx1FwZTuYZB+lYltQRmo6DPt+dNPwG2TUspacz3a48ti6cMAab+KXs5
zMsUS+reo4PA4NHxJASz8l2jwCb2QUD1XqdbEfPlmkXafb4D4OZfUycVzN18
6l5q4x+BlHTkflXMTgc0+sPBR3CrU75YDXPz4b1D3S/6geT3Bm1NzBuzxuAA
eT+IjSNbuYSZrsBQV9eaBExcJOJ0MNtnvw1/+rUP5Npnv9PDrPTbpLzbtA/c
Py3/zQAzaVk95Wh5L6hgvHTQCLPJV1gaW9wDXkhKIcaYVTiDsg7kdwPX/BEH
E8xf39B6Pc7sAh/2ucWZ4dfrUNVyoqsTUJqcNrXAfLyBdrdqrQNUaTELWGHW
nB7kvszVAWZ5XX5ZY07UOCMyc+EDYDyQWXkd841IGl5vl3aQdiAmwA5zFL8e
JXNCG+Bs9NB0wPxTxqj5xWwrUOuubHTEHLE6cVdMohU4XOaSu4k5xKiXHQ1q
AXNhe6+dMD9IPVN6mdQMHryqFnbBfK9zQ+rL8WawWSGSdQuzaABnibNLE3gN
Y7jdMPfYS5+5MPYebJqF6blj7vwSmM+p8R5Q9rwMu41598nk0bWqRvCVJFPv
gdli19q3U6ARpCdkr93BfJp2c+hlbANQZe8S8cT3T/HFSW/yBoCszNrcw9x7
PDpW5CAKRh2hlRfmR4YJHdYn6sHkoXeW3phF3gmsJYq/A6fFKy18MF+l0GUm
wTqA/Hhg4Yv5szflcVrtWmAKDljex3zgiyQPNK8BdA2Prfwwb1W/YFxIeAtq
n30744+/L900yzGkaqDu70gVgJ/fTKNDgaEaPHtnO4S71f1e8tz5KuDnLZMf
iN8vyQCbKL9KUFPU7BuE+XaOCa9cdQWY/KGiG4zvh0EiyyhrBXjRFb2Dm3Lt
3ZaPWznoyaMsCMG8wPpqnLPnDXCrW77yAPMe6lbzTvgNmBUvpwrF7HWeLNr8
YRkAO+JvcCe+0bPam34NNF6nWz/EPBBeb+5s9ho8CLVfws1KQ391dKgUOAA9
vzDMl75zXlLXKQXSh6oZH2FeDaP2dYktAWOia8m4tTfNDTVCi8Gw/4JIOGYJ
GiAo6FUEJFJJdbiTZU/meyS/AqcS3cUfYz76wkew6V0huGgpnYP7u9qhNJaJ
AqAg4snxBPPL8+TMlhQF4D5PRDTu9OwzvsX8+YD5nCltBGa5d6lTO6p5QGmF
KwD3gJF1qmVULpgNpvmKu8HCyqB5JAdc6WBVjMSfl99eNKf4ckDZTko67qto
beVjp2zArLhN/hSzhtUR66WKLOx7dPA6bnmjEDr9vUzAasrZhntLZuXkN4dM
wLe1xhqFeVtoQOV+/0sQJv37Ou6CQwfMDiq8BBvqDuW4yWZLbudmZwARwwqq
aMy/2PMfKhzIACrqtYa4I0//eU66lw4Uy97k4haf67s1tPkCnOO4P49bj1G1
gI7iBRhnuiEUg38fxY9PKtCngaeNpBu48166sboeTAXvDA8U4XY6cfJ8JnsK
YK+hXsbNLCvjOsSbDPi9Fs/FYo6zdRd+eyUJpNfxOuD+pW46lRyeCH7e9U7D
PSJASvCrfw6YR7UGcJ8Pm9KwWkkAivTr9M8wX+fy21YRTAAffxsq4x57n5ov
eC0evGfP98bt+PCJNnVZHCgM0cvGPcD0a3WaLg6c1jvej1uWNSP+vdUzcLTC
7h/uEaYq6Yy3scCqO1gkDvPk3PFP/iyx4PBDY2PcBU+HPMwdY0CZ44kw3AyR
d2kmv0SDX5KLBbgtjBgSbQyigaj+l17cN3Z9hOY+RAHWFbU13KdvDlQ7wCjg
dOYRWzxmA1vmyCHHp2BzOxDiTjASzBs1iAR9n5zscLsdLlSscI0Ak05oEO7V
0x2fIp88ARRKkhm4x2OuOTvkPQavgwVQ3K4zt8iVm8NBjN6PcdyZBeuxHBOP
gHCC4y7u5P2z/OvbYeDM0AhXAv77snHNjUYxDETxDUngTtadqmMLeQiepa1f
wu2kbkwj2h4K8u88tcMdzNinAxhDwdWWf/64X9ZLJuroPADrdwSTcOe8C5mw
fhYCvtIrVuA+bJb9Mn4zGPQ9HmrDbR588nqHeTB4KhQ1hjvCYIn/X1MQ8GJp
XsY9zE8/e0YoCNBZdFM/x78HLDeybCMDgc1mJAfuNE96m8TVAPDCWvks7qnb
ipZHPQLAVXFZJdztLhw1wgv+4BG9vh7uPy8qywS/+4FYrnlr3KluDgW8P+6D
uWAdD9z9VOwZ3D99wQM+91Dc85VN8ey/fIDq/QeJuE3GipsZOHzAozb/bNyW
YcwrO2re4DZT6hvcTxbfcy/e9QJu9yUacXcKDmt8zboHFv/L6MUta4Lc7ev3
BANUrV9w5yr/TG8k8wTtgWOLuCXtTMhr9e+CW5WWf3HrHHWzKs+5A5yGaagS
MTNJMDUWbXoA2YNCB3A7ZCnx5Gp5gEu+xzlwy8xu+6W/uA0CtrpP4q74ID2e
uOIOLjK4SOI+XuDPy3rdHez79l0BNwdVpH3koBtQzgxXxa1yTv0V7UU3EGmX
pY3b0P/dclC1K3BTjzXG3Xnii8SukCuoPS13Hfd2yaXfi1K3wLvY/lvE+bO4
Vvi0XAC7fuYd3FlNWStXrZzB46n4+7gb+6pXIu46gd4bVA9w29K4rLx/fBP4
UVyMwP3QtOT3RvoNYPdYKR63ZtedZdFKR9Aa+F86bsH7XF6taw7ghWZqFu6h
w8/JLc85gKRPYoW4BzrfP9p0swcvLim8xu2kUcwSW2oH7Ju4qnFvKqgnii7Z
gna2KhT377EIntb/bMFCp1I77ve5Fw/fi7wO2sIjO3HP3pyjE16yAcr/dvtw
+wZe+jeqbQM8L80P4qbPCl+JKLUGyhHZo7hTIp7OQRZrEJbKMUUc72v0+beb
FbD/G7SAu2Ey7M7bRUuwWPz1B27L6QLmwJuW4C+jxTLuE72aRtF9FmBM5uoa
sT5f+gieDnOQriq4iTvokvf7kiYzoHL41T/c15xiN8A7UzDJxUedhNn01eX7
B2dNwGz/231JxO/hJsUcowmo571Nj/vDeZewtxLXAPm5nP240y3q90eYGoOZ
I8UsuGfGh2IsQ66CkFfOR3DLXXp9VOKVEaBx4ubEHSDyZohv6wrYRlm4cMef
K447pHYFeLw8yYNbxyLIgDLeEOjLVPHibqGDh1anDQD1Mw5B3HcUB0hTZwxA
T4y0MO7IcoWofn99MFZ4Xgx3/WJSlOAvPZAr+Jqw5fBGlPc1PXCAX/Es7j/M
stE9bboAtKtJ4N4GN6N5JXXBV35BadzHFAOj777UARZHauVwB1Xcje44oAOY
DilB3Ic1np9c+08b8EkDwhPjqqL6CpfBxX4zJdzfyrrFyzQugS2aDWXcS+lK
kizGWkB44foF3A+oI2Rd7TWBp264Gm714jyk944G0KhM18JNdZJMu61YHYhO
KxHeKTS3ROfVwJIP9WXcUrfT3ap41IB9prI2br28oaAS44ugx9FAF/eA11Js
bowq2M3nMsDdtDWT9aLzAvAb/mSEm+5Xg3LxyQvAlvo/wm9ssyfqgs8Dg9is
q7htvnv4dX5VAYFZccbE+dIRzs/yKsBNzcQE9+XPy2+/JSgDOeNhM9wpVY+M
NlaVQJKGqhXuuZSJxZ9OSkAo3dQS935rxdCpWUUAtOKI3B6N4ho2VwTOrhet
cTNW1zgml0CQxNFjg9tVReJ5aAYAXCcZ7Yj9OBba6haLgElqeUfcJbU/OLbK
FUCDKZcD7nsh1m5BQ/Lg794JIj9x+30r/V858IA5nfDjGm7OWDY5kJGycoO4
X242bhzysmDNd8cJt932o9ZMUxnwgm/jFu7rZWxW17OlQY9TsQvuHKW32/yL
UsDn70Miv1N1MX5WSgrQz38mnD8zIJ7jLwnYVCnccDvb6HTatUuA1F8T7rg5
GsttT7JIgI3LpXdwn4mclpXyPgeqF1Q8cHvF8TBdmD4LHN5tErYs15nS1zoL
viycIua1VgIqrSvOAA5f0bu4+7szw924zwAHzXlP3FEd5eYBD8WBc3uMN+4E
sXhnEQZxwPCB1gv3lATt5isuMaC7mU542rrvCKXAaRB1r4zwA8skCWPR/8BZ
/efE8bGL2nol50TBuIWkL+7u/IVb1PIiIIipyQ93+DrVsbMuwuDpPZ77uHl3
JBvMM4TAJbp0wow/jRweD5wCoV+fEwYevszVNKcAM40dcTyVcnT1jNxJsGr4
3R/3PsUoSxYXQeAibxGEO7tnge1aiwAYO5MXgNuI6srHl5wCQE31UCDumIjK
Jz9u84Od+A0ij9lmU5Xo5ANKYqVEviLltufLywcCZ44HE88rUlXd4sULDAQC
HuD+Uecz2LV4AqyzVBO5OLfOykebE0CY9WAI8b7bcRwYHeYBb9VniXwlbkFk
6hIPdn+eEDnZfdPo/gfHAe35H0SfUUBHx8QtbvBEUy4Md23MEv1SOBco3rMJ
xU3+QExzN5sTyDSWEGY4Y/WYoZED3C/yIAxNn3eyjbGDip79D4n9iGhgOLXB
BoSwfxBxS/7t15Q6yAYEk9LCcbt8WOHJMDwGHB3riJxTXugPQ+JRIAp2CMc4
GHTeHTsCNCUrCKsmh6RPHj8C/K4qP8J98E/eHS2bw8DfJ5To65qo1ajKYQX7
GGqf4O6z6uSxYmAF9yZ7iLxl7NcfetdDoKGC6jHuBTua7vKBg0At6w2R/7oh
kGkuexBoVkoR+X5qOS/aNBawXe9K9C0mKmqXUbAAL+HkSNznipLL64OYQXda
DpGTp+1j76RgBmF0A4S9Rgf+FVMfAHmh3oSf62d9aKNmAr+51wkzNl1/NkG9
H+zPFiT6bscyWWxSM4KIELUoom/X+pbYOQbAMa9F5DtjJH9bS3rwVeY24YN6
klHJEXTgZtxBwj3RL9JJNbRgP3Uo4S9Nu6U032jAb+PSp7gr8tQbkcM0gG2v
I5p4Pp8hVKn2+4CC3Qci/xp68eLOW2qQUrFA+IemWrgJIzWwpQ0m3Dd9ubvG
nArctlsmTPdBk5n9NSVwz2Al+syHZPW9KCnBFJ9QLNGnUZXn4UEBTt7lJXIz
xov/bs2Sg4V8hDBq36t/8wo5+DlCIq5Xq9o0366NDLzYL0fkSpJT/6xkyID8
EeMY3HUqVXk1entIhZnDM9xpUUWR3Pb/EOSaGZEPKrz3CPLZRarOeBBWWOm4
Nvd0Bwn5R0n4JuOYokbWNlLcZk/4tO+EYHH1FrJiFkSsd0GVxHiwexP5IBwR
h9st85vxHv0mcs7Vj8j/irLl/lT7i8iGRxM2oFJcGwndQEZjuAhnLDortTX/
Qeqi7hN2io2OLKf4g4gYPCPWa3cuezRDcR05oZocj1tYwHC1JX0Nkb/6iMht
l9kYvpOtId0yiYTXR4d4maxWkfvkvISvVifKnW1cQUKq/QifVjDQu3JiBWn/
L4ZYb3ch+Q3vwN9Iz4e4BNytquki3bvLiPqRQCKv4tX5ddwbs0gk4Z3/Vs1m
fy4hx3hZCWfS6UyGzy4isWQuhOO0X1wX//ILkYj3I9bLKzEyPzj0E6HR9H+O
W9ptbfHb7g9E9z8HIleREf2zzf8DMe93J9zx1HiXSes7wqn/h+gzln5KxXt7
AWGuuETkz7veMkgmfUM02kyI9ZLP9B9Ua5xH7H4bJxLfL/d8lUSmeWS0QpHI
JZ8neHw3mUO8pNUJ98vdz5bPn0WmIjuIPvIux6Enf2YQucbjRO5vcInmi8oM
cjZVhFhvRzivjFj0NLL66GQSbsGw1jSyf1PIfVdGIvek9KPuvzGFtDAdInzv
8WmnzE+TCPf9GKJvb3im3+P8JKLTMEs4siVWVvX1BFKUs0TM3/0jlX6UewLZ
jl8g+qsUP3NXqX9FpAa7iDy5zW4XGH1BVltIhLlW5kdbr48jZwO1CU9XuNdc
dh9DnBgyCEPH38+H/EeRp2fzif04N2HqaR7xGdkxzUgmvo/UtLrZLSPIfp5g
Ir/T2C38c3cYeRgVSvjp2XCqc1LDiEArBeGBlMtfvFw+IXQteoRDTtFVN+QM
IW3XjIn1xvx6E03zdRAx+aWdQnzvekykQuQGESMTcSIXy2QbJYsfQPrczhIO
G+v1v//7IyKhVkT0fXvzhH9L6yNiPLVNmM5T6cPdvH7EZz85sd5ctQXnVcp+
RELsD9FfY3253dWXhFg6DBJ9ukktvItrfYjKhSHCsQlS92869yHU49qEXfiu
lZA6exHRc6mEP4zKXu+q60EyWf+/H8cMqdjairqRrLlnqcT3pfun8aOeLsR9
320i5xJdTdJc6kSMWtwJU11ZGt3P3InIyP0g+jKer3H2iXcglx2kiVyAcsks
RvcDcoZTjliv/s6nNAP3dqSxRjSNWB9tD7N7TRuSPUxH5IXoWNBTijZEIJqW
sA/b9NorjVZkasuf6FPfWbbriGlBuo91Er61vT48/7kZEavqIubLc39qUPM1
I9Fy9UT/CFCpiXjchBTeSCJyP7FioSNr7xHaM88J3zp/MDHN9D2yP4uJcFi8
L+3JlkbEovUq4ci0r54l/zUiezbGxH7UTknNS8c3IOyT6i+I93HuvbIHWwPS
LiFA5Ap2qIKVLIqEsPMSbkJ/rY7AesQ9L4HoO+AsWKin+g7ZmpggTCugb92p
VYe0P50g5u3DnNjO69cijcf6iP4C7v9sah7UIAdfFPw/t6UrEq9+i1i8ySF8
1W3sT873aiTyJgfhAtpqRS6uaqT5gw1hpb5H4bHaVYhdojWxH+0VmgN0QZUI
LdBNJ9an98ewbrgC4acSIfLalqpPLmIViIaBIOG2bDfjE6HlCP/5JKLvQMLZ
0Y9jb5CEwUnCLD4/TEPPvUGaPn4l5gt0E77IhJchPzO6if7sPHXY/O81YvUm
h8gjB5jStW+/Rhg0MwjTf+gmG50vRUz8WAknxcVY2ZmWIluXTQi7PskImc4o
QVoeXiX245QXrepWeDFS9vhCBvF7z9RZrJBdhJSvcBG5c9mro/7oK0Rq7Chh
/xMhAY0jhYiHWTjRpyxnu0C5VoB88uwjvHxPXk+VqQDZXO8i5idYyWrDTuUj
EXJviX6Brnt5mjfzEHGyaCL/7zhDPFNxLlJ7PpzwIHNcMGk5B5Hk2iH6ePcE
3Z6dy0F6w5WI/ApVqbnR3Wxkwggh9oMnXFiL/W0WMjB36iWRH7g5IMuVhcgf
IiPywdcNpsaBmciB2r/E8dHuB2bvzb5E+FYdCZN3X3d+rv4Sca0rJiw4VLZe
VZSBHJjMJ47fXl27/4klAznV9Izo56Gy23CLTkcyzW4SeYvvN1dGlnTs99iG
8HJKx8ClEy8Q5wMDRF/Oqd62IJ405JjCMSI/VdJWU3U8FWFuOEjsB23Kq6Kf
3CmI/O4O0d/Dwc1ir5mM3GX8SMw3a7/ymPRMQnyjOggXyZ0ZNslKROpS5Qjf
PoXKD/U9Rxok/AgHS6m80NlNQMSO3yP6ywWrKDqFEpDCeqtM4vkSnSx+6hOP
VKpJE7nWKK+JQXccYnn+NOH2BVMatuNxyI+WVKKv3zHtzbjrM6Ske4KwRvcn
i5fvY5EjAp+J+Z9LlIz2rLHIo/+aiP7KnmiG6ZAY5I/0cyJ3w/5YtFiPRtZK
IwkPaPbQj9pGI9Gvdok+1shb9EZDUciGsCKRSwjS039UjUKM1mWI/ZApPXco
zeUpMuF0IouYn6Y6Jx4UiQztrBPz9vCP3vu4CMTm7w/CF7TH3Q3ynyBOt68R
zgvtiZmre4zMO6cQVuwoL7vXF44MlP7/fqrzPOqnn3mE8Kf6Ev1lOwsGmice
IY5VOkTObWr76bF5GGIrp0qY+cKwcVfyQ6Rftpzoi4rSH2McCUXuVPx/PTRj
LeaXjoQiHHd/EfMFDkKTEfoPkICxAaJ/pSIgi+9NCPL4QR6R143/sn97MAQJ
fpZKmJ3FQETbPRjZ4GQgTBJvXJwhBSGB3FqEqX4IlnmfCULqrFSI/dYPCbjD
HB2ICF0Uzsb9WFh/6xdjIHIyeJeYFx2Q9u8MC0AseFcIP2g9QpVPFYBIyVgQ
lp74w7Kf3B9ha35BeIK+nKP9733kXmQ80R+tZCYQvOyLJG34Ev1d7MfoBo/4
IgEd2kS+mb38UxDxQbZ3/7+eN51o3z0bb0Q3u5Tou2z1vLzjkRfSjC4Tjv1r
95yz9B4SfXiemN8TEPB1GfJEPu7rJvqvqMnF8/B5ItoeL4j8zox9af+tu8go
jCWs2xbREVJ3B4n13SP6LD1qZ6To7iARQpDI736f+PfN0AP5wiRJ7Pevr3+P
Jb+8jdx4wp6DW6etzWOB6Tay7/lPYn7/aEGftI87Ir/3lbB13EPR0Hk3hGJQ
k3DFuxthA/puiNaxx4SVBC7O8Da4IjtRAUQ/l9sxRTdRV6QjzZboL2qXvR9j
ewsZ15QmcsplG29ldxdESE+Y8EhOsOeKnzMS0BxH9BVsFXm8fOyEFGUMEP57
rttN7/lNxPH1B2JeUvCzC0X2DURJv5jop9rHfzdhzBHZzfIn8u1Lj+6Lsjoi
Ly+5E64nmwtp1HRAJi3Gib7GO5pPrgTbIxafOYi84UNu7I8aO6QohJnY74Os
60kBK7bIyfo1on/8+/PWG5dskYSqFmKe56r+ikHedeQNdTXh4cp93JDyOsJY
y0t4XrtRXcjcBuEbsiTsau9x59Bba8SC25Dof3qcI2P3kDXye0Uml3jeSqgM
KZ5YIWQJdER+f4yMjobKComK2CaON1DYqGPwtUSYF2wJUwvOT/J8s0C+5GYS
tvH5qC48bI7A6ATi+Fseha/PtZshklQ+RH9l1xcxsW+myCtDTSInGxAvFqY1
RSI2FAhb6HiJCp4yQfh3cog+q6zOghNq15BSqxnC30iHhLgcjBGtpU/EfDTQ
zD0WdhUZoqwl+v8H8Tzc0w==
       "]}, {Automatic}],
     Editable->False,
     SelectWithContents->True,
     Selectable->False]}]}], "}"}]], "Output",
 CellChangeTimes->{
  3.856804170224605*^9, 3.8578160696363993`*^9, 3.8578185757627697`*^9, 
   3.857818858202724*^9, 3.859891203860301*^9, {3.8598912427563868`*^9, 
   3.8598912608384132`*^9}, {3.8598912963594913`*^9, 3.859891310358502*^9}, 
   3.859891479903728*^9, 3.859892196483589*^9, {3.860225664964381*^9, 
   3.8602256997891192`*^9}, 3.860225857136937*^9, 3.8604718099116545`*^9, {
   3.8604718565918345`*^9, 3.8604718952731905`*^9}, 3.8604739111578283`*^9, {
   3.860473954208207*^9, 3.8604739788444915`*^9}, {3.8604833717909975`*^9, 
   3.8604834572401543`*^9}, 3.8604835044938426`*^9, 3.86073554372692*^9, 
   3.861712697442503*^9, 3.8617847205930843`*^9, {3.861785601811857*^9, 
   3.8617856296729927`*^9}, 3.8775245643317842`*^9},
 CellLabel->"Out[31]=",ExpressionUUID->"e73b431a-23c5-484c-9b39-3a9335bce523"],

Cell[BoxData[
 GraphicsBox[{{{}, {}, 
    TagBox[
     {RGBColor[0.368417, 0.506779, 0.709798], AbsoluteThickness[1.6], Opacity[
      1.], LineBox[CompressedData["
1:eJwd1nk8VdsXAPCLqFCGPJleklIhSYPZunmpWzKGyPAkiqcoFaKkVD+KUihE
JQ00mMqUjBkyzzM388y9l2uefmfdv87n+9n7s/ZZa+29z5GyczV2YCeRSJps
JBI+BV2cQh9fd9E6EDRGUVilQZkew/YXXRc2UI7I7yU8u73h+gO6JfQq79yo
SPhxsA7Jke4Mh7n+VO8jbHHUp8ic7g13dzXrHiQMMWK7jOiPoPFipqgG4ZQq
Rws9+kvY8VfY2uOEQx7kvK+ujgKNpeEq9DUtoUmjxGgQ2OYadoKwckLuQzOX
18Dczb31JGHqUR7qXvcYiJT1kzMgbCdjx6fKfAeuNF9xU8LO/XxuuvTP4GnH
a2dLmDn/hvuq0xfoHUjecpawz0al2MieL7C14mYbOljZpGG44StsyrxrcI5w
WkD4If/MRGiVMNh7njDpRfAtu/xkGOIZKXImfEJdVPv1w1QIPxN+yh3zLzq7
cX9JKtDCfkyj6w0+tRVzpMFygegLD8JW9upXJ26mwUpbSLMnYdcg63earunQ
+G+EgTfh0D8xXB2nMiHnw5KEL+bnJ1su8nc2NHtmHQwgfMnw/kicaTb0qYdn
oJckutarPs6GabFxtYeExdLCKBar2XDcfUHzEeHTQ6TiiO4ceF/toBlE2PGD
s+2GU3mQzjYr9ZRwF7e25ePNBXBawupBOOFdV2j/Ne0vAIlv5nNo1+Yory2G
BRBJbXaKILwSOxuR4F8AIa62upGEJTS/tlTNF4Btx+d1UYTNXUXM+Dp+QeBc
2sXXhGvrJwyD3xRBk+IV6nvCQw2ylid+FsGvyU74gPVsOu+wpqUIzMK73qAV
W6g3PPmKYcEu/uxHrGdH1Vtbn2KgFZlS4wif7E9gKlqVgAvZt/Az4d8zLuG1
m0shecbgWDLmM/vp7aP9pfBc0ioKPTc38EXHoBQcangZ6J2LNvmZD0pB/5V1
RArhB6v6IzHTpcCWVdr/jfCRdXs13OrLgBkm75JGOFeU9kfwSQWEm73TysJ6
xxU+kPlaAQmblZ6g1VQi96iVV0BOo+0fdJqZjvfZtZVguzfW5yfhhJCXwkm3
K6Hyw++MbMKvNlD09C5XgcZmNok8wjm+hp2/dtUA4753TCFha0pWUqVyDWx/
ITSIXuKTudd8tAZCPlrJF+F6rxdlR+1rYDhvOhWdlv3BUzCmBi5YmhUVE/66
sLTprGgtrK+VafxNOOpa/ImV9XUwVpqcVUG4qqJFaa1IHWhPJk6hV7evE+eX
qQODJ5flKvH8NJ4fldKugywHtUj0rkPbA3W86oCsPH+tinDq7KvKwJE6YK51
kqzBeF6hhuLl9VCgrHWiHvtZ/0tle2s9iG7e4Y3eJze1dc9gPWRYtXxGh7Yb
MbQ4GmDJ/D1vA+EzGnzP7NQb4OfRtnL04HJAffznBuh4cpPchPHu3DZTCWyE
qfKNa1qxP28WeV1eNkJ0r7oSOiDX41fsp0boy99nixZccVXkK20EnVnPLPQO
b1vuAc4m0KXccm3D83r9cE7I7SZY/zK6sp1wmBOHDM2tGSh5mvZUwm3+tzu2
322GpOcCgegtcYvPzjxtho+W6d/QcQNTq0WJzUBuusH+h/CPc32tUWPNIPC0
JxrdZV0UdOJ8C4gFHKvoIixr/L/p9xatkBQ2s7aXcHPOifhQx1bwPxq/G31P
bqO1n0crCBsf0EV3rgkrtA1rBY2jDUHo4PS3IeK1rbCscVigj/CMRM6+p5Q2
KD+0xN9PuGCQeemmcjvcoVlND+B5NcmQcj7aDkOHfAQH8XzmezdamLaDOtln
L/p6JLum8tV2CHIQd0Lv0uPnnUxoB6Ww6jb04xS5TxdkOoC6ViNjCPtzy27A
+K9OmBpzsxwhHOk1kkCW7oR07yk3dKuHm4fCvk7wMzvzEG3udncdt14nSDi2
Z6BNL7yVzb/XCcHaCUKjhA2Nelz2MjshcmNyCVpnh90sTz0VJBqWxMexHttG
cue7qECb8VVEF0q6+Q9OUIG5nXYErS12V/QX9x8oawq4hCbzvVX30v4DqQWp
2Wi1+e7bQ8l/4I3KgsUE4fABxXt2lC7w8e66SyOcT3lZTTPogpo+nefokU+c
4rdOd8Fnx9B4tKZrW/KL813grjFeje6Z9ftTca8LWryfitMJy69vVlPO7wLX
sNwEdK7cLQaPWje4mvkUMfB+CxrUiDjcDUkKWk1oQbqRv8zxbtguOTKAtv8u
I3nYvBv84rnWTRJep1lz0t29G8S5TY+jjfWl47pSuuGHrNVv9MDlUptUuR4Y
dcrOmML6ij8/UKDUAw6casXo8iI77mrVHvg8/LEenSS2lDp0rAec209PoL0K
FTZI2PeA7SNuaSbhjSKhWXejeiDRtCIArZxrI2K4oRcSHpH0pgl/cpKbsBLq
BatNBeZoCaG5X07ivbAY5m6PZnd66uq3uxeelWZ4oysEC4vTdHqBFh4bj7Y9
v/v63z69kKm/lWOGsP8GZu3IRC+s/pb6ik6wsZdpmCbmk/akoxsTG7yyl3rh
3uM9+ehtxqnSwdx9EN63sRH987n79YMyfaAlaLKEZkjOi/ha90EmlUGZxf2p
tPLvXxV9kENNa0P7+rl8X6nrg36OO73ojw3UdUOtfVCYcngMzXTPTf4x2Adh
NR+W0U+yfDlsOfpBmI1t6xzutyMcHz+p9QOzdckOvef0ugmI7wfFxwY9aCrP
6/jcpH5oufh2BP0476ADZPRD2ZXRSfTE7nMdWiX9ICduyzGP+S5ll2n294Mg
NEqj9769+lFdagAiokjn0PvGqbbKEQMwVRbbhu6JuS6R/mYAuPwautHPzHhb
DsUR88uXhtCTuaoGh9KJ+fsOzKJTnoVqHmwcAH092LRAeL/KCbH9AoPgGVR1
HH3QL7VeIWAQdD/xJaMVfBNEFYIHoTelNQ2969bHf/e8GIQE6+ifaDGPiFG5
94OgThP4jSY53+LYnT8IZeVJVHSFsc5+6flB6Ppexr2I34ttjc82Ow3B7xcR
NmgryaoW4ctDMGj/4RzaVKJki7DHEBR8+eqIpghnfhK6PwRthZ/d0Arc0QUC
MUPQnHv+AXqeYT/J0zoEknKdX9DB+Uwj0vFhqNs5M43etE1oNcxwGHJu/1xA
P7+7/4uc+TC8OHxrFR31jxvX6QvDEC86sW4J7+si2o+v94chOSNIHJ1XOiJt
WTAMHtGlgKbVdk2nqo/A4BnLe2g3JVKs7j8j8L3xhj+a+UzSsPvECJi7hASi
F07ZfOI9MwJv+DJC0VxN7TbnPEcgIrHkHXpLW1MJf+oI6BpyFqL1eyoinBVG
IWFMahV9f/hJUefBUWh++op9Gfc33ZhhoDkKeXs3c6FlV1soB06OgtH5JV40
l0T/7JLTKIzseyGGzjFdNn38fhRmqQIH0QqlewSTJcbg78sqF9AONXRN6e1j
ICWn8R86qvmbU5jcGPTaaVxCcw+o5t9QI8YtlK6iB9iPXtY2HwOOBqYP+pWG
TVV9yBicet0chuZLevxwhnsczLT25aODV7+RhwTGIerZ619ofoPWmVaRcTh3
hKeY5Qnpc9ky4yBY3laGFpTPVL+nPQ42iWca0EJxvWMCXuPQJ9M1gBZ7o2Kw
Z3gcrjkLca/g94VmzSlJH4fcsP28aDHwy+KfHYdnboYb0eLUyp3MNRNwVd9P
EC0hcY6UtXUC7rVWiqElw4OSKeYT8HfwnCx6e3DPJvuSCVhXkXYcrTJzQ/9a
0wR43sjUQ5+0Egi41z8BlOwUI/TVXeSVdxxEn88EWKAL8qKH+oHYt/tLHdG2
DPPsCxk0+H7z/X30tdP0WY8S4r+GIh6A9s/+n5J/Ew3ezPgHohMD0j7GMYl7
5OTJEPQqP3fpNRE6ZEldf4PWj7/wLdWEDolBZzPRMe/+ssy2pMMHLfmfaObr
X+xFdnRw7aDnsOrzXNK44TIdTm1wLEQP+jXTJwPpYBrIV432tTmmoFhEB5qW
Xi+63mK6UbmCDi/UfvajZUxjb0E9HW5QdwyhK3VXK/S76VCsNzzGqrdquvOl
ZWJcUGkG/W3TzvhPBxlAu9q4dhX777aYTtFkAERJcaMv1lYXDxxhQJWlIy9a
5oln3zYTBqhW9fOjw7nLJF+6MUDvbYwo2oft0vNHiQx40iIji1bJ/et7SQ4D
XBI3K6AZN3NqOaoYoNA8vQ9tP8e34eYYMe7rrYo+QUvxu7h7EpJ50o6x1l94
++qsyiTEBvLoooM4QzLNjk1CZqaRPrpG/CqN7DAJ+YtJJmgzyn7Lv2ImIWky
3xbteUranTtpEkiesefQETabnq7mTMLKC4/z6I5rU8XDHZOw9d2cM9ou5ptS
jsgUfK21d0cLazrapchMQeTndE90WYvEsw8HpkAkmOSNVuJ/wHhsOAXj0tdv
ozlumyf96z8FW/TH/8d6/7R8Psq7KYhWmHqEbhiXdVXMmwLRq01P0O+slvew
zU2BXLbqC1a8bSTZf4SZcNWA6yU6f5Bd5v4BJjxPSXyFprqt27L+ChOuj0a/
Z8VX4RHTfcKEheW+OPTC8gbhoK9M0Hu04Qt6c8CmjQIjTAiNXJvCen/X1/uN
uKbhovyX76x+mclZPN02DZl9qunoAel/3glYTsNs+Kaf6Eju6lIjj2koW7XN
QesxztCehkzDqm1kHvp7jpuaYMU0mAzVF6J/5n/0cueYgZlLKb/RhYUdP9rU
ZsBb3rACXVEisKjlNgM3yMnV6Pqyo+qx8TPwuai1Dr1zJOH7j/4ZsDXhaUJ7
r9+sUCc1C5wz7K3o6l23Pw5bz0JhWWE7WpoyuJUtchauNZtQ0QXxZ8eF6mah
XeZJF9qWpyNzF/cc/Hkf24NeuWj2QEN7DmxGQ/vQ0VU1xoZecyBj7TCAdiuT
s6FOzcEpjfFhNKX4gdPFS/MQem1uDG2zR+Lfgr55UG8LpKGvhyabiFgtwKPU
EgZ6q68z/Xz5AtTufT7Fytd5R2Cq2iJEju2eRvMH60T+920RnBbfz6BNvjvE
ScovgeDC+Cx6j/Unq8qoJUjwnJ1Dc3HR+L03LBP/K9R5Vnwxl0S69zJsLnu3
gFZVGNc7P7IMC/lGi+gxrzobbbsVUGpjsvyqJN11S9sKlOXeWUL3h+fLTB1f
BbaOKZbl/yvvLMlchRjH08us9X5E+90RJZHvrk1leSbHVETSjET2LuJcQSty
bSVlPiaRL4gfY9lZb2TQuIREjmX3ZfloWW1hzQqJ/CQ+iWWpY5kx+ofYyC4y
7SxTuurTb7uxkbfIc6yiXW9MVCYlsJGjM3ew3GUirkwdYCOLfTvMsrEi5Q2P
JDu5SPgMy/y74rTHLNnJqaQrLFdJruuvCGcn3827x7K83v2bTxvYySduhrH8
yItdyIyfg+wxGcvygZGnK8IUDrJjfCLLHRZSw823OcipPZks1/b38p78yUGO
u/OL5eIrHxTz5jjI76vKWeYie39U3LeG7PegjmWdjYZbYpzWkNnOtrC8Q1D7
4fSbNeS3dp0scwofmDnesoZ8qqCbZaVDFi+NhDjJ37r7WbYx8yFbGHKSD1wZ
ZrkhI1XF2p+TbHxqjGVd8XHFs3mcZNHmCZYnbUMGhlY4ybw6DJbDP6hGXdbk
ItPPTLH8fzU+aU4=
       "]]},
     Annotation[#, "Charting`Private`Tag$9794#1"]& ]}, {}},
  AspectRatio->NCache[GoldenRatio^(-1), 0.6180339887498948],
  Axes->{True, True},
  AxesLabel->{
    FormBox["\"t(min)\"", TraditionalForm], 
    FormBox["\"Spk(AU)\"", TraditionalForm]},
  AxesOrigin->{0, 0.9999000000283673},
  DisplayFunction->Identity,
  Frame->{{False, False}, {False, False}},
  FrameLabel->{{None, None}, {None, None}},
  FrameTicks->{{Automatic, Automatic}, {Automatic, Automatic}},
  GridLines->{None, None},
  GridLinesStyle->Directive[
    GrayLevel[0.5, 0.4]],
  ImagePadding->All,
  Method->{
   "DefaultBoundaryStyle" -> Automatic, 
    "DefaultGraphicsInteraction" -> {
     "Version" -> 1.2, "TrackMousePosition" -> {True, False}, 
      "Effects" -> {
       "Highlight" -> {"ratio" -> 2}, "HighlightPoint" -> {"ratio" -> 2}, 
        "Droplines" -> {
         "freeformCursorMode" -> True, 
          "placement" -> {"x" -> "All", "y" -> "None"}}}}, "DefaultMeshStyle" -> 
    AbsolutePointSize[6], "ScalingFunctions" -> None, 
    "CoordinatesToolOptions" -> {"DisplayFunction" -> ({
        (Identity[#]& )[
         Part[#, 1]], 
        (Identity[#]& )[
         Part[#, 2]]}& ), "CopiedValueFunction" -> ({
        (Identity[#]& )[
         Part[#, 1]], 
        (Identity[#]& )[
         Part[#, 2]]}& )}},
  PlotRange->{All, All},
  PlotRangeClipping->True,
  PlotRangePadding->{{
     Scaled[0.02], 
     Scaled[0.02]}, {
     Scaled[0.05], 
     Scaled[0.05]}},
  Ticks->{Automatic, Automatic}]], "Output",
 CellChangeTimes->{
  3.856804170224605*^9, 3.8578160696363993`*^9, 3.8578185757627697`*^9, 
   3.857818858202724*^9, 3.859891203860301*^9, {3.8598912427563868`*^9, 
   3.8598912608384132`*^9}, {3.8598912963594913`*^9, 3.859891310358502*^9}, 
   3.859891479903728*^9, 3.859892196483589*^9, {3.860225664964381*^9, 
   3.8602256997891192`*^9}, 3.860225857136937*^9, 3.8604718099116545`*^9, {
   3.8604718565918345`*^9, 3.8604718952731905`*^9}, 3.8604739111578283`*^9, {
   3.860473954208207*^9, 3.8604739788444915`*^9}, {3.8604833717909975`*^9, 
   3.8604834572401543`*^9}, 3.8604835044938426`*^9, 3.86073554372692*^9, 
   3.861712697442503*^9, 3.8617847205930843`*^9, {3.861785601811857*^9, 
   3.8617856296729927`*^9}, 3.877524564378853*^9},
 CellLabel->"Out[32]=",ExpressionUUID->"13f365cb-dda3-4f89-9ecd-9480afe4713f"],

Cell[BoxData[
 GraphicsBox[{{{}, {}, 
    TagBox[
     {RGBColor[0.368417, 0.506779, 0.709798], AbsoluteThickness[1.6], Opacity[
      1.], LineBox[CompressedData["
1:eJwV13c81d8bAPDLHVb2yMrOzMimeA5FIhmVPUtKVLISSUWlqEippEJEKVGh
UtbXSpKZka3utV178zu/f+59vV/3c859PufzfM7zHMmjZ22PMxIIBAf88f9v
njM+9+8EnzFsOWw+EMZHhTrLaY//6BawJ732Yjj2okxr8HW6M8SpSQlexL4T
b0I4SfeFO58yD0ZgO5peqnKghwPHvGhxJDakCcvb0GNhvdYtIRr7fcNJR0v6
E7Dvr1K/g+37jzPAgp4DydI//dKwe6MUfwhu+wb/8ezZUY/d1DJpHZ9aBUn6
mh8XsUuFpvp47tZDzrk+e3l+KqxlV16XfVsPV+1Hdilg6+smK+v/qIdSepKE
InahnUm4J9NPEGjpH1PCzk18IpAX+RMqzpjdUsV+xm5maenfAK9LVGna2CWX
rXv+k28Ep8wMOVPslKBX5hsszdBSQt/wxm6o71BnEmwGfjVlhpPYmzLMIlyy
zdDQqkbywT7a5j0madwM18gJW3yx5bVl4kzCmmGbWL3sWeyCxWc/40abIXvt
35Xz/58v7L61yI8WeD93piMGm3Al0k43rg1255RBLvbe1NUtZ560QTf59YN3
2DdLz//34nUbKJTXjudh82ycVeP83gYjoTnPPmBvD/dgpZJ/w0i1AvdnbPNg
o5LEyN9AfCOvXon9wIcoOxXQDqG8sqf/YHfFRHbLXG0H/4fa493YYtmr95wS
2kEwONOvFzubOrtZ9a4dUlxenBvA/nLsb2fKeDvYFu6Jo2H3u1bdNvfugO+F
GpQ5bEXbG/OZjp1w50+9CIcAFdpLzF/dP9kJU9W3Kzixo5U4XKPOd4KjUucp
buwe0oNKjwed4ObHX8aHHV+UnijS1AnPFA9GiGAviJbsTDDrgupA3r0K2BW0
udMXdf6AwdZodlNsp4ijVFv+Hujs1KNHYyeHjeYi6R4oTv0xeB2783zAeZWd
PRBsINweg+0QcJWZ1bIHOHbPVcZhHzmRrlge3QMqcjUF97GtbQbPqM71gOjl
fRMZ2Cbbjy6ytfSCyP3skur/xy81Wrrc3wua7T1jtdiV4gExtMlekGRnFPmB
bSx8Veg/1j4wD5WM/IWNONN3hRn3wYtsI/cObP3lgcjh/D7oY+64PIr9iKoW
fdSsH/b13LXj2kqFcrMnv6as+kFLY2WFB3v0NVkkwr4f2JNX0/ixDc525T/0
7ofTuj8XhbEHF6P66qP7IZ1lqmI79g6Wdn2dcvx77L7OXdilShHTbPoD4OGq
IngKe/g2bfdjowHYDTf5TmPz0G1iZPcPQGZjJ68/ttdHWXEjhwFwKz0hEoLN
bNB4ICRkAJSWYw5exbY9KJ3d/34A5vYE7HuCTfX/7lagNAjZXr6PfmE7iCRp
VqgPQsXsk9Jm7B9VR1l/6Q1C8Y33I23YecJrBcP7BsHP4olpN3ZYpQq7qNcg
xGx7Jj2CzSF4v/hqyiD8cbjsRxSkgk6pm6A1+xDsGy44pI8dwz7XNDo5BHvd
j8i/x85185JtnR+CFJIseyF227vWsG9rQ/D+aNj8Z2wp2wLpeNa/4HLgc2M5
9tekkGAt2b/gN96d34Q9Lb4seNn1L7Dt45CawXZS33Dnr/8LAhd/tmkJUeFy
1JmPG81/oYu8TV0fO6u1l3m48y/8vHfiniH2XEhp/hfaX+iYWHPbh323+DLR
g/gPbisnyjtiV+4lZr3W/wczq+WXI7CV7Zkn4dU/8BWsc/+O3cv2/FVp3j9Y
svF+24B9p0zrOHz6B3l/jAit2JMKx7oNa/5BhFVdQS927tq3OoN//8CPK9tj
Dls1PTBrlyQV+Gz4v0gIU2HnRK+HzmMq7Mtxy4zAHkwLFi1Kxfd5/l5mFPY9
uy0d2tlUkBH9lnMTe6ZUz0q7iArsGxx1D7Df37tvoNWG8+yNpVUutoauubAG
Nw0KW8Ou9GNrRRW0qNykAbNvQe5+ESqoXM4VUomnQeNYL8kaWz4iy135IQ3i
jAY87LCFzz8eU8qkAX/YLcVj2ATfCKJCOQ2EOITJEdj1tiYa0ss0oPWFdOdj
H5Vqu7fVZxi8hP0NJUSp4CLe0CHgPww1Hped5bCPiNaICZwfhgMJSpEq2GYC
n1/zXRsGn65TXbuxVVifVnCnDcM7Ne0BR+zlaa8Zts5h8GXbr/UAO758zoaw
fwR8fLIlubdRgVeKb/OB9QgEOVV+F8JOuqrxRslhBHZP3g6Twk7ZE0CxPzEC
Nj+tFzSws6umvry9NgJHGTPs7bHLvo9KO1eMwG+O+e/Psaea+ucLdo3COyot
T0eMCgHqhBcWe0aBXyPwihH23D1x6wHzUTDwH3C2wF455PZ6i9MoTHvdVnHH
pvz+43YsdBTKG3ceuIEt1vW7hqtgFApCJc91Yh8crH/sqzIG17hEXl4Tp8K1
kbtVPVpj4OE/nRCP/ZVuO21lMAZSbPExT7AVNzvMNA+MAa3pUFI+NkX03+Ka
zxhw12pr9WKXHFk/cidzDDYDA2/pSeD1+67Mky86DswfuIaWsI830g2kZcbh
pJqcIRnnWUr7B58HSuPQOR6UyY3NStUrv6A/DoHEv48UsamMpv7GDuMg98OG
zxX72W63hpbEccgdCDpRic2Zd+fWAusEMGlwN6dI4eex+QENc09ADvVl5yts
LqvOhU7BCbibZDBR+H9PSh/7JjsBWxuf6jZh8+z4vCvaeAIOToR6UqRx3mcP
jXOHTYD2CC8lEFs4VddKeWQC2HLfTh6RwfVgypUsTp+AxPYHt72whSGqmGtx
Ai5u39ALxBbp/Sk3R5qEAN7I4nhsUdFjhGKJSWAJTzhajy3+6Ha+mcMk/EgI
sDDdjt+b+EFer5pJ+CXE2r1XFq/XHpWd4w2TIGQo99IOW3fhwsGg35Pg/m39
yknsAy7cN6P/TcIHP9mzcdiB8mgjgzgFxhOJkm3YFWVPh//BFKj5mS/5yFHB
Y9rh24lPU9DNE7GUJk+FUxkZXVOlU7BGsJcoxA6ypy+er5mC92YnXOqwY77d
UI/5PQUfosO4Z7Hf3SzMyp6bggb2x+dMFHB/wsX6PUiQDs+cJEUmsQ++OvGh
4DAd7k29f2alRIWll4Y39BzowFf0fcILOy2D3/mbMx2G2PKsw7Dnnv/HWHWU
Djm/DW0zsZOTxG1b/elQZvTWdA2bFtVOn4mjw8ocJ1PuDrxfuu1TUauiwx4m
hlBJFZx/LmKMH2vpEKgV6qOH3eI436ZTTweeYqdzNtiyR15EQAv+P5OCyivY
Py026w8O0CH3NfPFIWxhvSLf0+t0+KPjCzmqVPjAK/fqtdY07HikkXNgJ97f
9yTkXdCbhtUkwxYf7PiA1SIzg2m4ci5X8Aa2X9Ovaureafg3LrtWji17N/Sv
1OFpCK+Lk9dTx/WXtU78ScA0HHcP11TWoMIlhtNJse+mYXo1nUVZiwrjau1P
nT5Mg+iza9sOYjt7GGUqFE1Dp+ma7Vls3VL+jzUl09BuqCr9Hnv6YkkTsWEa
7OrPuOhp43q6xMl+cXwarC/4WR/Uwf3Y1PsoP4UZiFuRUk3Uw/k8c6ZOQXkG
7j3pZf6E/WdOkZumNgPJLqJMPdh+K+nPPHVnIME/9ZycPhVukxM/2+2bgbBY
T8YS7EaRwCl0fAYaDw1pzuyigp2ZhjN/2gzw0bpJoYZ4/7CYSmvOmIEkr+kv
adg0y5zhu9kzoKKRkvwDO/SQdAhr3gxcSnFtFwcqPHbjTdgsmYGHt5Ut6rC7
g2arR7pnoMRxGskZ4f057YN6ieAsiAtHxzHupYJVbarhLtFZqC88n6yCvXvq
tvkn8VlYY1VvcsIWMDh59L3sLHynR33+gF3XIXrvpeYsuNm6XDhhQgV1ruvT
d6xn4dj4y7bfplQgRjrkucfMgoikq+rv/VSgZ5p87Y6dhTQ37hdM5rhe1qvX
Ot6dBQalyr162J+E2fsPJc3C7K52nqfYfoXlnGYZs9D7626vtwUVWicUz6qV
zYKiuaoz0ZIKGS7rygxLs7Dzj4WEpzVer4KI099XZ2Gi9brjU2xmjo03CZuz
sGHi/qsT27d0Q0mKaQ5C5X6cO2SD45UiKO4RmANVofKH+21xv0ZjlL2mOQdT
haWPjQ7j+AKYxVjOzUGva5bBUQecjz9iXJuC5iBYuOrqS2xjGZanj0PnYJvP
1y1j2JltLKKKl+fgMdWeHuSI49dlE7a4OwdaMdIbsU64PqyzC9x+OwcnHwgE
1rhQYetNXg7u0TnYeajgS7An7g/IVTyPJ+aA7YwvQwl25dWQrZLTc5D6bjWW
cpQK/hc7JXYu4fjVHpx+hF139rmGDWUeKgsFfUqP4Xy3U3JMkJoHY93xcGFv
vH9L78ngdp4Hl5TeLUy+VPhYEqDPUz8P7T4VNd+DqfCXI+RSzK952C6Ze1Q6
hAr87hcqNprn4fOXDasI7JDNSPOxTmyKoLT6efx+oNtOlbR5MIyO/Pg8FNen
8qywEOIC1MpWN9wKx/FWdn/p0l8A0Qe22i+u4P2Gr3/D2nABBHOzKpiu4vPM
8SHjGqMFsAlheuOHfZ08WvfBbAHSLHY/1InC9d90sSvObgFosb86mqJxP1HD
vWoYsACBQeiQYAzeb+pMd714tQBuCt/Dpu5QofZAz3uvtwuwsLP9n89dXP8a
AhVl8xfAcdP9x1/s7OZUoVefFuDgAQJzdzwVIrpWFnNrFiDJx9qu8R4V5EZz
P375twC511u/NSZRIZxlq0qz5CI8mk0+rfkcr3fs28zE7YvgPPFZpRTbm33v
tiMKi+BUZxpujvswa+5zWzrUFqE9ofbT0TR8f0I/RntgEYK4jVofv6DCL/nI
rBHXRdiXnUOUxn2atBlNgiF5EZ4+eSCamY/fr8lc16tP8e+btW0673H+3g9J
JqYtwqGKRMEf2Lf6yXyU7EVQquQzmP2A+7tQGSa2wkXgMa3jMi/E9eaV5wRf
8yJ4f1V15inG9Yat+7M86xJ8RWYG3FW4H89/sfCKfQkQ7bJGIfZ9e18NJe4l
WOwMr3Suxuv3YuWNsuAS3Gfo/ZRdg/vP3UKp6rJLUDPssLK/jgobfnbXdxsv
QXbOD4fXv6jwtKHR1jpsCYqZ3jRSu6hw8aXSf6KXliD0xKOWd39wv33pusbI
lSU4+vDkiwvdVBBU2c139Sae79CWt5y9uF+9ndX24dESKHyojTQZwPXuwCWH
rUVLMJNr3dtBw/1VnZJb7+wSmI/ucc6Yp4JN+vWG14tL8OPPXHLMAhXUwgYM
z68uwSV1sf9OL1JhQuGhOBdxGe6vdjXqL1Ph5E3GASOeZdA8R9zoW6OCq1nn
sUy1ZUi9uyfSnkQDs+rrPn6nlyG0cps4Ix8N1xUNIblzy3DnpmMqgZ8GX0T7
aweCluFQ3yUJggANlAL15O0vLsMgm7UkoyANOCTGqUaxyyDCkQA8ojRouWDj
tfXVMhQGvG46JkMDN2VR94q/eHwzUbVViwYPO2o5IoaXweKC4ZM5bdxXRwWX
6IwvQ4a7t4KALg2Muhq2vZ1dBp9trHku+jSQuXGl+yHjCsyWh1xfNKTBaD/V
8bTECtxqvWt33IwGwffzDwu6rEALh/wrBRcaNB+7+/2e+wpc2JoS5+RKAzWN
04bsx1aA45DunTg3PL5JXp7x1AqEqzjSZz1o4MGZujp2fgVKKBZWjcdpYH7r
Tnpp4goklB7zLztLA4nLvnTvHyvAcpKdeD2aBpes9h8faFiBu665Td3XaPBH
TK7LuRn//8D8gOYNGiR9G/zPunMFuI8O/xjG5wi2VceH+rQVEHet/ud+lwYL
wWaGHMRViDypYR+XTIN63+1xBfqrECLLG0vLp8GkX5JmuOEq8BRV5tz8QAOu
M0w9yHgV/sYrhSoX0OCw/4hy/f5VCGYdFQ77RIOeoLe/Bh1W4U5Ef5FcKR4f
ocXLdX4VPDO9f7bV4/HxJsmnPqzCtpeS/26O0EA9odBYrWgV+EZMx7zG8Hz3
5Mbmv6zCv6XQDqMJGjy6z7L7SsUqZPwS9WeYpoHk4589D5tWwf8238+HS3h8
+hHJqqlVWBq2JEozD8Phj8ezxXesAXeo0Zty+WF40skkkKm6BklXxBI/Kw7D
4MarKEWNNag/EOT6YccwnN0/6aalvwaZYwYZb9SG4VZvCL+F2Ro4p2uoFeoO
QxlzzNUQrzXwy12ly+4fBmXX1y4/U9ZAX6IhPs53GIKuHqizTV0Dl+hH6ZWn
h+FL1qROx4s1EPNw/L1xdhjMZtR5h16vAatj9ZsLQficdaP4+9KnNdhhHn34
ZsQwJOfXa8u0rQHj4r6bPPHDQKFMcYWzr4Mj9c2R7sJhyNoY/DbJtQ5GS+ue
1p/xfIu/Tx3lW4fdWq5l1cXDcHO4pHK/yDr4SdSGfykbhi0/7oQKKqxDbWeq
QkndMPDGq/QX7F0Hi5k/F3X7hkFC+Mw7evg6HA9+domVdQTKeY66eEWuQ95c
y7mfW/A5i82OpePqOnAp2JMTOUfgxZrBsdKb6yBhbbpVln8EZPvYt955uA4L
9ModfhIjsCPj7SWlD+tASpSxCtMZAT2VCUvv0XVgXx8uzMfnuGcOQSrbJ9fB
cKCqhNt3BEhRqxx/p9dB+cuQafCZEWhsZ2n0XF6HFTc61TR4BLyvyNq6Mm+A
EznvF1/UCNxrdbc7LLsBdy177rg9H4HxsGY346MbQCAZUaq6RsA20xEYvDcg
6d1GckrvCBT96hcv89kA7zrjnaGDI3BVZqrf4NwGTGeMBe4aHQHBBrZjepc3
YL/10/qZ5REwkTQ5ofZsAz7f902XFx6FZzVFZ8W6NuCb1lJeo+soyAv48z/t
2YC/4hNkqucovPeSLxYZ2AB7DrLT5vFRqGF4TBEa3gBxFQqX4ZlRoO8Ke8q7
sAFCs7Ky45dGwThv9w9mnk0QOpqbwJE2Cv8elcvO7t+EnE4m41vDo+BPu1B/
znITKkcl8+UmRmFFSz2Abr0JebOqb75PjwJHS/q3CftNENgl7CiyOgra7NGH
h49vwv2KGp4F9jGIuWJ6tefKJqjU3lC8rTkGO0796Kn5vAniPApGXtfGIHxU
oCjh2yZMqBzRZo8dg7pTR+Odyzch0/aL8df4MTjpu2w8VbsJKYzbv+1IGYMM
P7lsgY5NYLPauWb/YQxEz0YFHF/YBK2JX2U9g2NA+fI06ooQAXEWjIV0mo6D
Stgef28RAprd2e94yHIcjuiPuFhsIyD+J1tMWg+NQ8YXTW1+SQLSuxN3eMxj
HIyLfwxnyxPQ9YsZu86Gj8Olr8uWjToExHFazLQtfxwWSo4IitsRkKSdnoi9
zASocd+nDdkTEE+pb/BepQk4day5MNuRgNSH2qi66hPQw2R1RN2VgOQMfyrr
oAmotDa7Z+JFQNYnciRvueBz6KD+Fr8AAjKHvEvxSXg+igTh8x0C2vtOdNOJ
axJOObj9iognIO9bX8V3CU5CxuuUZ8b3CGgx+5aXND6XCloJGdQ/ICCRnWcj
tqhNwuZDnrC+FAISHgodM7KehAYF8hw5h4CKhGmOxvcmwddylGZbQ0Do3pEt
faJTYHuz6TfHdwK6GTd18tX2KdCt+lRVV0dA1S88vl9UmQKKwY0Xxg0EtGOo
qswQTUH6Dhl39TYCsiyOK1TzmoIONrff3EMEpB0Zt/332ykwrWuqbNwgIKWY
fiM9GTooUz5/iCMwoNt7kuT0FPC50jg13YyRASk71yFDFToMfj5zuYzMgPpq
AmUddOkQ8Yptd94WBiT0UdvvxwE6fIwx+XBXmAHdKGs7UBBCB8l9n9MOajOg
+0bvL1Y00GFU5JSimi6+vvBlL70VX08X/sCtz4DaND3tZP/QwTT5YmWrAQN6
/KQ85yWNDqcmgOZkwoA8hTwn1wnT8DGxeseJwwwohGuulQOfI836W4oiAxhQ
s49DxUb6NHAXRCPPIAbk2+BzWur1NHTd1PpuHMKAYllyfQ/mT8NpjYdd5DAG
RGCqji0tnYZ7153WY68wIJN0w0Smnmno3jFg/CieAfm0y4vqCc3A2QuTP/Ny
cXwH3v0KfjQD5v06egF5DMiQEqejnDoDsvuuZGi8Z0BPnFc1JrJmoJePL7yw
gAEN5kUI3CiagQN5evJfvzKghr9RBdLtMyBPi75aU8eALrXObLDgc1j/YRGd
XiqO9yVrcG/qLHwt9kp/PsyAHEb295e8moWHUrnsnqMMKEz4s9ur97NwkI7+
Dk0wIH93rdqUSnx9rHfCyBwDslB41b4xPAuPK/LH5hgZkaFASNhXjTmwVTNL
ZRNnRA+XOTiimuaAS805c0aCEQX2Nz5/2j0HDapnXndKMSLa3q061bQ5MFe9
/zFLFo+f9qkz2pgDY5X+2j0qjMi4Ir/pr9I87NwROh1uwIgWx4tGxm/OA5d8
tvG4MyPaVmfNm2WzAA1yxftaXBmRp11mylu3BYiTazjwxZ0Rfcsa31rluwDM
cnN2MccYkfjhP9Zy1xeAIIt8ZXwZkcb45H/FxQswJd2R6BLGiKZUE8N3Ky5C
gzjzv/pHjGiNWFRyin8J9FgqWXKSGZFlVgYhUmYJMmYiVW6mMKLdrzh3Zmks
QVjV4nmTVEYkPN87oGG7BLK+NNaSLEZEGhyVMo5fgojCarV3hYxIgmWLghXX
MuywvHYxoRXHyz8/ul1yBR5qG6Wd/c2IGhwLo1bVV4BRYr3KsoMRTep9Th7Z
uwIdM0GcrN2MiDXLe5rTZwWiH3mlXx1iRFIK9xlvvV+B7qE9tYEzjEhoRrzS
0XwVYsMY+ey4iKg99lZF7p01YF6wE+HjIaKTShWnL6WvwfVzOVLNvET0QObM
85OFa3D55OGdB7cS0ewWV4vbvWsQYvfyoKkYESkI7vgiqrYOHurmN7V3ENHB
otcnL3asg+ZowoaAGRGRLrvcSoNNyD9OJbftJyLBzufxEnifVxnQZ0+0ICKi
lnRc2ZlNUOgYEuG0IqK8ILYDXs82QaxaS4/JjoguqYXYGG1uAnN6Z+DiMSIK
fiFqXHmMgLodJUfaI3H8oTWcPPg93X0GbhVfISLqxhsx6/0476+6Kj2PIqJH
uz49eenAgJxyHp/2vkFEUu2VL56eZ0Cda9wzc3eI6Lz44arPhQzo93PGVe5n
RLS699rHLj1G1PRvaMuBr0T0p/r9F9cjRKS2wpCrWkJE03L+GYIniSieQ8KK
t4yIWrP/ezobRkTWOi4JXf8R0cJp7k7WNCJqiGnl9/lBRB2qFxKrJ4moXqlK
7HoXEYmcO1nzKZ6Eqs+9VCtbwvMMGXzto5ORrqDrx6gVIooW2krIpVDQ6xJe
3X1rRHQ56cHvNFEKusN2BRo2iYj+9dfdVTMKsst0PthNIaETScSmyy8oiNrB
5bfER0KrA0tmsh5MyCGyZqpYgIQaIybmQ0OZUN32S4GRgiRkXXZIZzGeCeUG
jIVRREkI9ZsrhVYwoZAt1Tf5pEnIWKC44qEcM6Kg8Cy1nSRktpX7S/4KMwql
7lSaUyehqw9jymf4WdBo3HBukSYJ0dVH3njvZEENnUcKDXVJSC36Oxo5yYKS
AtWqDgAJ3ZZjyDzZxYJks/4NnrQkIfeQStX6GlZkwmEtluZDQpvvzhacb9yC
vJ69K3f2JaF4CdCMndmColQ4jwucJqFAwyCLIT52VH6wISfWn4SiA1NtvJzY
kcHdA3oh5/H90bZplA6zIy2u/YctrpFQTnPurgReTnQ4NXuRfANff1dMyEqf
EwWqMT8piyGhjQrere6enCjfumZAK46EzpZbOF7I40TKCSZnJRJJ6GJOiIyj
AhfazmN8az6VhKT7x5e4WrnQ3vQ05bx0EpJM7SsyHOVCx9QZmk5lkNA51hDV
ZwRulGZbtrU/i4TKTaJ/zilzo22Jhpl1uSTUnOLnzxPLjfj5dpU9/0pCW8UT
zmdb8SCygObC/g4SEqrKtShk4kMUcNVQ7CKh7Jhr/vzyfIj55HV/1m4SioiK
JDeY8SHWLx2jdX0kpJPBN2Edy4e43CL6LGgkNL2Yb1LDx49EX1bXWi6Q0HJI
sli7vgAS+zVFVlkioU823J+ueQog8SXBPRwrJOQQVc2QHSOApMx9vzWsk5AK
/607Vh0CSG6S870VmYyMEZvzsYitSF3b8YkNHxkJiV278LBfEGm6X+3YKUBG
2057M93gFEJaMTn8PIJk1J1Q850ThJBu1/rdZhEych608Vx6LoQMLqVHH5Im
I3Nf1qgLPsLIrHrs9BF1fH36Ht/tYqLIfIovR0uTjJ7ubVNVdBBFFoKGw/za
ZDTwIqFz854oOngq/uhvPTIStmzsV2Hbhg5xaNnbG5FRTMgea1GKGHKzu4Qc
rcnIeovziD2/BArgRh5CtmS0u+FLSryOBLpez3C58xAZSS7WRe13kkBvja+V
OtqTUYT4/P59aRJoTSXO0MmNjGJFlPoqtSQR16ilm7AHGcmWXq61cZFE0pmc
l7o8yUg55+7Z81GSyFwk8ZvTcTIyOJd06UmLJHrMlLzb2Y+MSJr61HfhUuhN
hbOLyBkykja/vdcvSwqVRWy7+OcsGf15I/a9v0UKDc+mFjsHktEM/+N8kqo0
0u7P0ncJI6PpHfkdpZPSqPVTga5rDBldPpjg0f5oOxoOPO+w7RYZSYk9aUls
3o7j1QvtiSWjB5ofI7zZZXF8X4tc75LRx6sLfmeuy6KAhP+03ZLI6NXTc43z
1+XQ9QPX7MQekVHQWhCjTZ0cSmbaF9L7mIyOp45ZsnLKo/KIugK3p2RU2Prk
U3mKPOI61aTpnoGfj7Avb1ydApLZnnhY/CUZxXVwJIgIKyLd/sNBfVlk1Cn+
+o+vryJyt+v44J5DRt4fLTljeZVQrnGfusd7MuLmfs5yN3wHqlhPtZX4SEaJ
ybHt4107UNunowH9BXg9qz/OJO1WxvdDzff4TEZ17H2n5JhUkIXIhJpnGRkZ
Cc7sai1WRaGWyWeOVJBRu1qo/KyYGnoZue/N/koykhNkODbuqYYIf9Pk1GvJ
qLyg2p11Ug0pC1gdl60jI735X2oeOjuRk9launA9Gal5v1dgjtqJPr6xEyM2
kpGFDUn0P0l1NNBLdFlsIqPbxWotfMHqiIM7//FYC8437qKb2j/UkU8wG39r
OxlFefenX76sgcQMy9gy+8iIqfebL41XC1n4n97/eICM+n6Hu3pd1UKh6cI3
bg+REa3jwU7VeS3UQglmDKGRUUpxz/ynYW1E0JNCp0ZwvuXrW7Gd0kEqvr8i
3MbIiK+op7mZroNifiksm06R0RhbqLc6lx4qYGjX3jVNRs/0gqhJr/TQoEZ0
kOosGeV4qwRsMddHBo96p7YukhGl6JuuZvoudKouVnnLMl7PI33LbM670aM1
XV/CKn4+L3a1GG8zQDMeidThDTJqHvJOrccduHgikukhUFCuYaFhywtAB6om
PJsYKchL7rxny36EwhaTn1eRKEiDqFWXX4tQloJZz2dcl96sfJGXsTJCrc7z
wrnMFBQfXm7f02OEGO+kO6SzUhD7Us3Ay2Bj5DKz1nKLA8/f4/pGqHIPuinz
mjuSi4LAnqtw/OJeVGhnbxXIQ0Hm03Y9qntM0FAM6fYJPgoyI+wgnBQ0RVzF
+XXOAhS0d6a+327DFBlMuDFbC1JQyIP0G0yL+9Ap8S2me4UpyPf7r8Ye0n70
yOZzlC6uk/XbNhNfK5qjqijv8h1iFMSlNjr/n68Fming3ZSQwPfj1FkmW38A
SQyX7eaXoiBNxm2TqdYHkaXwmTAWGRx/hL8Ry6YVCjsg8ml9OwUtiX9uMpmy
RlmXauen5SjI75zmHuY1G9SaF6xBVaCgqXgvjeNKhxDDkNS5LiUKOmPoe+Ny
9GG8rzbmNihTEKdIlFgylx1y3hcxXqFKQTbn05j+/bFHMRcUFYt2UpDIkPe7
hgVHVJjTfiJHg4JExVLMGUJd0FBPdOZzLQpi3sXOkRXpjri41IcSdSioifnn
VMQzT2Ro3CcRo4fXVzFoRGbtGPINinO7uIuCVncNvGXhPYEevdRL8TegoC+H
Sh0i9vmi/wFrzZAV
       "]]},
     Annotation[#, "Charting`Private`Tag$9856#1"]& ]}, {}},
  AspectRatio->NCache[GoldenRatio^(-1), 0.6180339887498948],
  Axes->{True, True},
  AxesLabel->{
    FormBox["\"t(min)\"", TraditionalForm], 
    FormBox["\"G(1/min)\"", TraditionalForm]},
  AxesOrigin->{0, 0},
  DisplayFunction->Identity,
  Frame->{{False, False}, {False, False}},
  FrameLabel->{{None, None}, {None, None}},
  FrameTicks->{{Automatic, Automatic}, {Automatic, Automatic}},
  GridLines->{None, None},
  GridLinesStyle->Directive[
    GrayLevel[0.5, 0.4]],
  ImagePadding->All,
  Method->{
   "DefaultBoundaryStyle" -> Automatic, 
    "DefaultGraphicsInteraction" -> {
     "Version" -> 1.2, "TrackMousePosition" -> {True, False}, 
      "Effects" -> {
       "Highlight" -> {"ratio" -> 2}, "HighlightPoint" -> {"ratio" -> 2}, 
        "Droplines" -> {
         "freeformCursorMode" -> True, 
          "placement" -> {"x" -> "All", "y" -> "None"}}}}, "DefaultMeshStyle" -> 
    AbsolutePointSize[6], "ScalingFunctions" -> None, 
    "CoordinatesToolOptions" -> {"DisplayFunction" -> ({
        (Identity[#]& )[
         Part[#, 1]], 
        (Identity[#]& )[
         Part[#, 2]]}& ), "CopiedValueFunction" -> ({
        (Identity[#]& )[
         Part[#, 1]], 
        (Identity[#]& )[
         Part[#, 2]]}& )}},
  PlotRange->{All, All},
  PlotRangeClipping->True,
  PlotRangePadding->{{
     Scaled[0.02], 
     Scaled[0.02]}, {
     Scaled[0.05], 
     Scaled[0.05]}},
  Ticks->{Automatic, Automatic}]], "Output",
 CellChangeTimes->{
  3.856804170224605*^9, 3.8578160696363993`*^9, 3.8578185757627697`*^9, 
   3.857818858202724*^9, 3.859891203860301*^9, {3.8598912427563868`*^9, 
   3.8598912608384132`*^9}, {3.8598912963594913`*^9, 3.859891310358502*^9}, 
   3.859891479903728*^9, 3.859892196483589*^9, {3.860225664964381*^9, 
   3.8602256997891192`*^9}, 3.860225857136937*^9, 3.8604718099116545`*^9, {
   3.8604718565918345`*^9, 3.8604718952731905`*^9}, 3.8604739111578283`*^9, {
   3.860473954208207*^9, 3.8604739788444915`*^9}, {3.8604833717909975`*^9, 
   3.8604834572401543`*^9}, 3.8604835044938426`*^9, 3.86073554372692*^9, 
   3.861712697442503*^9, 3.8617847205930843`*^9, {3.861785601811857*^9, 
   3.8617856296729927`*^9}, 3.877524564411487*^9},
 CellLabel->"Out[33]=",ExpressionUUID->"7ef8e14d-712b-4724-bfbe-3ea87f2d4d0c"],

Cell[BoxData[
 GraphicsBox[{{{}, {}, 
    TagBox[
     {RGBColor[0.368417, 0.506779, 0.709798], AbsoluteThickness[1.6], Opacity[
      1.], LineBox[CompressedData["
1:eJwV13c81V0YAHDudREle5eKJCsZhcrzZGRfNyGyCpVSkkpSSpRokPEWDZUo
GkpSskIZlVSSlb3JuPbmPfef6/P9nN/z+N1zz3nOeVa7HbPeT2FjY1tCPlh/
Bb0PxUac8tabzVpcXLzAwK+Ww3s/Mc1h+73sIZYn5apOhTIdgdv+TDPLETeN
2DyZXuD4dTafZYcd54vtmWchLnf5eZbhkaTCTuY1mDK9MLdA/KbC08GSeRd4
V4XNzBN7dS73NWc+h+tGlydniZtCFL+Jr8iDPjf/85PEv34PMm4+LIZNLSeY
I8QfJYaaBSPL4enb+3UDxHMpn0PlXxJHFRayrKt9R0X3WzmsoFelsvzOzujs
Pq7v4E0rOcNyWsxd0dcXvkPY9xpxlhOWmVha+lSA/qcHu/qJ84MYjZ8UfsLp
7RI5fcT3TqaaLSyphG/2x827iSvKa9W5xCuh1+eIGsuLctxS/PKVkJduLcKy
258D/1brV4KcbUtTF7HCJrnrRgGVoJ0178Ny5mTC9+t9lZAUrxLVycoXEMuQ
+vYbVKRKC9qJ2S5esNO+/gf6Kvqrm4kNH84u9b77B8Q+y2ewHP7x9KfHz/6A
oSNGsiy4cExt+Zc/cLpLwJjltWf38nTRqkHqtWJmE7HZqe35MReq4eBykWuN
xP8dosoP+dbApokG6b/E9WEXGuSCayA8p2ysnnhlymz0nqgaiK2LLGc5pWt0
sfhVDTy79eosy9nuHXX3+msg3WZjbR1xi3PxDbMDtfBkB+1qLbGi9ZXxZIc6
KCl1/vGHuCbfLDXWsw7q7q55zPIlJT7nkNN1oK6U78dyI8d/n/f+Vwcv6/xX
sHzzfWKM1K86COKa8qwinpDO3xhlUg/WmjOTlcRF3WNHz23+Cyk4MvaDeE+g
W5e1SCP80Hi49wvxnYC+NJRthJoUP2WW6077nlbd2Aj1sSunyojtfYO5eSwb
QVCxLYJl24OJioWXGkE9QyO7lJixs817wxhx5F+uEmKjtW6TvL+bIKBL/HwR
6/3X9H2cbmkCgblyA5Y/y/iGdQ82wVczyyUs60sGS3ziaYaqkPSYQmJcnrgl
QL8ZbvnOJBew1ud064We9Gagv3AuyCeO61K75GbSAukK3N+yiQtN7v4YsmqB
khyDSyz3PaNJBe5uAacRnW0sbztWn377QAtEmdimfSBumwxpLr/UAhkReCOL
WHlJje7mwhaIVU3f9o61X5QCh3l1W4F7QOpgOnHPje6t8dtb4cNNOTGWBZk7
w+RNW+HvSGPJa2KPt/Iy2+1bQSFr31qWubf9tPDzawXOV0lNacTWdNmUljet
cC7i9/YXxF0+X1wyldpAWPJV2RPW/Erd0ixSb4Ow0a0nWf5W7MbzQ6cNrm4I
lGH5teRcZo9xG1z+IXQqmTjgs+oyaY82OJUeLZ1EzCcemxN8rw0OLCY4PSLe
/NFFnLGsHUS5dBPuEoctG/vVN9gOt1W4RCJZ+9nFQ75qvB3annx8EUH851VV
QN5cO/ykSRqyvMY6U/YmTwdUWGYcv0Gce8vvlJZ8B/yYOFZ2jXhYZlo8yLkD
eHKy3MNY60l9wVWkvAPmMhLpF4mDQrzfLlR2QHzu37og4qdVTdw9dR1wXv2Z
B8tjfh/Ts7s7oKeCduYCcWROEHUvtROSn764F8haH4bUp890O4Hzs+uPM8Qq
u7kHIbUTCigxzcdZ9Y73QerH152QtyxyJ8sRBVr7IasTxO4vFPkQD653b9Ar
7YRs3JR0jPV95/K+buvshPZT065HiTcknni6ZXUX3Nu3O9eTeONA097N8V0Q
+VmUw5W1Ph6dkn7/sAvcn+13dyGOtltauymlCwy7hIuciUc+6lhtet8Fog1R
gU6s+hwdu03rDxmXHet3INbQNpPUEOiGk7rfX9gQa4Vk/lYN7wa9fYdfmBKr
BqVJqN7shqCVeRSWFQKfuqrc7obS3SfsTYglT8f/U0ruBrFQLooxq755BVLX
F3aD0USupSFxubWRhux0N/AVV5Tosernmj/RYod6wHOl7BYNYieZilpRnx7I
q0k9p87ar9KlK0VP98Cmkgt5G4lNRD88E77cA2a5otvUWO/Dc79I4FEPLO5t
1lAhnh72GOGt64EOZfqiPKu+FI7tZDPthUc/Ny2RJBZaI7z4H6MX6o97r5Yg
vhWs8ULJvhcEf+Zpi7Pqv4Ev5+6DvdCc+cBDlFUPi4eyX17uhdn2XemCxAVf
+mQdi3qh6M3dFbzEQ79axjO39MFLlzjd2fMM9FVne2xu0AfLqyo1ZojHomUY
rWZ9cCuLQ3maeGaXy7Ole/oguNhMYpKYs/qvi7t/H3Q+N+geIV5ZX13Kn9kH
DjGcjD5ielt5vJfqP/gTnGpZS3y5N7K4UesfCNBM1tcQ5zKth622/QM27hJq
NbHiYq2JpsU/GCp2zPzNyi/dOTl36B9U3S3n+UGcbztvG5H8D1oC3wcWE6t+
URFMl+6H+WuMs+nE+38yt8nK9cMZkxtqr4nv1WQc+k+pHzy0QjrSiHm6dArP
6PZDYPV/Ji+Iuyg7fPTt+yHolSb7U+KErS4Vv2P6gXnVQuMe8fLXEVcneAbA
aIdW9GXim4sZ2CMwAFbHj2ldIua3qpuoEx+A0sueNcEsD8q658kPwKhXtFgQ
saDyhy2X9Afgi0ZiWACxcEp7v0DAANR3xisfI5Z8qG2l0kue91M6sZv4zpAz
TYY5AP0GNf9sWeMQksM/OQC/2CXdbYilmr6vG+MYBMudrpY7iaWl3dlyVg1C
klEJvzmxTNyNdBP7QdiQNbBTj1juZpuQR+kgTHm0vZVlzZeB6sb+ikFYH/Sl
djWx9sQZ+snqQUh+UT0jQ2zhJBB+qXMQZvv36EgTn1DAhSTqENwe/flAmLio
4H5PJwyBoFMiP41477B93sGsIUh7Z3OiI5CBh5OS6oc+DoFJ/9TuNuKTu5mT
p0uHQPpHkG4LcVjeFfWw6iEYt9KY/kv8Kvzd05SxIfgj3+v0m3iRn+fLSXEm
dB4pzSkkpqcezMi0YcL52rKye8RTT/Su6NgzYWnt44g7xI+SRBzzHJng6XrU
Oo547MEnSrEbE/7YfPodQ3znlox1lQ8TCmh6eVeJu0NqmCPXmWBSd2W9P3GQ
i7GqWjETuIS07XcSKzqtpLwtY8KYX1oNnfi3w/ifzeVMUGn8bmNBLG/7OBB+
k/yLC8bGxN/NF8vprWT8y4DANmJJnfdeR+eZ4Fcsqq5AnCG0LvWZ1jCYq+2L
nTtH6rtB1OszOsOwduRC2DTxTd/Z9ybbhiE+6saZCeIjv36UdBkOw/Cew9ZM
YvlI/441NsOQZFvb1E4cx/NV5q7vMHR0nXH9Snye/eita6+GIbO0vCuWuF+t
5v6ejGGgC2n6RhE77t2evP49GW+WnLlBrP1R5G1p/jDUvbRfDCUePpf/i1pB
/h91Y7M/scfU8mXn+odBKUdj2JHYbOhNyJH1I8A8EWAkQyw44v11vcoI6O7S
OCJF/HdMUaBbbQS+Va2IFGO9/0xiwj7tEeDdFPBlOfENWswHO+MR0JtgLmcj
/il1Ygj3j8AxZYuW5rMMtDPRcBR5NAKa9St97hGvNB96VJk0AgP75EXiiLst
n/dEpoyAX0JtZgyx/y5ZP57XI7AlXanvKnG8i1DUYv4IPLknsPIMccPJ0ZLe
hhHYH8L1yobY7VGGer74KITvGrXjJrYqe6i3RXoUnqs/z6MSbx26YZYlMwrt
/bKrFgMYKLrN0+2N/Ci4fjCtHSf+Wisd/URzFOTXUEXaidX5Q4cjGKPAUdma
m0tMvWD/2jVsFMbbp54cIWYmG+U2XBuFwPNVgQeJm8rVyxwiR4ErscvKjThL
clnLrlujcH7Fvc7dxEfeFS43SRoFD7Fv1frEVQOKx9QKRuFKonq5GHGS07wK
+9QoKPiOteWdIfOVGXj0y+woOHpG33lPzM238CJqcRT4bNrM04m9Pi4oreEa
A8O4oLtJxOpr2BQNRMdA+Jng4FXiwm6K/GXNMbhdetjRjrjJl3vlkuNjwNxR
t67Hn6zHb2HOv06OQZmg6ZJWYn25Jffj/cdAUziqvY44+c8SacWgMWiYvRb8
jfiINq+keeQYvNZ1PpRGPDO/TPTGyzHgcej/7UssFi7EJ9A3ButV3vaMnyb3
A1qxYPzAGHj5L987SPw52E9s9fAY7KS4/uwi9jlXt2rj1Bg8Syi6W0P89dgD
jZ2c49BnNtKQRXzeTskhas04mHr3UwKIu2QNkgQcx4F5bknqhB8D3+b76gqW
j8O6l2+za04xsIPP73zYj3E4mbLsQAWxiOuZooXKcdgR28BdTOy3eMHsX904
HArM1nxDrI039nzuHodfQxflrhPnFj4N8KNOwFn5O056xJ8/N2TX607Axf0l
w3dPknoj3LLA0CPjQnMBUcRr97frl26fAJcLN2dCiUNpfV8zTCbg0/03DceJ
TXZM1l+3mwA1q24lY+LyUoFZPd8JaLY9Ojh0gtSbrzu2PE6dgFjbDyU6xGUW
jW88Xk5AdfUhXhXi/IoTivLpEzA04mOwijil8qFEatYEnMo0v8FJHFg/M5lW
OgG2/q9DK30ZuK4v7W125wRUxMtweBKfXSKmWrl6Em5615WFHSfzfe1lcsza
SeAzve0cQHxgmeEK2/WTkHN9uN2LmCFwfGmt2iR4LTEsphOvlfjW1wiT8Ka/
sVaI+IfChae9zpOwefH75rs+DJQ16V7FfmcSLqf7+iQcI/trMM05+P4kiNu+
14wktov1u0N9NAktF370XSC+2kIT5kyZhLtl+sr7iEf85bh4301CYeYriixx
Ueq+AeHKSaj0Oz382JucN7wNHxR4pmCZjdupO0fJfTz98UTqsinoUVvrEE4c
u9tLQ0lgCsIuLij7E5c9nnmhIj4FL//mJtkSb9gq8VBdfgpCKO2Vy4kXjtiF
btWfAtOlCSsuHmHg/Yqf1oyAKZBIq5u382LguSdKn6TPT8ERDmlFfeI950M1
ei9OQaKNw3YVYnHVrcLB4ST+t7calTj6xtM/GXFTcL3xGV/aYXLeWZy3F3s/
BeIlMVmLh8j96quSS9PoFOwZ2KcU7cnAnYmhFc8mp2BGTPFGALFaQKve6dkp
2GCoUONGPLD+tgw/dRqybffKahB7hlNatwtOw4L5aHzlQQY6m9S5J6tNQ/yM
Qe9SYpOS0ENHjk7DL57rzt77GXjxuIbEuuPToPxlVMCGOFu6paz1JHGEwwsd
YqUTOgq7z01D5t78aA5ivlX9XduvTcOeOGPZeA+yHs/s9BBLnQbDuqKtee4M
dFGRdi3qmAbXe7fDmfsYeLu2jC+wZxo0SqO/VBL/DDmVv7l/GthKhfrfEm+v
r1jxcnQaPKU1a/2J5a5cbLhNmYHwhVLTxb2kX2zpcji6agbEH/Ge4SQ+FZtu
I+40AxqxXLrzzgysdI/8Eu06A4lr7asbidU0juotc5+BLdYvbPOJ+34pKFAO
zwCbNXPuPPHe5Q9n/52egccfG/oWnMj5dTUi8WPMDLgNjytNOzJwVZAX88C3
GSh4kBBU7UDqiZXp/taKGSj5EW6cQfx35bp6x8oZ+G2wOBBJfCuv7ROjbgZk
v0vUmRDzzjrc1u2egdbOdrkP9qTfP2Wix0edhWAVV7+Y3WQ/e629nqk7C/Xd
YRKqtqTeHbmleVZvFlzUyrdQifm9uRpRfxZ+kDal1oaBNj69KuWmszBGV314
kbjx5Msfbfaz0MUZf6xyF4kP1BLiPz0LVl9j872sSfxNozuHM2bB4p9G71kr
Ut+j3umrvZ+FEREFe3Nim+h1/8azZyFw+uQtSeK42CVbLxbNwm6jXUFZdAau
jv/eePvXLJw/kE0dsSTxibari4dmgTt44r6jBYl/uz9FRnkOlHbEfuIyZeDd
Oi7R5A1zkPfpxMEqE9KfLaSGKGrMgdg3678PiY+ZDrpo6c5BlaSdug7x1SY/
EXOTOXiovTfuoDHpN7jDgv085sBeb0Iqx4j0k87PnL7fmwP62k+5W/TJ/Z5z
iP/ssnlIKeiKitMl/epCW94g/zxUXRNmcyA2maw+7CY8D/sdhTQliMN78j+b
Ss3D4J3s/jgdBi79FuEvvn4e9ItX3P1Pm/RHN1VbMg3ngW7DmxOyifzekt6v
mGfnQdBU+vhGdXL+Cbo5eVyYBx31OeW+jeR+wGu3pDZ4Hh6GRTxNJH48t839
Y/g8HFRoqxEklm9eJhZxex42t/WtZG5goHLSy/NKGfMwcP6eUIIKA3VUBywP
9M1DmN/FxmIF0j/Yn1RdOzgPvqW8648Rc4TM8nUMz8OtvF0rxYl/1iz5uW96
HlZtLeE4tI7U24vy1s7cC7BvrPY9pzypH1WudjbyC/Cs7afXRllynwuodNF3
W4Cuv46J21cw0DrZAdgPLIB08tGzzdIMfP+jRabg0AJ8HWwZOUccLDfUsu34
Asy27M95J0XqUwWvu07QAmTR9VLWSjLQaLXRQbWEBbj78dddpih539L3x1bW
L8DSoUNK2vykHxb1EbnfuADqQ69Cfi4n/bWHQo5U6wJc+lJ21pO4lD2eU6Jn
AXJi+Mxu85H7zpaA+0ITC9CyQcmWuZTcF15v/cYtuAhHBNNqIpcwsDOuUH7U
dBFWB/9cEkwh5033mfLjlosg/kP++TLiGS11XyZjEWTZLrXEsZP68zsxb2D3
IhgPFNLS2Bi4adklm579i6AmluLyZN4Kwy7uCG68uAi3VOToAhNWqHz4W2Pp
h0Uo/7w/TbfLCs/2ib6PyluED3Fi7jKdVvj1sNtNx8JFUDAqn6F0WKGn17T+
UNkiPBQuqChptcKkI+tSRGsXIWGJay82WqH0sRDf/ROLUKfQNTD/2wo5s++H
XJRgw43ZukIxBVaoGmDgc0CKDS0e1v7b+dEKbXV7ncxXsGHBQ7eLy/NJvmzN
TSKr2fB2vXJTaI4V6ud860lRYEO325u3HHhnhedzpy1/bmbDlvTlnl3PrXAi
31Zcxo4N/eOqt7X/Z4VqArHd7bvZcEb0m3VkrBUedq98l+LAhsvm4hR0Y6yw
kcvKVt2ZDdtElQSv37TCzwyTaCMPNhTcszxv1TUrjGnTXXrElw2lIjy8lgaR
fJyr2D5EsOHeoiLPDk8r9LLs67YuZcOux3920DdZoXX4r2q+L2zomHNXKFXT
CrWLs4q/fmVDNr0hJ4oG+f7brjzWr2DDhCpf19cbrDBRWc5V/Q8blp7aMzut
YIW1vC7VAu1kPuakzfSlrHDH11+ffy6wIW31jMT9BTqqcH7IuM7GjoZO+U8+
z9FRWP9hogmFHY88eRHUN0PHtg/eQQU0dlSRfSyycZKOgam8W18vZcfwFp3b
qUN0fBtmlBEpyY5yZ2VidrTQcbXxh0f0TexoT2tasbaAjn1ShxXVtNkxp1FR
syuPPM+UzBDQJfF6O5Ym59Bxx51zn6u2sWNMZO+U1Hs6Hh6A7j1G7Gig2Htp
8CV5PqZE+aANO+Z2jh2Tu0tHk5bf7y/4sqPy8IMVn07QUSDzEu47yY6fmqqY
m4/TsT5c64u+HzvG+vDqPvOm41GN2/W0AHbMUkqVu3KIjtGhe+avXWRH9vdz
gmtc6dig3Kofd5MdmX9y2OtN6XjszOD312nseDWj1R9W0NGsZbOO72vi6Zea
kZJ0lDe+mKTxhvikyLEGMTo2CQuffZfJjmonnOyOCdLR4rWOQm4uO8b77X7p
x0VHhe5LwaVf2TEv0ctnybAltthIbW7qYscrZodEVIssMTfHI/FBDzs6yptM
KXy0xNtr0pbt62NHn0uSvKtzLZHOxI72AXbc8ML1Hfc78vy1A1G9Y+y4yyWz
JjPVEuOL0v+NUSjoy/6p5dJNS7RWM3nIK0PB6m0tv9scLZFfzTF5ZBUFE9TO
3Neyt8SKDd7P6tZQkOJ4/PUlG0s02xD79qk8BfsdvB+LWVqivmpLmYEqBbXE
5Gz49Sxxo7L/8NltFDzyWCfaVIbkU0jR73ekoEBoTdnHJgusWJdj/NuZggvV
mZti6y3w+roKi2xXCj7IuuLtUW2B3OvG7MLcKVhXXqY49d0C2eTRS86LgoZR
gs79uRY4JFsb4xRAwW4DuTbqHZJPhruzPI6Cl1rvLfnJsECdJZ+XPL9DwSyb
0u1KFhaYNHJBNfweBff9d7z5orEFBhRPnjZ6SMGre/K1V+tZoLxXN0/+UwqG
j4W2rlOywMB3JWqv3lEw//jteQaHBSpbXj4XVUXBeObGPOYbc7y9afujY9UU
vBKbd/LVS3OkrJovtqyl4IuoDxOeKeZYO3JyOU8DBXnGJg3L75vjpTiPxOB2
CtY0G5zeFWaODe0GZSdGKOg6eiTO1ckcrwVQhO34qZjwouebCZs5ck/YSQkL
UlFF4ndN7owZhh5/vqZSiIqynzOKlMbNMMjTZiNdjIq3Rk3WzPSaoZ/dE/qO
lVTUuL4nxP63Ge5VNwvfpEzF1sLWOLFkM9Tsi1oQNaHinwVF2XOGZpi+v4v2
x5SKH7lGw/X1zFC1VXdZjDkVDYVXbKBqm+H62nap5VZULNt+QuaEkhmuLNHS
4bKjoretGMcyQTPkTqw7MelORasDhyTkmkyxwWF1b80FKnoJshtnHTfFrd5w
NeciFY1Ue3PkDpvi3WBnpQchJF5AMC7czRT3PI8/euAKFUvy1Dy37jLFujmB
kbEIKlpo10UYaZpi9QPKrEACFStqkiWbx0zwV2f7UotcKpKedHHimAmqzbCn
bcgn+Ta4sO07aII3+VZZCRVQ0VW00KPIxQQZm52i6j9R8RLDZrOXpQlWhFWJ
HPpGRQWNKH4bRRMsVypeGVpPxZalfeUBbcZYcvyJWsEUFSUDQosbzI1RW9z5
bcgMFTmrnP8r1TfGZ/lC2sZzVDwd+6YjVccYI3gvQsUiFYenTdts1hmjXbIj
vYGTA22GtQIMKMbYVct/ZEqYA9ddHp04+24HcuLZp2obOTCzMCdRRnwHGvEx
Vj46xIH9u+5N6+cbokfCq0JHLw5M2PSwjpphiCGqy/eLHuXA1RsLD2Y/NcRC
esXzaz4cOKXi7MkdZYjbIi10/E5zYJFTE1Pe3RC1+E1tzC9zYF3euaf7aYa4
VlD/6vhDDrzp5iGWtN0ADRMfqbxO5MC8e/7vubQM0F2d/dfhJA5cQdUqdlUw
wEfWBWItTznw6Aj7Yj+fAa6I0Uv+msaBEub0woC/+igivKXgQS4Hjn2Rpe7x
1UeaqOaEaS3Jr7jrdN2t7cgJzhqK9Rz4x3vC5eKV7cjtGerD00Di3/gvSvhv
R57s2r6vzRy4O/qa6gqH7cjvEths3s2BkymF/x2S3I7ST0rKLCc48JlWc+/S
O4jqmxzu7hSmYWRIWp2kJKCma3DtRlEahhqJxjpO6qFW2HMRQXEaPlGMzjxT
pYfa9fORlVI0vFXd9dgyQg+3nU+8tEuWhl/uJLsx2PRI//TvqK06DTksDl1L
bNyKLnbn0YFBw5nkaI+z53TRVwD3SljT8JDHjT0lu3UxtJw9qG4XDd3Pjm4a
UtfFl/qXPzrspqF9b49sfY8Ozqle19vjQsMYC5udArt0MJ7rzlbHIzRczyeZ
3LNKG6uyMrWdw2j4wy7RwvqRFvacOG2/4irJH12wX9Jfi8Tr+Ddeo+FjleOa
uXQtlE3Ofe8cScP3XuPu12c10Tfq0yaXWzR83bJuleMuTeQ//EvTNYmGssst
tkXPqqO51IDavgIaJnQohe5TUUN/yzvetkU0XOnxWshzdAM+uWD8wvQzDc+E
jHU9urYB2ToerVMvo2Hr9XGNymxVfPvCbiX1Jw0Td3GskRBWwZV6BbzJzTQ8
FeqQ0JC+Hkf2xnT1LNDQf7y1k3p7DcrEoFwjGyeuE22f3bd6DVoUD+z7ReHE
BxnZfDuer8an600aP3ByYnnZIbWEvFXoNDL3+yofJ1ZToqvZPqzA4pADhcor
OXHqFHv0JpoojmQKLa5axYk3uv28dXhEcFVPwVaRNZz4/a/j+GY+YQywkMqa
X8uJzT6Pv8gKCaKqyM+0ChVOTOXLPbNx9VJ0NA7sL9rAia/GLlm+k+TBsDOK
iu83cqJ98Mju1YLc2N54KfmBFica/uu1e0T2MT+/envMZk5cbzfWk/6PHfX0
m1eF6XDiP5vNdZC5CF4nr7uc28KJV9k7bCsjZiHuic49n22cGMnF9UfUYxL+
B4fu+yk=
       "]]},
     Annotation[#, "Charting`Private`Tag$9904#1"]& ]}, {}},
  AspectRatio->NCache[GoldenRatio^(-1), 0.6180339887498948],
  Axes->{True, True},
  AxesLabel->{
    FormBox["\"t(min)\"", TraditionalForm], 
    FormBox["\"h(nm)\"", TraditionalForm]},
  AxesOrigin->{0, 1.4619358369240876`},
  DisplayFunction->Identity,
  Frame->{{False, False}, {False, False}},
  FrameLabel->{{None, None}, {None, None}},
  FrameTicks->{{Automatic, Automatic}, {Automatic, Automatic}},
  GridLines->{None, None},
  GridLinesStyle->Directive[
    GrayLevel[0.5, 0.4]],
  ImagePadding->All,
  Method->{
   "DefaultBoundaryStyle" -> Automatic, 
    "DefaultGraphicsInteraction" -> {
     "Version" -> 1.2, "TrackMousePosition" -> {True, False}, 
      "Effects" -> {
       "Highlight" -> {"ratio" -> 2}, "HighlightPoint" -> {"ratio" -> 2}, 
        "Droplines" -> {
         "freeformCursorMode" -> True, 
          "placement" -> {"x" -> "All", "y" -> "None"}}}}, "DefaultMeshStyle" -> 
    AbsolutePointSize[6], "ScalingFunctions" -> None, 
    "CoordinatesToolOptions" -> {"DisplayFunction" -> ({
        (Identity[#]& )[
         Part[#, 1]], 
        (Identity[#]& )[
         Part[#, 2]]}& ), "CopiedValueFunction" -> ({
        (Identity[#]& )[
         Part[#, 1]], 
        (Identity[#]& )[
         Part[#, 2]]}& )}},
  PlotRange->{All, All},
  PlotRangeClipping->True,
  PlotRangePadding->{{
     Scaled[0.02], 
     Scaled[0.02]}, {
     Scaled[0.05], 
     Scaled[0.05]}},
  Ticks->{Automatic, Automatic}]], "Output",
 CellChangeTimes->{
  3.856804170224605*^9, 3.8578160696363993`*^9, 3.8578185757627697`*^9, 
   3.857818858202724*^9, 3.859891203860301*^9, {3.8598912427563868`*^9, 
   3.8598912608384132`*^9}, {3.8598912963594913`*^9, 3.859891310358502*^9}, 
   3.859891479903728*^9, 3.859892196483589*^9, {3.860225664964381*^9, 
   3.8602256997891192`*^9}, 3.860225857136937*^9, 3.8604718099116545`*^9, {
   3.8604718565918345`*^9, 3.8604718952731905`*^9}, 3.8604739111578283`*^9, {
   3.860473954208207*^9, 3.8604739788444915`*^9}, {3.8604833717909975`*^9, 
   3.8604834572401543`*^9}, 3.8604835044938426`*^9, 3.86073554372692*^9, 
   3.861712697442503*^9, 3.8617847205930843`*^9, {3.861785601811857*^9, 
   3.8617856296729927`*^9}, 3.8775245644435167`*^9},
 CellLabel->"Out[34]=",ExpressionUUID->"50c198c9-322c-4a18-863b-4d32a123d49e"]
}, Open  ]],

Cell[CellGroupData[{

Cell[BoxData[
 RowBox[{"Export", "[", 
  RowBox[{
  "\"\</Users/arezki/Documents/Recherche/Yeast/Louis/SimulationGraphs/\
NoFeedback1.xlsx\>\"", ",", 
   RowBox[{"Table", "[", 
    RowBox[{
     RowBox[{"{", 
      RowBox[{"t", ",", 
       RowBox[{
        RowBox[{"Spk", "[", "t", "]"}], "/.", "sol"}], ",", 
       RowBox[{
        RowBox[{"G", "[", "t", "]"}], "/.", "sol"}], ",", 
       RowBox[{
        RowBox[{
         RowBox[{"10", "^", "3"}], 
         RowBox[{"h", "[", "t", "]"}]}], "/.", "sol"}]}], "}"}], ",", 
     RowBox[{"{", 
      RowBox[{"t", ",", "0", ",", "2.78", ",", "0.01"}], "}"}]}], "]"}]}], 
  "]"}]], "Input",
 CellChangeTimes->{{3.857816315427026*^9, 3.857816438066121*^9}, {
   3.857816519874798*^9, 3.85781653018209*^9}, {3.8578166284206*^9, 
   3.857816688180911*^9}, {3.857816734733581*^9, 3.857816738087192*^9}, 
   3.857816777736326*^9, {3.857816808373966*^9, 3.857816812111381*^9}, {
   3.857818586679399*^9, 3.857818586888341*^9}, {3.859891699536932*^9, 
   3.8598917020018*^9}, {3.859891812388815*^9, 3.859891823675058*^9}, {
   3.8617856606165857`*^9, 3.861785661971775*^9}},
 CellLabel->"In[35]:=",ExpressionUUID->"d81cbbe3-8ed9-4b80-a38e-ba6ef0148273"],

Cell[BoxData["\<\"/Users/arezki/Documents/Recherche/Yeast/Louis/\
SimulationGraphs/NoFeedback1.xlsx\"\>"], "Output",
 CellChangeTimes->{3.859891706810136*^9, 3.859891824209175*^9, 
  3.859892198874653*^9, 3.861712697700439*^9, 3.861784720971787*^9, 
  3.861785710308847*^9, 3.877524565467016*^9},
 CellLabel->"Out[35]=",ExpressionUUID->"4480b133-f105-4108-b12c-a0b055d58bfa"]
}, Open  ]],

Cell[CellGroupData[{

Cell[BoxData[{
 RowBox[{"\[Phi]choice", "=", 
  RowBox[{"\[Phi]", "\[Rule]", "5"}]}], "\[IndentingNewLine]", 
 RowBox[{"sol", "=", 
  RowBox[{"First", "@", 
   RowBox[{"NDSolve", "[", 
    RowBox[{
     RowBox[{
      RowBox[{
       RowBox[{
        RowBox[{"{", 
         RowBox[{
          RowBox[{
           RowBox[{
            RowBox[{"Spk", "'"}], "[", "t", "]"}], "\[Equal]", 
           RowBox[{"\[Phi]", " ", "-", 
            RowBox[{"\[Alpha]", " ", 
             RowBox[{"Spk", "[", "t", "]"}]}]}]}], ",", 
          RowBox[{
           RowBox[{
            RowBox[{"G", "'"}], "[", "t", "]"}], "\[Equal]", 
           RowBox[{"If", "[", 
            RowBox[{
             RowBox[{
              RowBox[{"G", "[", "t", "]"}], ">", "0"}], ",", 
             RowBox[{
              RowBox[{"\[Eta]", " ", 
               RowBox[{"Spk", "[", "t", "]"}], 
               RowBox[{
                RowBox[{"(", 
                 RowBox[{"1", "-", 
                  RowBox[{"\[Theta]", " ", 
                   RowBox[{"h", "[", "t", "]"}]}]}], ")"}], "/", 
                RowBox[{
                 RowBox[{"h", "[", "t", "]"}], "^", "2"}]}]}], "-", 
              RowBox[{"\[Gamma]", 
               RowBox[{
                RowBox[{
                 RowBox[{"(", 
                  RowBox[{"2", "-", 
                   RowBox[{"\[Theta]", " ", 
                    RowBox[{"h", "[", "t", "]"}]}]}], ")"}], "/", 
                 RowBox[{"(", 
                  RowBox[{"1", "-", 
                   RowBox[{"\[Theta]", " ", 
                    RowBox[{"h", "[", "t", "]"}]}]}], ")"}]}], "/", 
                RowBox[{"h", "[", "t", "]"}]}], " ", 
               RowBox[{"G", "[", "t", "]"}], " ", 
               RowBox[{"Spk", "[", "t", "]"}]}], "+", 
              RowBox[{
               RowBox[{
                RowBox[{"G", "[", "t", "]"}], "^", "2"}], "/", 
               RowBox[{"(", 
                RowBox[{"1", "-", 
                 RowBox[{"\[Theta]", " ", 
                  RowBox[{"h", "[", "t", "]"}]}]}], ")"}]}]}], ",", "0"}], 
            "]"}]}], ",", 
          RowBox[{
           RowBox[{
            RowBox[{"h", "'"}], "[", "t", "]"}], "\[Equal]", " ", 
           RowBox[{
            RowBox[{"\[Gamma]", " ", 
             RowBox[{"Spk", "[", "t", "]"}]}], "-", " ", 
            RowBox[{
             RowBox[{"G", "[", "t", "]"}], " ", 
             RowBox[{"h", "[", "t", "]"}]}]}]}], " ", ",", " ", 
          RowBox[{
           RowBox[{"Spk", "[", "0", "]"}], "\[Equal]", 
           RowBox[{"SpkData", "+", "0.00001"}]}], ",", 
          RowBox[{
           RowBox[{"G", "[", "0", "]"}], "\[Equal]", "GData"}], ",", 
          RowBox[{
           RowBox[{"h", "[", "0", "]"}], "\[Equal]", "hData"}]}], "}"}], "/.",
         "ConstraintsFromData"}], "/.", "ParametersFromDataNoFeedback"}], "/.",
       "\[Phi]choice"}], ",", 
     RowBox[{"{", 
      RowBox[{"Spk", ",", "G", ",", "h"}], "}"}], ",", 
     RowBox[{"{", 
      RowBox[{"t", ",", "0", ",", "20"}], "}"}]}], 
    "]"}]}]}], "\[IndentingNewLine]", 
 RowBox[{"Plot", "[", 
  RowBox[{
   RowBox[{
    RowBox[{"Spk", "[", "t", "]"}], "/.", "sol"}], ",", 
   RowBox[{"{", 
    RowBox[{"t", ",", "0", ",", "20"}], "}"}], ",", 
   RowBox[{"PlotRange", "\[Rule]", " ", "All"}], ",", 
   RowBox[{"AxesLabel", "\[Rule]", " ", 
    RowBox[{"{", 
     RowBox[{"\"\<t(min)\>\"", ",", "\"\<Spk(AU)\>\""}], "}"}]}]}], 
  "]"}], "\[IndentingNewLine]", 
 RowBox[{"Plot", "[", 
  RowBox[{
   RowBox[{
    RowBox[{"G", "[", "t", "]"}], "/.", "sol"}], ",", 
   RowBox[{"{", 
    RowBox[{"t", ",", "0", ",", "20"}], "}"}], ",", 
   RowBox[{"PlotRange", "\[Rule]", " ", "All"}], ",", 
   RowBox[{"AxesLabel", "\[Rule]", " ", 
    RowBox[{"{", 
     RowBox[{"\"\<t(min)\>\"", ",", "\"\<G(1/min)\>\""}], "}"}]}]}], 
  "]"}], "\[IndentingNewLine]", 
 RowBox[{"Plot", "[", 
  RowBox[{
   RowBox[{
    RowBox[{
     RowBox[{"10", "^", "3"}], 
     RowBox[{"h", "[", "t", "]"}]}], "/.", "sol"}], ",", 
   RowBox[{"{", 
    RowBox[{"t", ",", "0", ",", "20"}], "}"}], ",", 
   RowBox[{"PlotRange", "\[Rule]", " ", "All"}], ",", 
   RowBox[{"AxesLabel", "\[Rule]", " ", 
    RowBox[{"{", 
     RowBox[{"\"\<t(min)\>\"", ",", "\"\<h(nm)\>\""}], "}"}]}]}], 
  "]"}]}], "Input",
 CellChangeTimes->{{3.7023940441124907`*^9, 3.7023941673694067`*^9}, {
   3.702394235068243*^9, 3.702394247807789*^9}, {3.702394282728578*^9, 
   3.7023943069471273`*^9}, {3.7023943405710793`*^9, 
   3.7023944011376343`*^9}, {3.7023945060532722`*^9, 
   3.7023946017241907`*^9}, {3.702394648425618*^9, 3.702394663622261*^9}, {
   3.702395769279464*^9, 3.702395819586561*^9}, {3.702396846411716*^9, 
   3.7023968702861547`*^9}, {3.70299508874894*^9, 3.7029951014064617`*^9}, {
   3.7124038186561613`*^9, 3.712403832100519*^9}, {3.7124041354026127`*^9, 
   3.7124041686143227`*^9}, {3.712404243255571*^9, 3.712404461260038*^9}, {
   3.712424685018374*^9, 3.7124247435504208`*^9}, {3.85209619135701*^9, 
   3.852096327314249*^9}, {3.852096386616687*^9, 3.852096479541601*^9}, {
   3.8520966213574343`*^9, 3.8520966899594393`*^9}, {3.852096914162072*^9, 
   3.8520969228516207`*^9}, 3.852096982068823*^9, {3.8521014405549593`*^9, 
   3.852101446092032*^9}, {3.852101506701714*^9, 3.852101517650853*^9}, {
   3.852101550217551*^9, 3.8521015580970793`*^9}, {3.852102028695952*^9, 
   3.852102047458949*^9}, {3.852102157881193*^9, 3.8521021661850767`*^9}, {
   3.852116770395673*^9, 3.852116786294413*^9}, {3.852116851570101*^9, 
   3.852116852208581*^9}, {3.8521168890781593`*^9, 3.85211691260553*^9}, {
   3.8521174805298223`*^9, 3.852117503797575*^9}, {3.8521178954121723`*^9, 
   3.852117962407448*^9}, {3.85211806439054*^9, 3.8521180680112877`*^9}, {
   3.8521183338693533`*^9, 3.8521183431731577`*^9}, {3.852118447195271*^9, 
   3.852118463493531*^9}, {3.852118769775424*^9, 3.8521187722926807`*^9}, {
   3.8521188886650333`*^9, 3.852118889285277*^9}, {3.8521202104393053`*^9, 
   3.852120234286182*^9}, {3.853483042639707*^9, 3.853483042964044*^9}, {
   3.853491458084831*^9, 3.8534914785922956`*^9}, {3.8535758060917673`*^9, 
   3.853575822411584*^9}, {3.8535758978036327`*^9, 3.853575898342108*^9}, {
   3.8535759317125397`*^9, 3.853575945132619*^9}, {3.853575979834001*^9, 
   3.8535760714929743`*^9}, {3.853765262454151*^9, 3.853765395977572*^9}, {
   3.8537654435376997`*^9, 3.853765533112146*^9}, {3.8537655691737537`*^9, 
   3.853765608811657*^9}, {3.85376568798127*^9, 3.853765833314859*^9}, {
   3.8537667681240396`*^9, 3.853766780159992*^9}, {3.8537744566217747`*^9, 
   3.853774481533293*^9}, {3.8537752643058434`*^9, 3.853775273501287*^9}, {
   3.8538485521249447`*^9, 3.853848723467301*^9}, {3.853848970554963*^9, 
   3.85384900108445*^9}, {3.853849114085821*^9, 3.85384911873232*^9}, {
   3.853849343554338*^9, 3.853849362931641*^9}, {3.853849399305451*^9, 
   3.853849429128098*^9}, {3.853861173299779*^9, 3.853861189737887*^9}, {
   3.85386139393447*^9, 3.853861396328478*^9}, {3.854110393801379*^9, 
   3.8541103957141657`*^9}, {3.8542789028062553`*^9, 3.85427892692347*^9}, 
   3.854279248353073*^9, {3.85427930675071*^9, 3.854279313499234*^9}, {
   3.854279367629181*^9, 3.854279390271225*^9}, {3.854279430741281*^9, 
   3.854279483573443*^9}, {3.856784924866152*^9, 3.856785018232354*^9}, {
   3.8567852146554317`*^9, 3.856785238182466*^9}, {3.856785279046227*^9, 
   3.856785320416388*^9}, {3.8567854313468*^9, 3.856785522934682*^9}, {
   3.856785597084983*^9, 3.8567856580577374`*^9}, {3.8567861563634768`*^9, 
   3.856786161552231*^9}, {3.856786257313354*^9, 3.856786274531329*^9}, {
   3.856786547258135*^9, 3.8567866150411453`*^9}, {3.856786842866454*^9, 
   3.856786900176011*^9}, {3.856787118300247*^9, 3.856787261115511*^9}, {
   3.85678754500959*^9, 3.8567875716894712`*^9}, 3.85678988938983*^9, {
   3.8567912477538567`*^9, 3.856791248554513*^9}, {3.8567968687578793`*^9, 
   3.856796894565133*^9}, {3.85680407261026*^9, 3.856804104689839*^9}, {
   3.856804162085556*^9, 3.856804166234893*^9}, {3.8598910875422983`*^9, 
   3.859891160927347*^9}, {3.85989123671882*^9, 3.8598912605497627`*^9}, {
   3.859891295195602*^9, 3.859891310054019*^9}, {3.8598917132495213`*^9, 
   3.859891714283565*^9}, {3.860229518346285*^9, 3.8602295485359755`*^9}},
 CellLabel->"In[36]:=",ExpressionUUID->"6ac32132-19f0-4b34-b65e-46d0aece208f"],

Cell[BoxData[
 RowBox[{"\[Phi]", "\[Rule]", "5"}]], "Output",
 CellChangeTimes->{
  3.856804170224605*^9, 3.8578160696363993`*^9, 3.8578185757627697`*^9, 
   3.857818858202724*^9, 3.859891203860301*^9, {3.8598912427563868`*^9, 
   3.8598912608384132`*^9}, {3.8598912963594913`*^9, 3.859891310358502*^9}, 
   3.859891718500203*^9, 3.8598921989318447`*^9, 3.8602258487608595`*^9, {
   3.8602295195462103`*^9, 3.860229549325962*^9}, 3.8604711380104866`*^9, 
   3.8604720314473963`*^9, 3.8604835171296825`*^9, 3.8607355500885763`*^9, 
   3.861712697863883*^9, 3.861784721131076*^9, 3.861785719505731*^9, 
   3.877524565510056*^9},
 CellLabel->"Out[36]=",ExpressionUUID->"f10763ab-4145-4b7d-bb54-107b7bf4384c"],

Cell[BoxData[
 RowBox[{"{", 
  RowBox[{
   RowBox[{"Spk", "\[Rule]", 
    InterpretationBox[
     RowBox[{
      TagBox["InterpolatingFunction",
       "SummaryHead"], "[", 
      DynamicModuleBox[{Typeset`open$$ = False, Typeset`embedState$$ = 
       "Ready"}, 
       TemplateBox[{
         PaneSelectorBox[{False -> GridBox[{{
               PaneBox[
                ButtonBox[
                 DynamicBox[
                  FEPrivate`FrontEndResource[
                  "FEBitmaps", "SummaryBoxOpener"]], 
                 ButtonFunction :> (Typeset`open$$ = True), Appearance -> 
                 None, BaseStyle -> {}, Evaluator -> Automatic, Method -> 
                 "Preemptive"], Alignment -> {Center, Center}, ImageSize -> 
                Dynamic[{
                  Automatic, 
                   3.5 (CurrentValue["FontCapHeight"]/AbsoluteCurrentValue[
                    Magnification])}]], 
               GraphicsBox[{{{{}, {}, 
                   TagBox[{
                    Directive[
                    Opacity[1.], 
                    RGBColor[0.368417, 0.506779, 0.709798], 
                    AbsoluteThickness[1]], 
                    LineBox[CompressedData["
1:eJwt0GtIE1AUB/BNXdnSfL+nbXPqbE3nlmIfmmfmiyxJHdo0+jB8kI8GtsAM
H0WzGcoq0fLVVpk6Ix9jZjQ/hGLRZBoM/WCiMtMCm8oUi9RMd3bhcvlxLodz
/jSxJCPfjkAgRB/cw7dlzleZVu4AjHeH2ojbrOM/7XhPgoV5gtWz1BudBRmO
YBeIzjHcM4sYxyE/Yv/grMfVfY0bEX5yBu61f1bnkjVdtWxXmPiwZzV/OMb5
T6MbbMWiyxWKmFKTO3iv7VpdbZmt/H3REwYNaNK2qGtxwAvEerSJ8faxYdcb
WPPo+nlL61SeL6idsV/DmFPhtNYPJJnoXJ5f+gY1AJZ16O7zIkpRLQWmYnG+
1OrS3h/GQLigRo8kSrMqzp2EJAruM9rWLZYnU2GyBr38vY9sb6aCdg4tudkv
kKtoIKRgHq99/HNcUujQF48WEKuIL/booM5DU3R3/Ez9wbBYiX75cMk9JIsB
kw1ohTKhrYwcAtJmNFPvQhrVhECQzYRx6cLH7FBQK9B8kjFFTw4Dk8z2P7et
cXowDIIr0OXbV0tXC5hQXISWdsuZ9q7hYLyC7memCfVD4aBLQKevO7m0Xz8F
w2y0ciL6jcSNBVR/dKY5e+bSZxYEHEUnL3iUfbt9GuRmzGNl5ex6EZUNYiN6
lSfacZhmw6YO3d5s+qmqjABNL7r+Cyn5Fz0SQp+jTQL6mfiZSOhsQlsKhUQD
nwOaJ+iudE9OVQsHWLZ6RTDN54GFA/c70AzC0tqjxCgQ9KDvVtNOqJRRUDKE
1h7zChrYjILYMXRrjOzWeBoXVmzzKlPjZdweLlQt2/oXa2WqHS50bKEdI14Z
PLJ48IyI+5fsJB2R9/KgxpYH1/Py3/19HtQ7of8DX2+iEw==
                    "]]}, 
                    Annotation[#, "Charting`Private`Tag$11202#1"]& ]}}, {}}, {
                DisplayFunction -> Identity, Ticks -> {Automatic, Automatic}, 
                 AxesOrigin -> {0, 0.9999999999766482}, 
                 FrameTicks -> {{{}, {}}, {{}, {}}}, 
                 GridLines -> {None, None}, DisplayFunction -> Identity, 
                 PlotRangePadding -> {{
                    Scaled[0.1], 
                    Scaled[0.1]}, {
                    Scaled[0.1], 
                    Scaled[0.1]}}, PlotRangeClipping -> True, ImagePadding -> 
                 All, DisplayFunction -> Identity, AspectRatio -> 1, 
                 Axes -> {False, False}, AxesLabel -> {None, None}, 
                 AxesOrigin -> {0, 0.9999999999766482}, DisplayFunction :> 
                 Identity, Frame -> {{True, True}, {True, True}}, 
                 FrameLabel -> {{None, None}, {None, None}}, FrameStyle -> 
                 Directive[
                   Opacity[0.5], 
                   Thickness[Tiny], 
                   RGBColor[0.368417, 0.506779, 0.709798]], 
                 FrameTicks -> {{None, None}, {None, None}}, 
                 GridLines -> {None, None}, GridLinesStyle -> Directive[
                   GrayLevel[0.5, 0.4]], ImageSize -> 
                 Dynamic[{
                   Automatic, 
                    3.5 (CurrentValue["FontCapHeight"]/AbsoluteCurrentValue[
                    Magnification])}], 
                 Method -> {
                  "DefaultBoundaryStyle" -> Automatic, 
                   "DefaultGraphicsInteraction" -> {
                    "Version" -> 1.2, "TrackMousePosition" -> {True, False}, 
                    "Effects" -> {
                    "Highlight" -> {"ratio" -> 2}, 
                    "HighlightPoint" -> {"ratio" -> 2}, 
                    "Droplines" -> {
                    "freeformCursorMode" -> True, 
                    "placement" -> {"x" -> "All", "y" -> "None"}}}}, 
                   "DefaultMeshStyle" -> AbsolutePointSize[6], 
                   "ScalingFunctions" -> None, 
                   "CoordinatesToolOptions" -> {"DisplayFunction" -> ({
                    (Identity[#]& )[
                    Part[#, 1]], 
                    (Identity[#]& )[
                    Part[#, 2]]}& ), "CopiedValueFunction" -> ({
                    (Identity[#]& )[
                    Part[#, 1]], 
                    (Identity[#]& )[
                    Part[#, 2]]}& )}}, 
                 PlotRange -> {{0., 20.}, {0.9999999999766482, 
                  1.0000000000394573`}}, PlotRangeClipping -> True, 
                 PlotRangePadding -> {{
                    Scaled[0.1], 
                    Scaled[0.1]}, {
                    Scaled[0.1], 
                    Scaled[0.1]}}, Ticks -> {Automatic, Automatic}}], 
               GridBox[{{
                  RowBox[{
                    TagBox["\"Domain: \"", "SummaryItemAnnotation"], 
                    "\[InvisibleSpace]", 
                    TagBox[
                    RowBox[{"{", 
                    RowBox[{"{", 
                    RowBox[{"0.`", ",", "20.`"}], "}"}], "}"}], 
                    "SummaryItem"]}]}, {
                  RowBox[{
                    TagBox["\"Output: \"", "SummaryItemAnnotation"], 
                    "\[InvisibleSpace]", 
                    TagBox["\"scalar\"", "SummaryItem"]}]}}, 
                GridBoxAlignment -> {
                 "Columns" -> {{Left}}, "Rows" -> {{Automatic}}}, AutoDelete -> 
                False, GridBoxItemSize -> {
                 "Columns" -> {{Automatic}}, "Rows" -> {{Automatic}}}, 
                GridBoxSpacings -> {
                 "Columns" -> {{2}}, "Rows" -> {{Automatic}}}, 
                BaseStyle -> {
                 ShowStringCharacters -> False, NumberMarks -> False, 
                  PrintPrecision -> 3, ShowSyntaxStyles -> False}]}}, 
             GridBoxAlignment -> {"Columns" -> {{Left}}, "Rows" -> {{Top}}}, 
             AutoDelete -> False, 
             GridBoxItemSize -> {
              "Columns" -> {{Automatic}}, "Rows" -> {{Automatic}}}, 
             BaselinePosition -> {1, 1}], True -> GridBox[{{
               PaneBox[
                ButtonBox[
                 DynamicBox[
                  FEPrivate`FrontEndResource[
                  "FEBitmaps", "SummaryBoxCloser"]], 
                 ButtonFunction :> (Typeset`open$$ = False), Appearance -> 
                 None, BaseStyle -> {}, Evaluator -> Automatic, Method -> 
                 "Preemptive"], Alignment -> {Center, Center}, ImageSize -> 
                Dynamic[{
                  Automatic, 
                   3.5 (CurrentValue["FontCapHeight"]/AbsoluteCurrentValue[
                    Magnification])}]], 
               GraphicsBox[{{{{}, {}, 
                   TagBox[{
                    Directive[
                    Opacity[1.], 
                    RGBColor[0.368417, 0.506779, 0.709798], 
                    AbsoluteThickness[1]], 
                    LineBox[CompressedData["
1:eJwt0GtIE1AUB/BNXdnSfL+nbXPqbE3nlmIfmmfmiyxJHdo0+jB8kI8GtsAM
H0WzGcoq0fLVVpk6Ix9jZjQ/hGLRZBoM/WCiMtMCm8oUi9RMd3bhcvlxLodz
/jSxJCPfjkAgRB/cw7dlzleZVu4AjHeH2ojbrOM/7XhPgoV5gtWz1BudBRmO
YBeIzjHcM4sYxyE/Yv/grMfVfY0bEX5yBu61f1bnkjVdtWxXmPiwZzV/OMb5
T6MbbMWiyxWKmFKTO3iv7VpdbZmt/H3REwYNaNK2qGtxwAvEerSJ8faxYdcb
WPPo+nlL61SeL6idsV/DmFPhtNYPJJnoXJ5f+gY1AJZ16O7zIkpRLQWmYnG+
1OrS3h/GQLigRo8kSrMqzp2EJAruM9rWLZYnU2GyBr38vY9sb6aCdg4tudkv
kKtoIKRgHq99/HNcUujQF48WEKuIL/booM5DU3R3/Ez9wbBYiX75cMk9JIsB
kw1ohTKhrYwcAtJmNFPvQhrVhECQzYRx6cLH7FBQK9B8kjFFTw4Dk8z2P7et
cXowDIIr0OXbV0tXC5hQXISWdsuZ9q7hYLyC7memCfVD4aBLQKevO7m0Xz8F
w2y0ciL6jcSNBVR/dKY5e+bSZxYEHEUnL3iUfbt9GuRmzGNl5ex6EZUNYiN6
lSfacZhmw6YO3d5s+qmqjABNL7r+Cyn5Fz0SQp+jTQL6mfiZSOhsQlsKhUQD
nwOaJ+iudE9OVQsHWLZ6RTDN54GFA/c70AzC0tqjxCgQ9KDvVtNOqJRRUDKE
1h7zChrYjILYMXRrjOzWeBoXVmzzKlPjZdweLlQt2/oXa2WqHS50bKEdI14Z
PLJ48IyI+5fsJB2R9/KgxpYH1/Py3/19HtQ7of8DX2+iEw==
                    "]]}, 
                    Annotation[#, "Charting`Private`Tag$11202#1"]& ]}}, {}}, {
                DisplayFunction -> Identity, Ticks -> {Automatic, Automatic}, 
                 AxesOrigin -> {0, 0.9999999999766482}, 
                 FrameTicks -> {{{}, {}}, {{}, {}}}, 
                 GridLines -> {None, None}, DisplayFunction -> Identity, 
                 PlotRangePadding -> {{
                    Scaled[0.1], 
                    Scaled[0.1]}, {
                    Scaled[0.1], 
                    Scaled[0.1]}}, PlotRangeClipping -> True, ImagePadding -> 
                 All, DisplayFunction -> Identity, AspectRatio -> 1, 
                 Axes -> {False, False}, AxesLabel -> {None, None}, 
                 AxesOrigin -> {0, 0.9999999999766482}, DisplayFunction :> 
                 Identity, Frame -> {{True, True}, {True, True}}, 
                 FrameLabel -> {{None, None}, {None, None}}, FrameStyle -> 
                 Directive[
                   Opacity[0.5], 
                   Thickness[Tiny], 
                   RGBColor[0.368417, 0.506779, 0.709798]], 
                 FrameTicks -> {{None, None}, {None, None}}, 
                 GridLines -> {None, None}, GridLinesStyle -> Directive[
                   GrayLevel[0.5, 0.4]], ImageSize -> 
                 Dynamic[{
                   Automatic, 
                    3.5 (CurrentValue["FontCapHeight"]/AbsoluteCurrentValue[
                    Magnification])}], 
                 Method -> {
                  "DefaultBoundaryStyle" -> Automatic, 
                   "DefaultGraphicsInteraction" -> {
                    "Version" -> 1.2, "TrackMousePosition" -> {True, False}, 
                    "Effects" -> {
                    "Highlight" -> {"ratio" -> 2}, 
                    "HighlightPoint" -> {"ratio" -> 2}, 
                    "Droplines" -> {
                    "freeformCursorMode" -> True, 
                    "placement" -> {"x" -> "All", "y" -> "None"}}}}, 
                   "DefaultMeshStyle" -> AbsolutePointSize[6], 
                   "ScalingFunctions" -> None, 
                   "CoordinatesToolOptions" -> {"DisplayFunction" -> ({
                    (Identity[#]& )[
                    Part[#, 1]], 
                    (Identity[#]& )[
                    Part[#, 2]]}& ), "CopiedValueFunction" -> ({
                    (Identity[#]& )[
                    Part[#, 1]], 
                    (Identity[#]& )[
                    Part[#, 2]]}& )}}, 
                 PlotRange -> {{0., 20.}, {0.9999999999766482, 
                  1.0000000000394573`}}, PlotRangeClipping -> True, 
                 PlotRangePadding -> {{
                    Scaled[0.1], 
                    Scaled[0.1]}, {
                    Scaled[0.1], 
                    Scaled[0.1]}}, Ticks -> {Automatic, Automatic}}], 
               GridBox[{{
                  RowBox[{
                    TagBox["\"Domain: \"", "SummaryItemAnnotation"], 
                    "\[InvisibleSpace]", 
                    TagBox[
                    RowBox[{"{", 
                    RowBox[{"{", 
                    RowBox[{"0.`", ",", "20.`"}], "}"}], "}"}], 
                    "SummaryItem"]}]}, {
                  RowBox[{
                    TagBox["\"Output: \"", "SummaryItemAnnotation"], 
                    "\[InvisibleSpace]", 
                    TagBox["\"scalar\"", "SummaryItem"]}]}, {
                  RowBox[{
                    TagBox["\"Order: \"", "SummaryItemAnnotation"], 
                    "\[InvisibleSpace]", 
                    TagBox["3", "SummaryItem"]}]}, {
                  RowBox[{
                    TagBox["\"Method: \"", "SummaryItemAnnotation"], 
                    "\[InvisibleSpace]", 
                    TagBox["\"Hermite\"", "SummaryItem"]}]}, {
                  RowBox[{
                    TagBox["\"Periodic: \"", "SummaryItemAnnotation"], 
                    "\[InvisibleSpace]", 
                    TagBox["False", "SummaryItem"]}]}}, 
                GridBoxAlignment -> {
                 "Columns" -> {{Left}}, "Rows" -> {{Automatic}}}, AutoDelete -> 
                False, GridBoxItemSize -> {
                 "Columns" -> {{Automatic}}, "Rows" -> {{Automatic}}}, 
                GridBoxSpacings -> {
                 "Columns" -> {{2}}, "Rows" -> {{Automatic}}}, 
                BaseStyle -> {
                 ShowStringCharacters -> False, NumberMarks -> False, 
                  PrintPrecision -> 3, ShowSyntaxStyles -> False}]}}, 
             GridBoxAlignment -> {"Columns" -> {{Left}}, "Rows" -> {{Top}}}, 
             AutoDelete -> False, 
             GridBoxItemSize -> {
              "Columns" -> {{Automatic}}, "Rows" -> {{Automatic}}}, 
             BaselinePosition -> {1, 1}]}, 
          Dynamic[Typeset`open$$], ImageSize -> Automatic]},
        "SummaryPanel"],
       DynamicModuleValues:>{}], "]"}],
     InterpolatingFunction[{{0., 20.}}, {
      5, 7, 1, {89}, {4}, 0, 0, 0, 0, Automatic, {}, {}, 
       False}, CompressedData["
1:eJxF0n0s1AEcBvBzd7/fZXZWiRYKoUhei3Dj+9UWZe0kmq6u5CSE8tK8tNA0
JkYLQztRVN5ucRoupJulXRQud/OSRSa51Lq8nHCXbGw927PPP8+fjxnv+ukw
KoVC0Vovh/I/splkQaj0EmwYC2QJk8O8WgcpW7z3LHFfgqiSKkno6gLvZI2i
s+0DfN+nJjI5Mmi6v1xcJx+BFLVq/4D/OMTcaoyQ+ExC+c2wVzXTU9CfbLj9
buY3GJPzH+zNVoDCabdZR84sqO6V15zJ+wlT/DzagN0vUAR42ltGKGFipJk7
6fobhoJtcyq054Ajz+IRwjn45DvhHnV2HrhiNz3p2jx8di6cdalegH4rTYgk
ahHERuHDHAcVCHWl7NkFFVRqsbpvvVyCooUnLN20P8DbqkwOvbIMjgdZLSL2
ClCOZ80zj6xCX6jUIdREDQ/Tja+JGBqI5ofXM5UaYLU2zfCG/4L2oMZSJF6D
+XOiyEJPCoa8jxP3lFGw38NmJ3WVgh4NUzFuHC0UmJa/iW3VQsOCIKMafSpm
07bFjydQUXWjR2LwkYqXp++YsB1oOBjkkZiZT0Ovd6r3HT9o2ODeaL7gS8f0
nIroiCQ6+o3mN49V0dH0QNrfUwN0VKbE+HSr6SipKRIY2hF4ke/NlwUQeD71
8qQynsCg4AxrZgGBgV6PYq2FBPqbd7YeGyDwxHkrapeCwKOFBSc9aSS696qL
24xJPEQL/+LiQqINS2rzwo9EiwRWon0kicb1T8X1GSSyXXMf65SSqElKfR5X
TaKg9Xr7UAuJ3KUQicdbEnWOBMqr5CT+KlUIn30lUbaSll+7SKKIuyNKQDCw
rLPWp0GfgbdNwaLJct1dXnq/HRlIN9ywvN0GRM4MdL1gEJXutr63y21+Xaa3
qRGyS7pHg/vMNrXc1HpTW6zu5f20/+aAsjChqiTBCTfeexj/AY4KRG0=
      "], {
      Developer`PackedArrayForm, {0, 2, 4, 6, 8, 10, 12, 14, 16, 18, 20, 22, 
       24, 26, 28, 30, 32, 34, 36, 38, 40, 42, 44, 46, 48, 50, 52, 54, 56, 58,
        60, 62, 64, 66, 68, 70, 72, 74, 76, 78, 80, 82, 84, 86, 88, 90, 92, 
       94, 96, 98, 100, 102, 104, 106, 108, 110, 112, 114, 116, 118, 120, 122,
        124, 126, 128, 130, 132, 134, 136, 138, 140, 142, 144, 146, 148, 150, 
       152, 154, 156, 158, 160, 162, 164, 166, 168, 170, 172, 174, 176, 
       178}, CompressedData["
1:eJxl0mtQlFUYB/B3YZfLushqIIIyLEmwBTqBSjSwgYp2UzAoUYkgbhIY10RQ
5BIZq4IuOggB1U6JmSIR6AqzPs8CAS1iiQoEYdtyV2EELxiBssF7Xl4+9OF8
+M3//8w8c86xDY3zi+BQFFU1exIbd6fxqXFPilo50ufKV4UcNPt4zjqdjfDy
I2PVk1XmW+bModSVrj8ZqzoG9Zcb0f0Ul09f56q+iDgdYkDbQxXXrcO8gf0G
PHp+2FG9/F+sPN34jj6d700uix9HP4fHdnq0jTYEKgaxTe4QzqH7vqYeRndw
7cWJYYrOX33w8upbOJRvWEysffCiixpj7jtGEmfOXBHU4fmS65sYu2i2XMYo
brozMQXXpipwl1Zsx9jt2tdnMdA5xorxmUs5crQ5lGrGuL67+Ct00GlMGZc/
/eMUqjO2CRgL3248jkfeP2JM0fvqHm/szsFT4mZDJo8yiM9Gn4QdBoxlPZUZ
+NaFV3gUfX9U0WRHKiredOUy+c5h030Yb7ddn7HUKT8eex1K9Ob3fW9xNJ7s
Esy7rSMjHO3+LuUwziwShaBrizeH2efGjuBd2FP4hGIcnLTCHxvW17Be3bIV
X7hylGLmqYaLmzFzX9R8rjvo54Xh531YFxa4oaXEne1HZrtgQKnTfJ7R1OuI
24psWR/Q2eFUpRXb/7lChFPrzFmv+dwK93YLWfeamqN5mAlrrVKIA9/xWXsX
8jEsyYj1lyIe/qkwYC1uofDHD3isPyyfgkUSLmsv5wmw+EifdVrnODwq12Mt
rb8P60QLFm4cBPe7HNbbl/YDV7Fg8cpemJQuOKRaA3khC6aO9UCuG/Eyt7HE
seguEFgTN9+d/mzQuxPWGhErLH2rdd+3g3buuWatueE2kWF7G/7pI956z33A
V3kTgm4R+xxe8YMkrg3Km4hzZVUnuvt+B1UtkzelJv/F+w2OVRAHKK9b4uZW
4J4htr5Tlv6tvAVsiok9lpaINWZquC0j/iQh7uEzeTNYSInLFvOmSzc1gVMW
8ZLpwxrtmkaISmNyTgvfK/4XuLmf+NwlexN5TQNEJBFf8CrJbTBsgFVxxLLR
4JGsoHrQRhPnjYqEVHUd/BpJvHvw5KSNaR10hhLr0kOXzfQhCIKJR9fHGqqq
AfYEEudb15a+IbsKip3Uwv3XKv/noQBiq4JaT8sUJVgwVvP9fIteU0JY17PZ
rzvmKU0Z6TdpzYbkoee0Yab2gPThWckeB9L3D8v2rzr6jcS7gLhdZJtkdS8B
sjYQy81jnb2eyqDmqo6eD393UWtQ8yGwLyU+p+4ZsS+IlTj1EEctCX2pvz1V
kitg9nmekxgbECP5DznqNo4=
       "]}, {Automatic}],
     Editable->False,
     SelectWithContents->True,
     Selectable->False]}], ",", 
   RowBox[{"G", "\[Rule]", 
    InterpretationBox[
     RowBox[{
      TagBox["InterpolatingFunction",
       "SummaryHead"], "[", 
      DynamicModuleBox[{Typeset`open$$ = False, Typeset`embedState$$ = 
       "Ready"}, 
       TemplateBox[{
         PaneSelectorBox[{False -> GridBox[{{
               PaneBox[
                ButtonBox[
                 DynamicBox[
                  FEPrivate`FrontEndResource[
                  "FEBitmaps", "SummaryBoxOpener"]], 
                 ButtonFunction :> (Typeset`open$$ = True), Appearance -> 
                 None, BaseStyle -> {}, Evaluator -> Automatic, Method -> 
                 "Preemptive"], Alignment -> {Center, Center}, ImageSize -> 
                Dynamic[{
                  Automatic, 
                   3.5 (CurrentValue["FontCapHeight"]/AbsoluteCurrentValue[
                    Magnification])}]], 
               GraphicsBox[{{{{}, {}, 
                   TagBox[{
                    Directive[
                    Opacity[1.], 
                    RGBColor[0.368417, 0.506779, 0.709798], 
                    AbsoluteThickness[1]], 
                    LineBox[CompressedData["
1:eJxTTMoPSmViYGCwAWIQ7XUxznL9/ml2nRJuD6tEntmblxzsPHz3iv2Rpw4z
YoH8SwERh7P3PbX/cVBc/aPwM3ulhRZvONU/2B/oP7LZW+iZ/dXZk6sjQ77a
94a+N73P/cx+98EdTX8//rLfHf/vd8a7p/YNXtO9bogzOHx+3iYcUfPUfrfn
dv4775gc/ldzvJhY8Nj+c6fd9Lk7WB0WfzyxdYbrNftbCnlL0oI4HBigIOps
09tIFW44v/OC/Z6QY7xwfjTXpmVtugJwvt12M94fkwXh/Ir+frPcR0Jwfv2n
W7XffUTgfNZvkcsebBCF8x+prJ149o8YnN9z79Os8ykScH7vYZ70q1skEfYb
SwZ+UJCG85c7R8pktcnA+d71uaueX5aF8/e4loRV2crD+YdmL0/qcFeA858+
WcfF/BbBzy9e79ixQBHOXyouFcXvoQTnOzLWMS78i+DL7K6WfLReGc5f1PVY
SDVMBc7vn+8yu4hLFc7XOMXPemgTgs9wtOT+gXA1ON+O9bLHKS51hPro2ZOv
bkTwK77F5L5O04DzS5Z3aDALaML56zX8Qk5tRfAD3/Pwz8nUgvPnnzZdnS+o
DecHvw2/5nscwXe/L1x0u1IHzn/2zPJ9loIunP/aOPI3y1UEf860Ry8W1OrB
+T0nWd3fKOnD+Y8clUycriH4n9JDGM/aGcD5ywJFDOpmIvhVyori7Z8QfBWG
x+8muBrC+Y31inwL5iP4WzhF5TZ8RvBnmbWWHvUzQvjX26nVaAWCX5W9pXXB
bwSfQ2/xWeEwYzg/57cbW8cqBN9IJODX//8IPgCgfPeK
                    "]]}, 
                    Annotation[#, "Charting`Private`Tag$11259#1"]& ]}}, {}}, {
                DisplayFunction -> Identity, Ticks -> {Automatic, Automatic}, 
                 AxesOrigin -> {0, 0}, FrameTicks -> {{{}, {}}, {{}, {}}}, 
                 GridLines -> {None, None}, DisplayFunction -> Identity, 
                 PlotRangePadding -> {{
                    Scaled[0.1], 
                    Scaled[0.1]}, {
                    Scaled[0.1], 
                    Scaled[0.1]}}, PlotRangeClipping -> True, ImagePadding -> 
                 All, DisplayFunction -> Identity, AspectRatio -> 1, 
                 Axes -> {False, False}, AxesLabel -> {None, None}, 
                 AxesOrigin -> {0, 0}, DisplayFunction :> Identity, 
                 Frame -> {{True, True}, {True, True}}, 
                 FrameLabel -> {{None, None}, {None, None}}, FrameStyle -> 
                 Directive[
                   Opacity[0.5], 
                   Thickness[Tiny], 
                   RGBColor[0.368417, 0.506779, 0.709798]], 
                 FrameTicks -> {{None, None}, {None, None}}, 
                 GridLines -> {None, None}, GridLinesStyle -> Directive[
                   GrayLevel[0.5, 0.4]], ImageSize -> 
                 Dynamic[{
                   Automatic, 
                    3.5 (CurrentValue["FontCapHeight"]/AbsoluteCurrentValue[
                    Magnification])}], 
                 Method -> {
                  "DefaultBoundaryStyle" -> Automatic, 
                   "DefaultGraphicsInteraction" -> {
                    "Version" -> 1.2, "TrackMousePosition" -> {True, False}, 
                    "Effects" -> {
                    "Highlight" -> {"ratio" -> 2}, 
                    "HighlightPoint" -> {"ratio" -> 2}, 
                    "Droplines" -> {
                    "freeformCursorMode" -> True, 
                    "placement" -> {"x" -> "All", "y" -> "None"}}}}, 
                   "DefaultMeshStyle" -> AbsolutePointSize[6], 
                   "ScalingFunctions" -> None, 
                   "CoordinatesToolOptions" -> {"DisplayFunction" -> ({
                    (Identity[#]& )[
                    Part[#, 1]], 
                    (Identity[#]& )[
                    Part[#, 2]]}& ), "CopiedValueFunction" -> ({
                    (Identity[#]& )[
                    Part[#, 1]], 
                    (Identity[#]& )[
                    Part[#, 2]]}& )}}, 
                 PlotRange -> {{0., 20.}, {0., 0.6899999999884737}}, 
                 PlotRangeClipping -> True, PlotRangePadding -> {{
                    Scaled[0.1], 
                    Scaled[0.1]}, {
                    Scaled[0.1], 
                    Scaled[0.1]}}, Ticks -> {Automatic, Automatic}}], 
               GridBox[{{
                  RowBox[{
                    TagBox["\"Domain: \"", "SummaryItemAnnotation"], 
                    "\[InvisibleSpace]", 
                    TagBox[
                    RowBox[{"{", 
                    RowBox[{"{", 
                    RowBox[{"0.`", ",", "20.`"}], "}"}], "}"}], 
                    "SummaryItem"]}]}, {
                  RowBox[{
                    TagBox["\"Output: \"", "SummaryItemAnnotation"], 
                    "\[InvisibleSpace]", 
                    TagBox["\"scalar\"", "SummaryItem"]}]}}, 
                GridBoxAlignment -> {
                 "Columns" -> {{Left}}, "Rows" -> {{Automatic}}}, AutoDelete -> 
                False, GridBoxItemSize -> {
                 "Columns" -> {{Automatic}}, "Rows" -> {{Automatic}}}, 
                GridBoxSpacings -> {
                 "Columns" -> {{2}}, "Rows" -> {{Automatic}}}, 
                BaseStyle -> {
                 ShowStringCharacters -> False, NumberMarks -> False, 
                  PrintPrecision -> 3, ShowSyntaxStyles -> False}]}}, 
             GridBoxAlignment -> {"Columns" -> {{Left}}, "Rows" -> {{Top}}}, 
             AutoDelete -> False, 
             GridBoxItemSize -> {
              "Columns" -> {{Automatic}}, "Rows" -> {{Automatic}}}, 
             BaselinePosition -> {1, 1}], True -> GridBox[{{
               PaneBox[
                ButtonBox[
                 DynamicBox[
                  FEPrivate`FrontEndResource[
                  "FEBitmaps", "SummaryBoxCloser"]], 
                 ButtonFunction :> (Typeset`open$$ = False), Appearance -> 
                 None, BaseStyle -> {}, Evaluator -> Automatic, Method -> 
                 "Preemptive"], Alignment -> {Center, Center}, ImageSize -> 
                Dynamic[{
                  Automatic, 
                   3.5 (CurrentValue["FontCapHeight"]/AbsoluteCurrentValue[
                    Magnification])}]], 
               GraphicsBox[{{{{}, {}, 
                   TagBox[{
                    Directive[
                    Opacity[1.], 
                    RGBColor[0.368417, 0.506779, 0.709798], 
                    AbsoluteThickness[1]], 
                    LineBox[CompressedData["
1:eJxTTMoPSmViYGCwAWIQ7XUxznL9/ml2nRJuD6tEntmblxzsPHz3iv2Rpw4z
YoH8SwERh7P3PbX/cVBc/aPwM3ulhRZvONU/2B/oP7LZW+iZ/dXZk6sjQ77a
94a+N73P/cx+98EdTX8//rLfHf/vd8a7p/YNXtO9bogzOHx+3iYcUfPUfrfn
dv4775gc/ldzvJhY8Nj+c6fd9Lk7WB0WfzyxdYbrNftbCnlL0oI4HBigIOps
09tIFW44v/OC/Z6QY7xwfjTXpmVtugJwvt12M94fkwXh/Ir+frPcR0Jwfv2n
W7XffUTgfNZvkcsebBCF8x+prJ149o8YnN9z79Os8ykScH7vYZ70q1skEfYb
SwZ+UJCG85c7R8pktcnA+d71uaueX5aF8/e4loRV2crD+YdmL0/qcFeA858+
WcfF/BbBzy9e79ixQBHOXyouFcXvoQTnOzLWMS78i+DL7K6WfLReGc5f1PVY
SDVMBc7vn+8yu4hLFc7XOMXPemgTgs9wtOT+gXA1ON+O9bLHKS51hPro2ZOv
bkTwK77F5L5O04DzS5Z3aDALaML56zX8Qk5tRfAD3/Pwz8nUgvPnnzZdnS+o
DecHvw2/5nscwXe/L1x0u1IHzn/2zPJ9loIunP/aOPI3y1UEf860Ry8W1OrB
+T0nWd3fKOnD+Y8clUycriH4n9JDGM/aGcD5ywJFDOpmIvhVyori7Z8QfBWG
x+8muBrC+Y31inwL5iP4WzhF5TZ8RvBnmbWWHvUzQvjX26nVaAWCX5W9pXXB
bwSfQ2/xWeEwYzg/57cbW8cqBN9IJODX//8IPgCgfPeK
                    "]]}, 
                    Annotation[#, "Charting`Private`Tag$11259#1"]& ]}}, {}}, {
                DisplayFunction -> Identity, Ticks -> {Automatic, Automatic}, 
                 AxesOrigin -> {0, 0}, FrameTicks -> {{{}, {}}, {{}, {}}}, 
                 GridLines -> {None, None}, DisplayFunction -> Identity, 
                 PlotRangePadding -> {{
                    Scaled[0.1], 
                    Scaled[0.1]}, {
                    Scaled[0.1], 
                    Scaled[0.1]}}, PlotRangeClipping -> True, ImagePadding -> 
                 All, DisplayFunction -> Identity, AspectRatio -> 1, 
                 Axes -> {False, False}, AxesLabel -> {None, None}, 
                 AxesOrigin -> {0, 0}, DisplayFunction :> Identity, 
                 Frame -> {{True, True}, {True, True}}, 
                 FrameLabel -> {{None, None}, {None, None}}, FrameStyle -> 
                 Directive[
                   Opacity[0.5], 
                   Thickness[Tiny], 
                   RGBColor[0.368417, 0.506779, 0.709798]], 
                 FrameTicks -> {{None, None}, {None, None}}, 
                 GridLines -> {None, None}, GridLinesStyle -> Directive[
                   GrayLevel[0.5, 0.4]], ImageSize -> 
                 Dynamic[{
                   Automatic, 
                    3.5 (CurrentValue["FontCapHeight"]/AbsoluteCurrentValue[
                    Magnification])}], 
                 Method -> {
                  "DefaultBoundaryStyle" -> Automatic, 
                   "DefaultGraphicsInteraction" -> {
                    "Version" -> 1.2, "TrackMousePosition" -> {True, False}, 
                    "Effects" -> {
                    "Highlight" -> {"ratio" -> 2}, 
                    "HighlightPoint" -> {"ratio" -> 2}, 
                    "Droplines" -> {
                    "freeformCursorMode" -> True, 
                    "placement" -> {"x" -> "All", "y" -> "None"}}}}, 
                   "DefaultMeshStyle" -> AbsolutePointSize[6], 
                   "ScalingFunctions" -> None, 
                   "CoordinatesToolOptions" -> {"DisplayFunction" -> ({
                    (Identity[#]& )[
                    Part[#, 1]], 
                    (Identity[#]& )[
                    Part[#, 2]]}& ), "CopiedValueFunction" -> ({
                    (Identity[#]& )[
                    Part[#, 1]], 
                    (Identity[#]& )[
                    Part[#, 2]]}& )}}, 
                 PlotRange -> {{0., 20.}, {0., 0.6899999999884737}}, 
                 PlotRangeClipping -> True, PlotRangePadding -> {{
                    Scaled[0.1], 
                    Scaled[0.1]}, {
                    Scaled[0.1], 
                    Scaled[0.1]}}, Ticks -> {Automatic, Automatic}}], 
               GridBox[{{
                  RowBox[{
                    TagBox["\"Domain: \"", "SummaryItemAnnotation"], 
                    "\[InvisibleSpace]", 
                    TagBox[
                    RowBox[{"{", 
                    RowBox[{"{", 
                    RowBox[{"0.`", ",", "20.`"}], "}"}], "}"}], 
                    "SummaryItem"]}]}, {
                  RowBox[{
                    TagBox["\"Output: \"", "SummaryItemAnnotation"], 
                    "\[InvisibleSpace]", 
                    TagBox["\"scalar\"", "SummaryItem"]}]}, {
                  RowBox[{
                    TagBox["\"Order: \"", "SummaryItemAnnotation"], 
                    "\[InvisibleSpace]", 
                    TagBox["3", "SummaryItem"]}]}, {
                  RowBox[{
                    TagBox["\"Method: \"", "SummaryItemAnnotation"], 
                    "\[InvisibleSpace]", 
                    TagBox["\"Hermite\"", "SummaryItem"]}]}, {
                  RowBox[{
                    TagBox["\"Periodic: \"", "SummaryItemAnnotation"], 
                    "\[InvisibleSpace]", 
                    TagBox["False", "SummaryItem"]}]}}, 
                GridBoxAlignment -> {
                 "Columns" -> {{Left}}, "Rows" -> {{Automatic}}}, AutoDelete -> 
                False, GridBoxItemSize -> {
                 "Columns" -> {{Automatic}}, "Rows" -> {{Automatic}}}, 
                GridBoxSpacings -> {
                 "Columns" -> {{2}}, "Rows" -> {{Automatic}}}, 
                BaseStyle -> {
                 ShowStringCharacters -> False, NumberMarks -> False, 
                  PrintPrecision -> 3, ShowSyntaxStyles -> False}]}}, 
             GridBoxAlignment -> {"Columns" -> {{Left}}, "Rows" -> {{Top}}}, 
             AutoDelete -> False, 
             GridBoxItemSize -> {
              "Columns" -> {{Automatic}}, "Rows" -> {{Automatic}}}, 
             BaselinePosition -> {1, 1}]}, 
          Dynamic[Typeset`open$$], ImageSize -> Automatic]},
        "SummaryPanel"],
       DynamicModuleValues:>{}], "]"}],
     InterpolatingFunction[{{0., 20.}}, {
      5, 7, 1, {89}, {4}, 0, 0, 0, 0, Automatic, {}, {}, 
       False}, CompressedData["
1:eJxF0n0s1AEcBvBzd7/fZXZWiRYKoUhei3Dj+9UWZe0kmq6u5CSE8tK8tNA0
JkYLQztRVN5ucRoupJulXRQud/OSRSa51Lq8nHCXbGw927PPP8+fjxnv+ukw
KoVC0Vovh/I/splkQaj0EmwYC2QJk8O8WgcpW7z3LHFfgqiSKkno6gLvZI2i
s+0DfN+nJjI5Mmi6v1xcJx+BFLVq/4D/OMTcaoyQ+ExC+c2wVzXTU9CfbLj9
buY3GJPzH+zNVoDCabdZR84sqO6V15zJ+wlT/DzagN0vUAR42ltGKGFipJk7
6fobhoJtcyq054Ajz+IRwjn45DvhHnV2HrhiNz3p2jx8di6cdalegH4rTYgk
ahHERuHDHAcVCHWl7NkFFVRqsbpvvVyCooUnLN20P8DbqkwOvbIMjgdZLSL2
ClCOZ80zj6xCX6jUIdREDQ/Tja+JGBqI5ofXM5UaYLU2zfCG/4L2oMZSJF6D
+XOiyEJPCoa8jxP3lFGw38NmJ3WVgh4NUzFuHC0UmJa/iW3VQsOCIKMafSpm
07bFjydQUXWjR2LwkYqXp++YsB1oOBjkkZiZT0Ovd6r3HT9o2ODeaL7gS8f0
nIroiCQ6+o3mN49V0dH0QNrfUwN0VKbE+HSr6SipKRIY2hF4ke/NlwUQeD71
8qQynsCg4AxrZgGBgV6PYq2FBPqbd7YeGyDwxHkrapeCwKOFBSc9aSS696qL
24xJPEQL/+LiQqINS2rzwo9EiwRWon0kicb1T8X1GSSyXXMf65SSqElKfR5X
TaKg9Xr7UAuJ3KUQicdbEnWOBMqr5CT+KlUIn30lUbaSll+7SKKIuyNKQDCw
rLPWp0GfgbdNwaLJct1dXnq/HRlIN9ywvN0GRM4MdL1gEJXutr63y21+Xaa3
qRGyS7pHg/vMNrXc1HpTW6zu5f20/+aAsjChqiTBCTfeexj/AY4KRG0=
      "], {
      Developer`PackedArrayForm, {0, 2, 4, 6, 8, 10, 12, 14, 16, 18, 20, 22, 
       24, 26, 28, 30, 32, 34, 36, 38, 40, 42, 44, 46, 48, 50, 52, 54, 56, 58,
        60, 62, 64, 66, 68, 70, 72, 74, 76, 78, 80, 82, 84, 86, 88, 90, 92, 
       94, 96, 98, 100, 102, 104, 106, 108, 110, 112, 114, 116, 118, 120, 122,
        124, 126, 128, 130, 132, 134, 136, 138, 140, 142, 144, 146, 148, 150, 
       152, 154, 156, 158, 160, 162, 164, 166, 168, 170, 172, 174, 176, 
       178}, CompressedData["
1:eJzVzf8z1HkcB/DPWhcpdonLDFc2X7NOiAujfa900UXOt8mlpMVRyoqItCGZ
0OEYtco2rPL15Ltqzty9PhYppA3lW9Zyuy1rNemiL9Teh/6Ke828fnjM8/WF
xmL7hpMwDGsiWrfOfeq87iuEYYjfOkiCo73jbV+9KFzpI4HMknP9q12d6x6S
wDux2+ncmsvHw0pJUHpm9GncmgNPTfuoQPvYlR0xa77Xrj9BBu19nbzINTfN
BL9WB9qu4sbgVadmRMoFVCgcSdPzIaxMWWYP/LwZ7GpFb3ev5R3tI+lG0Ex2
NTYhTGKiyHBHczDQ3tGl3EQY13t1/bgN7PB3iOzbtHq/+hVutgvkGjcp3FWL
vWsq7BlgYbAU67Nq3Gt2rsUNPLbP85Z0iP2Yw9/73d8PBQVxi0WElZPa1HS5
N/C14IEJYSzwtdGWfj8gh8YlFGoT+bEvBmGFgXBMRjk9RSWslh/MSgsGqy6H
7TsJY/am5wyNWbDhpx/ehFJW/z0PpOaHQ2dGe+ZpLeKfrmPo2zsnwNL0Y7aH
JmGJ6YLpxWggezibVG8g5lmPQqbrYsFyvFWvdj3horzzptIEEM94MF3UCMsL
91ppXQBWT/EgUiX8iVF22CYNglK2mHExwvp+OS8oGXDkKS/SZlmKlFfJl2nd
2WDPOnHZ950UpS6rsM9/kw+z7HABd45wxGKr1e1rwC2hbksRE067/TghtRjO
qmlMhQ0QXoh9U5PEh7KVjbuTcOJe6aX+PfYV4KR6UtRSLUUwP9fRbF8LTENV
Rs9vUlSiWtUhnGkED5WN/s1sKcK2Bvk3t7VCw76coQhPKXL9MSSTc/RP6HS7
UltEkyJxkMWtuQ8AEXTP4cZ5CWpI5gfkhHQAQ/dXypM6CYpxD1mIT+oGE/+A
g2UsCbKhj5Xsj+qD3vcZ8/HrJChRZe93B22eQZP8znFV7j+o9KZovLxrCAyd
tpZHUQnzOMYlOqPQqjtSrxM9jdSdL2YnOopghlMvyKuZQiO0ze5R1tNAr7SW
5IIY2eyxYzweksJolkO1jClGf90v+Hy1Wwbl0QYblk9Pogavd9qD07PAlJHv
CF1FSF9gYWm6XQH+cZ61ocsvET9gRqxx6zXwLw3QFexxdHdjaI9R9xtgH7kS
S7cYQ+eUmdtMVhagilvp6KU+ihLDdPiO6/+FiInk5LrhYWQujRdwjd9B9YWd
DznXXiAsIX75xoFF8JI/T5Ewn6PbuUkGeWlLEH2DHJxnMISq9Fo41Oz38LeP
l93AzAB6mXiTyuB9gOgmpGlb9QzlTlBD7R58hNGB5lHrX4ToDMT0Y6JP4CR/
cLZ46QkyOnnqfYvmCkwytGVbDHuRQ/++IR/3z1Az5ovP0R6hXqYZLsz+An0H
iuipWV1oytrcs4WvBH2/wYtuvA501+haZ8wuDH/iZHuosKwdMZzpPY9KMHxd
fr0gyRHQksKJN7GehGvkdDVQdNqQ0PiD1h/xJLzTPKuzsvwegsrPtr/LSLjC
SkTNNGxC6pf5h3YHqeDmL1AFR1GDVgrUFPVCFfw664hLWxgfJb+kTD5zJ+MJ
trOlgvRcdEbZ2FWGk3FstXQULjIH52+DAwYZ2P+8/gPiSGMm
       "]}, {Automatic}],
     Editable->False,
     SelectWithContents->True,
     Selectable->False]}], ",", 
   RowBox[{"h", "\[Rule]", 
    InterpretationBox[
     RowBox[{
      TagBox["InterpolatingFunction",
       "SummaryHead"], "[", 
      DynamicModuleBox[{Typeset`open$$ = False, Typeset`embedState$$ = 
       "Ready"}, 
       TemplateBox[{
         PaneSelectorBox[{False -> GridBox[{{
               PaneBox[
                ButtonBox[
                 DynamicBox[
                  FEPrivate`FrontEndResource[
                  "FEBitmaps", "SummaryBoxOpener"]], 
                 ButtonFunction :> (Typeset`open$$ = True), Appearance -> 
                 None, BaseStyle -> {}, Evaluator -> Automatic, Method -> 
                 "Preemptive"], Alignment -> {Center, Center}, ImageSize -> 
                Dynamic[{
                  Automatic, 
                   3.5 (CurrentValue["FontCapHeight"]/AbsoluteCurrentValue[
                    Magnification])}]], 
               GraphicsBox[{{{{}, {}, 
                   TagBox[{
                    Directive[
                    Opacity[1.], 
                    RGBColor[0.368417, 0.506779, 0.709798], 
                    AbsoluteThickness[1]], 
                    LineBox[CompressedData["
1:eJwB0QMu/CFib1JlAgAAADwAAAACAAAAStFeOa+/lj7AYolBYOWwPzd0wYnD
3dQ/2Q/QZGPlsD/SUFjDa77lPxntWQNv5bA/IqE47Akn8D9AozosnOWwP9Wb
k3tZVPU/+I+Ra0zmsD+7wbiC/fH6P3bbHHl16bA/gEqXStgXAECl5T4HvfWw
P7tJtw/c7gJAFCLntwcvsT/ziT6XnbgFQFibTNHzJ7I/2iBupGZSCEAzjvxl
/Um1P1rNgu1ZJAtAB4jC2BJmuT+J0D+8VMYNQIluQTNAPL0/WwqypoYtEEBy
yu2YjX/APz63Ng34kxFACdCqpueJwj94j482beISQCBMRKhNccQ/f/LaffdM
FEBPuk04oIHGPwX2WabgsBVA/MhkmkmIyD/iJK2RzfwWQFJPWPD+a8o/jN7y
ms9kGEBKyLvUoHjMP43DDGfVtBlA8rj7rE5izj9bMxlR8CAbQP7N1Yl0OtA/
p0NZHGqGHEDpjzQm7T7RP0t/barn0x1AUI6BvOsx0j+8RXRWej0fQHyGBppg
OdM/wpunYohHIEAtu3lxWy/UP+XkrgoD7SBAy8DzsYEg1T9vc69BiKAhQDzA
pTkeJtY/pRcaWg9IIkA2/EW7QBrXP0EBfgGh/SJAKTIehNki2D8cu3sZ4q8j
QDQ5/bWdJtk/oorjEiVWJEDVfMrh5xjaP4+fRJtyCiVAjbrPVKgf2z8oyg8F
wrIlQNo0w8HuFNw/AMV038BXJkAmgL2XYAXdPz4F00jKCidAYsXvtEgK3j8o
W5uT1bEnQPJGEMy2/d4/ePZcbetmKEA8YTSVzQLgP3SniCgDEClAKL1XwQJ+
4D+vKE5UyrUpQIOB/qHN9uA/Ue8MD5xpKkDVQkGm03nhP5/LNatvEStAOCJ7
pxz04T9T7VfWTccrQID+UMygeOI/R98Tctt5LEAfQ6qluvriP+bmOe9qIC1A
z6X6exd04z/rM1n7BNUtQGIF53Wv9+M/nJbi6KB9LkAGg8psinLkP4zJBUfs
Ii9AA2kxGPvq5D/iQSI0QtYvQN9LNOembeU/8mdUAc0+MEDOTC6zleflP6ZR
FDB+mTBAmkrEor9r5j96IyEXh/IwQLuw3UZ/7eY/JADj7pBFMUD4NO7ngWbn
P4F/IQ6gnzFAF7aarL/p5z+0CRUesPMxQFVVPm5AZOg/mjaFdcVOMkB18X1T
/OjoP59LQoUyqDJA9vVA7U1r6T96a7SFoPsyQJ0Y+4Pi5Ok/CC6jzRNWM0Au
OFE+smjqP2z7RgaIqjNA5nWe9cTj6j8yFFD6//8zQIR2gC1SYOs/7j3Nsg==

                    "]]}, 
                    Annotation[#, "Charting`Private`Tag$11316#1"]& ]}}, {}}, {
                DisplayFunction -> Identity, Ticks -> {Automatic, Automatic}, 
                 AxesOrigin -> {0, 0}, FrameTicks -> {{{}, {}}, {{}, {}}}, 
                 GridLines -> {None, None}, DisplayFunction -> Identity, 
                 PlotRangePadding -> {{
                    Scaled[0.1], 
                    Scaled[0.1]}, {
                    Scaled[0.1], 
                    Scaled[0.1]}}, PlotRangeClipping -> True, ImagePadding -> 
                 All, DisplayFunction -> Identity, AspectRatio -> 1, 
                 Axes -> {False, False}, AxesLabel -> {None, None}, 
                 AxesOrigin -> {0, 0}, DisplayFunction :> Identity, 
                 Frame -> {{True, True}, {True, True}}, 
                 FrameLabel -> {{None, None}, {None, None}}, FrameStyle -> 
                 Directive[
                   Opacity[0.5], 
                   Thickness[Tiny], 
                   RGBColor[0.368417, 0.506779, 0.709798]], 
                 FrameTicks -> {{None, None}, {None, None}}, 
                 GridLines -> {None, None}, GridLinesStyle -> Directive[
                   GrayLevel[0.5, 0.4]], ImageSize -> 
                 Dynamic[{
                   Automatic, 
                    3.5 (CurrentValue["FontCapHeight"]/AbsoluteCurrentValue[
                    Magnification])}], 
                 Method -> {
                  "DefaultBoundaryStyle" -> Automatic, 
                   "DefaultGraphicsInteraction" -> {
                    "Version" -> 1.2, "TrackMousePosition" -> {True, False}, 
                    "Effects" -> {
                    "Highlight" -> {"ratio" -> 2}, 
                    "HighlightPoint" -> {"ratio" -> 2}, 
                    "Droplines" -> {
                    "freeformCursorMode" -> True, 
                    "placement" -> {"x" -> "All", "y" -> "None"}}}}, 
                   "DefaultMeshStyle" -> AbsolutePointSize[6], 
                   "ScalingFunctions" -> None, 
                   "CoordinatesToolOptions" -> {"DisplayFunction" -> ({
                    (Identity[#]& )[
                    Part[#, 1]], 
                    (Identity[#]& )[
                    Part[#, 2]]}& ), "CopiedValueFunction" -> ({
                    (Identity[#]& )[
                    Part[#, 1]], 
                    (Identity[#]& )[
                    Part[#, 2]]}& )}}, 
                 PlotRange -> {{0., 20.}, {0., 0.8555079354006954}}, 
                 PlotRangeClipping -> True, PlotRangePadding -> {{
                    Scaled[0.1], 
                    Scaled[0.1]}, {
                    Scaled[0.1], 
                    Scaled[0.1]}}, Ticks -> {Automatic, Automatic}}], 
               GridBox[{{
                  RowBox[{
                    TagBox["\"Domain: \"", "SummaryItemAnnotation"], 
                    "\[InvisibleSpace]", 
                    TagBox[
                    RowBox[{"{", 
                    RowBox[{"{", 
                    RowBox[{"0.`", ",", "20.`"}], "}"}], "}"}], 
                    "SummaryItem"]}]}, {
                  RowBox[{
                    TagBox["\"Output: \"", "SummaryItemAnnotation"], 
                    "\[InvisibleSpace]", 
                    TagBox["\"scalar\"", "SummaryItem"]}]}}, 
                GridBoxAlignment -> {
                 "Columns" -> {{Left}}, "Rows" -> {{Automatic}}}, AutoDelete -> 
                False, GridBoxItemSize -> {
                 "Columns" -> {{Automatic}}, "Rows" -> {{Automatic}}}, 
                GridBoxSpacings -> {
                 "Columns" -> {{2}}, "Rows" -> {{Automatic}}}, 
                BaseStyle -> {
                 ShowStringCharacters -> False, NumberMarks -> False, 
                  PrintPrecision -> 3, ShowSyntaxStyles -> False}]}}, 
             GridBoxAlignment -> {"Columns" -> {{Left}}, "Rows" -> {{Top}}}, 
             AutoDelete -> False, 
             GridBoxItemSize -> {
              "Columns" -> {{Automatic}}, "Rows" -> {{Automatic}}}, 
             BaselinePosition -> {1, 1}], True -> GridBox[{{
               PaneBox[
                ButtonBox[
                 DynamicBox[
                  FEPrivate`FrontEndResource[
                  "FEBitmaps", "SummaryBoxCloser"]], 
                 ButtonFunction :> (Typeset`open$$ = False), Appearance -> 
                 None, BaseStyle -> {}, Evaluator -> Automatic, Method -> 
                 "Preemptive"], Alignment -> {Center, Center}, ImageSize -> 
                Dynamic[{
                  Automatic, 
                   3.5 (CurrentValue["FontCapHeight"]/AbsoluteCurrentValue[
                    Magnification])}]], 
               GraphicsBox[{{{{}, {}, 
                   TagBox[{
                    Directive[
                    Opacity[1.], 
                    RGBColor[0.368417, 0.506779, 0.709798], 
                    AbsoluteThickness[1]], 
                    LineBox[CompressedData["
1:eJwB0QMu/CFib1JlAgAAADwAAAACAAAAStFeOa+/lj7AYolBYOWwPzd0wYnD
3dQ/2Q/QZGPlsD/SUFjDa77lPxntWQNv5bA/IqE47Akn8D9AozosnOWwP9Wb
k3tZVPU/+I+Ra0zmsD+7wbiC/fH6P3bbHHl16bA/gEqXStgXAECl5T4HvfWw
P7tJtw/c7gJAFCLntwcvsT/ziT6XnbgFQFibTNHzJ7I/2iBupGZSCEAzjvxl
/Um1P1rNgu1ZJAtAB4jC2BJmuT+J0D+8VMYNQIluQTNAPL0/WwqypoYtEEBy
yu2YjX/APz63Ng34kxFACdCqpueJwj94j482beISQCBMRKhNccQ/f/LaffdM
FEBPuk04oIHGPwX2WabgsBVA/MhkmkmIyD/iJK2RzfwWQFJPWPD+a8o/jN7y
ms9kGEBKyLvUoHjMP43DDGfVtBlA8rj7rE5izj9bMxlR8CAbQP7N1Yl0OtA/
p0NZHGqGHEDpjzQm7T7RP0t/barn0x1AUI6BvOsx0j+8RXRWej0fQHyGBppg
OdM/wpunYohHIEAtu3lxWy/UP+XkrgoD7SBAy8DzsYEg1T9vc69BiKAhQDzA
pTkeJtY/pRcaWg9IIkA2/EW7QBrXP0EBfgGh/SJAKTIehNki2D8cu3sZ4q8j
QDQ5/bWdJtk/oorjEiVWJEDVfMrh5xjaP4+fRJtyCiVAjbrPVKgf2z8oyg8F
wrIlQNo0w8HuFNw/AMV038BXJkAmgL2XYAXdPz4F00jKCidAYsXvtEgK3j8o
W5uT1bEnQPJGEMy2/d4/ePZcbetmKEA8YTSVzQLgP3SniCgDEClAKL1XwQJ+
4D+vKE5UyrUpQIOB/qHN9uA/Ue8MD5xpKkDVQkGm03nhP5/LNatvEStAOCJ7
pxz04T9T7VfWTccrQID+UMygeOI/R98Tctt5LEAfQ6qluvriP+bmOe9qIC1A
z6X6exd04z/rM1n7BNUtQGIF53Wv9+M/nJbi6KB9LkAGg8psinLkP4zJBUfs
Ii9AA2kxGPvq5D/iQSI0QtYvQN9LNOembeU/8mdUAc0+MEDOTC6zleflP6ZR
FDB+mTBAmkrEor9r5j96IyEXh/IwQLuw3UZ/7eY/JADj7pBFMUD4NO7ngWbn
P4F/IQ6gnzFAF7aarL/p5z+0CRUesPMxQFVVPm5AZOg/mjaFdcVOMkB18X1T
/OjoP59LQoUyqDJA9vVA7U1r6T96a7SFoPsyQJ0Y+4Pi5Ok/CC6jzRNWM0Au
OFE+smjqP2z7RgaIqjNA5nWe9cTj6j8yFFD6//8zQIR2gC1SYOs/7j3Nsg==

                    "]]}, 
                    Annotation[#, "Charting`Private`Tag$11316#1"]& ]}}, {}}, {
                DisplayFunction -> Identity, Ticks -> {Automatic, Automatic}, 
                 AxesOrigin -> {0, 0}, FrameTicks -> {{{}, {}}, {{}, {}}}, 
                 GridLines -> {None, None}, DisplayFunction -> Identity, 
                 PlotRangePadding -> {{
                    Scaled[0.1], 
                    Scaled[0.1]}, {
                    Scaled[0.1], 
                    Scaled[0.1]}}, PlotRangeClipping -> True, ImagePadding -> 
                 All, DisplayFunction -> Identity, AspectRatio -> 1, 
                 Axes -> {False, False}, AxesLabel -> {None, None}, 
                 AxesOrigin -> {0, 0}, DisplayFunction :> Identity, 
                 Frame -> {{True, True}, {True, True}}, 
                 FrameLabel -> {{None, None}, {None, None}}, FrameStyle -> 
                 Directive[
                   Opacity[0.5], 
                   Thickness[Tiny], 
                   RGBColor[0.368417, 0.506779, 0.709798]], 
                 FrameTicks -> {{None, None}, {None, None}}, 
                 GridLines -> {None, None}, GridLinesStyle -> Directive[
                   GrayLevel[0.5, 0.4]], ImageSize -> 
                 Dynamic[{
                   Automatic, 
                    3.5 (CurrentValue["FontCapHeight"]/AbsoluteCurrentValue[
                    Magnification])}], 
                 Method -> {
                  "DefaultBoundaryStyle" -> Automatic, 
                   "DefaultGraphicsInteraction" -> {
                    "Version" -> 1.2, "TrackMousePosition" -> {True, False}, 
                    "Effects" -> {
                    "Highlight" -> {"ratio" -> 2}, 
                    "HighlightPoint" -> {"ratio" -> 2}, 
                    "Droplines" -> {
                    "freeformCursorMode" -> True, 
                    "placement" -> {"x" -> "All", "y" -> "None"}}}}, 
                   "DefaultMeshStyle" -> AbsolutePointSize[6], 
                   "ScalingFunctions" -> None, 
                   "CoordinatesToolOptions" -> {"DisplayFunction" -> ({
                    (Identity[#]& )[
                    Part[#, 1]], 
                    (Identity[#]& )[
                    Part[#, 2]]}& ), "CopiedValueFunction" -> ({
                    (Identity[#]& )[
                    Part[#, 1]], 
                    (Identity[#]& )[
                    Part[#, 2]]}& )}}, 
                 PlotRange -> {{0., 20.}, {0., 0.8555079354006954}}, 
                 PlotRangeClipping -> True, PlotRangePadding -> {{
                    Scaled[0.1], 
                    Scaled[0.1]}, {
                    Scaled[0.1], 
                    Scaled[0.1]}}, Ticks -> {Automatic, Automatic}}], 
               GridBox[{{
                  RowBox[{
                    TagBox["\"Domain: \"", "SummaryItemAnnotation"], 
                    "\[InvisibleSpace]", 
                    TagBox[
                    RowBox[{"{", 
                    RowBox[{"{", 
                    RowBox[{"0.`", ",", "20.`"}], "}"}], "}"}], 
                    "SummaryItem"]}]}, {
                  RowBox[{
                    TagBox["\"Output: \"", "SummaryItemAnnotation"], 
                    "\[InvisibleSpace]", 
                    TagBox["\"scalar\"", "SummaryItem"]}]}, {
                  RowBox[{
                    TagBox["\"Order: \"", "SummaryItemAnnotation"], 
                    "\[InvisibleSpace]", 
                    TagBox["3", "SummaryItem"]}]}, {
                  RowBox[{
                    TagBox["\"Method: \"", "SummaryItemAnnotation"], 
                    "\[InvisibleSpace]", 
                    TagBox["\"Hermite\"", "SummaryItem"]}]}, {
                  RowBox[{
                    TagBox["\"Periodic: \"", "SummaryItemAnnotation"], 
                    "\[InvisibleSpace]", 
                    TagBox["False", "SummaryItem"]}]}}, 
                GridBoxAlignment -> {
                 "Columns" -> {{Left}}, "Rows" -> {{Automatic}}}, AutoDelete -> 
                False, GridBoxItemSize -> {
                 "Columns" -> {{Automatic}}, "Rows" -> {{Automatic}}}, 
                GridBoxSpacings -> {
                 "Columns" -> {{2}}, "Rows" -> {{Automatic}}}, 
                BaseStyle -> {
                 ShowStringCharacters -> False, NumberMarks -> False, 
                  PrintPrecision -> 3, ShowSyntaxStyles -> False}]}}, 
             GridBoxAlignment -> {"Columns" -> {{Left}}, "Rows" -> {{Top}}}, 
             AutoDelete -> False, 
             GridBoxItemSize -> {
              "Columns" -> {{Automatic}}, "Rows" -> {{Automatic}}}, 
             BaselinePosition -> {1, 1}]}, 
          Dynamic[Typeset`open$$], ImageSize -> Automatic]},
        "SummaryPanel"],
       DynamicModuleValues:>{}], "]"}],
     InterpolatingFunction[{{0., 20.}}, {
      5, 7, 1, {89}, {4}, 0, 0, 0, 0, Automatic, {}, {}, 
       False}, CompressedData["
1:eJxF0n0s1AEcBvBzd7/fZXZWiRYKoUhei3Dj+9UWZe0kmq6u5CSE8tK8tNA0
JkYLQztRVN5ucRoupJulXRQud/OSRSa51Lq8nHCXbGw927PPP8+fjxnv+ukw
KoVC0Vovh/I/splkQaj0EmwYC2QJk8O8WgcpW7z3LHFfgqiSKkno6gLvZI2i
s+0DfN+nJjI5Mmi6v1xcJx+BFLVq/4D/OMTcaoyQ+ExC+c2wVzXTU9CfbLj9
buY3GJPzH+zNVoDCabdZR84sqO6V15zJ+wlT/DzagN0vUAR42ltGKGFipJk7
6fobhoJtcyq054Ajz+IRwjn45DvhHnV2HrhiNz3p2jx8di6cdalegH4rTYgk
ahHERuHDHAcVCHWl7NkFFVRqsbpvvVyCooUnLN20P8DbqkwOvbIMjgdZLSL2
ClCOZ80zj6xCX6jUIdREDQ/Tja+JGBqI5ofXM5UaYLU2zfCG/4L2oMZSJF6D
+XOiyEJPCoa8jxP3lFGw38NmJ3WVgh4NUzFuHC0UmJa/iW3VQsOCIKMafSpm
07bFjydQUXWjR2LwkYqXp++YsB1oOBjkkZiZT0Ovd6r3HT9o2ODeaL7gS8f0
nIroiCQ6+o3mN49V0dH0QNrfUwN0VKbE+HSr6SipKRIY2hF4ke/NlwUQeD71
8qQynsCg4AxrZgGBgV6PYq2FBPqbd7YeGyDwxHkrapeCwKOFBSc9aSS696qL
24xJPEQL/+LiQqINS2rzwo9EiwRWon0kicb1T8X1GSSyXXMf65SSqElKfR5X
TaKg9Xr7UAuJ3KUQicdbEnWOBMqr5CT+KlUIn30lUbaSll+7SKKIuyNKQDCw
rLPWp0GfgbdNwaLJct1dXnq/HRlIN9ywvN0GRM4MdL1gEJXutr63y21+Xaa3
qRGyS7pHg/vMNrXc1HpTW6zu5f20/+aAsjChqiTBCTfeexj/AY4KRG0=
      "], {
      Developer`PackedArrayForm, {0, 2, 4, 6, 8, 10, 12, 14, 16, 18, 20, 22, 
       24, 26, 28, 30, 32, 34, 36, 38, 40, 42, 44, 46, 48, 50, 52, 54, 56, 58,
        60, 62, 64, 66, 68, 70, 72, 74, 76, 78, 80, 82, 84, 86, 88, 90, 92, 
       94, 96, 98, 100, 102, 104, 106, 108, 110, 112, 114, 116, 118, 120, 122,
        124, 126, 128, 130, 132, 134, 136, 138, 140, 142, 144, 146, 148, 150, 
       152, 154, 156, 158, 160, 162, 164, 166, 168, 170, 172, 174, 176, 
       178}, CompressedData["
1:eJwt0Hs0lGkcwHFyq1FLGpHUCamzW22TJTvWvr/VhaKsRtlJ1EzR6LJaKiVk
tLRChMRBg2FszWjM+76lcduc5CSJatZMksLKbcqlycQ0p9l5Z/rj+eNzvr/z
e57zOBw8QQs3NDAwwLRnh/slL8ZbERgYXGXWZHEQxY30rXqHhVGSOci4MGO7
3qokRiwHaQtt4elN1vzjzkEyhBFGTJ3FsWYRJchY75vDelv/+9C0DImZLdx4
UGuNhmTfsp+H3LnN9z6k6xsGbRqqkL1ts/VhhNmyt7+qcaSX0d16WNft4o0D
GpCXgdKMI1obsv38jw03I0p6WPTvOueqD1i3I1GOvopoYr4pcpj5QoLcnF/A
P6vbNzNzarAb+fOF7Qo24RX4obzBPiTmZFfPJcIBWyaOmw8huyvlg7mELTWr
nULkSM6crL2lun0r959QTSJcN01HNeGCvNfhVtOIj0/Fl/u6rhQ4rFYhH4Xp
gi7iPRQ+K2WJBhF7yPrkRH/l6XkzYQ647GZtNx3Sumq0ZEJtAtydBSJnwva5
XRnOJPCa4+tOI+ztdSDZxBL6J1c/SiXcLjvL5y6CSHU1/zHhtVHjwZa2kPGZ
V7ZsmOim8Q0JyyAw19r6gtYau5jnXlaOEC2ksBaPaDsWnhr8eRW8Oc81kRB2
3uhC9lgHlUvzh+6Paq18XF+S5wJeLsVKxZjWe4tHjnLdIcVcLD/zTgSJKybQ
lG8QkPR37ggfFwFsIlEw+83gTgu592KSuH+i1c1/G9SS+KhSoe096U81I/6w
p3BXjt0nEbCvTxatb6VBatKWRLlKBIyCga1ukiBIXB93N1MjglLPFFfTxn1g
wa9M3GCCQh/CMH7ykgE7fCk9pPkoNDUrYovjwkAu7K4IJWu76OjtfYMRIG0p
Wxq3HAXKzubr5F8iwbS19nPLdygElDSGpjGjwfDU5k01VK3DA0ZPB8VAllFm
U6+fdj4wbtVx5zjgsViC90wULJ1wP+F5Nhy49SykMR6FqiOJ+TfMk0HAGBqg
paNAD+2/YKdKgeRv81cFFKFgmOBvTbFNhQUfCzpkVShs83C9xT6aBk2fXHos
mlCYHzApICszYLyC3ntFhkI+VbAvZt4VKC23mvGQo/C8hiptD8qGJ+qp3RVq
FMRFHg8UCTkwHZxstdEC0/5DWUGdOBdS6z4OGzlh0L/Mhndibh5E5fu/dPwR
g64637VnIq/B1Ol7ZnG+GJxcQt8QycsHprv6wrNQDNKk6VTP9wVQTra0co3G
gNE8lt3mXQg7H2VT0b8wCLEX+lngRUAvIfnQORh82GIjWfDDdXB8bRdCrcFA
eI1dInvIAdYI+Vx4JwYzqqlz3tRSaDgYF5n5FoP2Ru4D2+lSyKJaVjkpMWhs
nbetMqkMxLKo0E1mOJgVPq5tsuICP81vetwWB7tEad/lG1yIp6SZf78Gh+aF
HdWum8shb/ji/ocIDvFSzjHaaDkYWiHV8wJxqCdJmufmVcC45aI7KhYOFt0r
jVO9eXDyJ3RPaQIOvRK0x/ALD2JXjvMMruJQ+Yd07GZ9JXRmz9aV8HBAf6N1
Ge/6GwZy9JZ89RD98hoHAQ68IL3HljsUc0U4xO7RO4lTK5awW2DxwC6dZwBd
KLj6FBaU6c3km/i8i5DCFKa3kX1w/LqfX8GDHr2DfWX0u3P7IXBM79mLSQrZ
h/+A+kbvxffXZM68GgKb53pPKVRM3vJRMOnUu8O5zY3GkMOVr/1/gaa0gA==

       "]}, {Automatic}],
     Editable->False,
     SelectWithContents->True,
     Selectable->False]}]}], "}"}]], "Output",
 CellChangeTimes->{
  3.856804170224605*^9, 3.8578160696363993`*^9, 3.8578185757627697`*^9, 
   3.857818858202724*^9, 3.859891203860301*^9, {3.8598912427563868`*^9, 
   3.8598912608384132`*^9}, {3.8598912963594913`*^9, 3.859891310358502*^9}, 
   3.859891718500203*^9, 3.8598921989318447`*^9, 3.8602258487608595`*^9, {
   3.8602295195462103`*^9, 3.860229549325962*^9}, 3.8604711380104866`*^9, 
   3.8604720314473963`*^9, 3.8604835171296825`*^9, 3.8607355500885763`*^9, 
   3.861712697863883*^9, 3.861784721131076*^9, 3.861785719505731*^9, 
   3.8775245655649776`*^9},
 CellLabel->"Out[37]=",ExpressionUUID->"bfef0647-f7fe-45e2-98b5-ab4758d82745"],

Cell[BoxData[
 GraphicsBox[{{{}, {}, 
    TagBox[
     {RGBColor[0.368417, 0.506779, 0.709798], AbsoluteThickness[1.6], Opacity[
      1.], LineBox[CompressedData["
1:eJwt1As4VOkfB3BMtJmhkBoJQy41hlxKyur3rsmK5F8hrU0ha1RItYRU25V2
KWQjXbD+tZFqJVqFXHNpiBmSS0XjOoZxGVtWsvN6O89znvN8nvM857zv93zP
T9f30I6f5GRkZJ5JT3y9edJXwdzv+sZArx+iFGVGoZLPcPZgRIDTz9HG2LMv
Ss4yGBeh5ezjzgVS3yyN05FnXIPtnXn22Cyx36VZThrYGVyY+Ubqt8q3vnxu
/QN2nr78BDvQNjToo04W9B5xsMDOa+76v4SdA8H07vH5Uv970LlzjPMQfjnK
zsfeVJ9g8E/rIzBpYgM2fzogaVSnEDKYlgEKUodVa5uJc59C/4e7VtjLrjS/
HGYXwTqvkwrYvkxEGeI8h+0O9tnyUstNR76SRJXCsidWJ7Gbu9y1JPZlQGu4
4IodnkMtHG8th7xeOzlsp8Q+hfH0Cljp8WfHPKmXh5e5je2vBE2KWwF2KfvY
qHi6CnpNtx3Cnt/xwWhYpxb4zZ4jFKnflBaHigZqgaYR04idfSelYii3DhK6
EvKwXY647BWyudCnJR+Fzdi16v4grR4Gb7v6YI/bzpseaKmHYSdHB+yrC55e
7ee8AoOYYHXsx8ecjhylN8K5XZkzclLfEK7TmIhqhEOrE/qwgxtVOeP2TUDN
OPkUW/VGjdxYKw8s/cT7saeVC7JCvuUDb72NB3bP6cxto+l8sA1Tsscu4Jy8
Jd7fDFx1lh52WvtB+0MNzfBpQYQKdszWH0QjFi1QcN5RFtvTcs2GkekWeFHt
/0FWavYd3e4g79dACcjhY7M0FsYMV76GHDanCvvLl8EWUVwraPiYZmNn1KUd
HtJpA1edW+HYkpR85vvYNogdtQrE/p7zUsCbaoMzg+u8sUWUj+5P+e3weF2I
IzbwaAsfoA5wTsjYiJ2YrleTcb8DzH41X4Ntbeuy4WJ0J9Ty9jCwf6P6TURJ
OkHyTrIE+11bRE6Iz1vwoHQoYZ8Lu629y+YdPFC6+FlG6saHn+WMxO+h8feF
b7FVYcEeJdMuGJbjt2DbGCZtiPbrAu1XzQ3YlyRZE5FNXZBv92sZ9t8daxol
87uB7rj+GXZ3+fOc4I3dEB2olY+9JqHlJ997Utccz8LeE+5t19ndDWreY5nY
0XuHtHfSP8BtXuIt7HYT2TeO5z/AT9muSdin6lhO5nsFcMCx/jT23dwnhvd+
F0CJetwJbF6KHcWAK4DIyZAIbH3OriL6+h7oN047jO3iIkhJPNQDU+l9QdjH
1gaH0u70gIW/8wHsOso5Uxm1XihcGrwPWyJUpkY69sK/DkxvbC3etf6JU72w
P0fOCzsk/WF6v6gXBCvmeWAvse1QffWiDx5tMXXGRvr+4s0zfdB8/S9H7P3U
sZfllv2waZODA3ZRm8L5gvR+aBy4b4fdV5rgY9baDyjtBMJeeHf5xmylAXhN
8d6I7Rtm8fFm5ADY7fHcgB3rVcxfmjsAUUsPW2Pnb9r8V0L/ANyRT7HC/kZt
z/7zboNwbf5iS+wHDy92BJoKAUoLWNhCVWGsk48QnE1+MMY2CnPauDJJCDrB
Ckzs9G+pGYIpIaTyThlhd6Yd3FHGGgIKc4shtgaFS0nbOwSPi3QMsBNrY/09
q4ag0l+gh93AGl5q/WkIkgJ4utjU+K216sYicBXUMrDP7VRmNcWLQKjbpI0d
Jrg85rB7GJJbrTWxxVnb3Cjlw2A3k6SBHRCi8qTEaARkohTpc/2y4mlExo1A
jTB5CbbnTGLU2okRsC60UcfmV7i+H90lhut+EjVs518X2+WUiOHwUKkqdhr1
5VkV+1GwzYtfhE3n/dbHzZb28lKGMnZCirNjzKIxuHBcRMNW3KuUww4bgxVG
B6jYZw0alGc7xuAkQ10RO/TR/5pD/xyH5vNv52NzoOma6MgErK3TU8AeCDDK
eSc7CYvZVRTsA4knShrj/4F62nY5bNEzfmO5zif4PkA6DvB8610lePxgCtqH
38tgl6lpXFu/aAb2tW+ds6LuOaP31jKIu0hzztwUo1WlXFnUSlec86VFL5kZ
3hTkVEmZ86fJhaE7lsgjmy2yc/btcHtO4SqgGunfMbeeRlF8YcQ3yECd+HDV
Od9DRopIJnpWeohB5XpNO/tvKrKY+TLn3BCaK91RCVWcJv43b0yteFoZxdOI
M44fFJp5LEK6WTNzTlRac0tVTwUV7yY+k/Z5u0Skgq4xiL8rDHZ8k6eKqiY/
z1mG34WKItUQu4P4Smbm7pgdi9HRemLDn/3D3ZjqKL+GWH7tqf6HE+roMpe4
ZzJ5J7V4Cbrxhjg5SFbokrwUGYuJnXoPnEg8TEcdC8n7uT0n3N44aCClDcQu
PfHG2trL0Olg4uXNU+4TvcuQ4C6xsML3l5r7muiyiNhU5bUWe68W+uMM2b8i
TPp0TmijY/IkP4dhz4967gx0I4b4TbmfrCdLF6l/IX5xe7FZcbwuOkon+efH
VO5hTOqiCDNi5eobaR999JDCZmJ/+dCuhgY99HA3cY/Np7qgNSuQUxDxviPH
82mpK5DNceLaQH5ZzswKZHeBeDXHuMHZRx+lXiKeLbon8q7XR3FJxK9UWdTQ
9QbIPJm4ytuDv+2WAUq9SvzswZnrLIoh2nqFWHPX69CoEEMU+fV5x2WZ27hv
DaX7JS4P3uGs5WiE8PSe629n5Obgx0ZIHEEc/p3LyAX6SnTzax977+gmpUWt
RDsCiIs4Ws6swZVIx4s4aaXGvEL3VahwG3F8qn+1D4OJ2q2IPZO8Gmj9TNSj
Tfxp0+2ptBJj9M984mB1ibX5Chaaq5M0f0GvXXh5NAutHiIuV3laWy1hIV4b
8R+25pr1PibIuY74ro/rktRqE3S2mPj++VAVjokp+vERcWpQoOnaBFM0fZc4
2n3fFsqkKTLLIH6XcibS3mc1SkolXtuZkRVdvxqN/E7cRrUq26xhhgKuEKes
un6/fosZepBITAtdnBl7xgxNfb1/qjQuZUuhGYpIJu4LGtOmis0Q/SbxVk33
23X65qgzk7h60yWZkZ3m6F428XfB1T+qXDRHU7nEact99bmT5uhqBbF+xZ9X
XX60QB6vieNNypm8Egv0fJDYf2JeUy3TEv38NU8/3nT4Ki9LxJAjefvmjjMu
XrZEBfJfvxePFldZbYncFxCXTBhOzc5aolga8X9mXHnk
       "]]},
     Annotation[#, "Charting`Private`Tag$11372#1"]& ]}, {}},
  AspectRatio->NCache[GoldenRatio^(-1), 0.6180339887498948],
  Axes->{True, True},
  AxesLabel->{
    FormBox["\"t(min)\"", TraditionalForm], 
    FormBox["\"Spk(AU)\"", TraditionalForm]},
  AxesOrigin->{0, 0.9999999999766006},
  DisplayFunction->Identity,
  Frame->{{False, False}, {False, False}},
  FrameLabel->{{None, None}, {None, None}},
  FrameTicks->{{Automatic, Automatic}, {Automatic, Automatic}},
  GridLines->{None, None},
  GridLinesStyle->Directive[
    GrayLevel[0.5, 0.4]],
  ImagePadding->All,
  Method->{
   "DefaultBoundaryStyle" -> Automatic, 
    "DefaultGraphicsInteraction" -> {
     "Version" -> 1.2, "TrackMousePosition" -> {True, False}, 
      "Effects" -> {
       "Highlight" -> {"ratio" -> 2}, "HighlightPoint" -> {"ratio" -> 2}, 
        "Droplines" -> {
         "freeformCursorMode" -> True, 
          "placement" -> {"x" -> "All", "y" -> "None"}}}}, "DefaultMeshStyle" -> 
    AbsolutePointSize[6], "ScalingFunctions" -> None, 
    "CoordinatesToolOptions" -> {"DisplayFunction" -> ({
        (Identity[#]& )[
         Part[#, 1]], 
        (Identity[#]& )[
         Part[#, 2]]}& ), "CopiedValueFunction" -> ({
        (Identity[#]& )[
         Part[#, 1]], 
        (Identity[#]& )[
         Part[#, 2]]}& )}},
  PlotRange->{All, All},
  PlotRangeClipping->True,
  PlotRangePadding->{{
     Scaled[0.02], 
     Scaled[0.02]}, {
     Scaled[0.05], 
     Scaled[0.05]}},
  Ticks->{Automatic, Automatic}]], "Output",
 CellChangeTimes->{
  3.856804170224605*^9, 3.8578160696363993`*^9, 3.8578185757627697`*^9, 
   3.857818858202724*^9, 3.859891203860301*^9, {3.8598912427563868`*^9, 
   3.8598912608384132`*^9}, {3.8598912963594913`*^9, 3.859891310358502*^9}, 
   3.859891718500203*^9, 3.8598921989318447`*^9, 3.8602258487608595`*^9, {
   3.8602295195462103`*^9, 3.860229549325962*^9}, 3.8604711380104866`*^9, 
   3.8604720314473963`*^9, 3.8604835171296825`*^9, 3.8607355500885763`*^9, 
   3.861712697863883*^9, 3.861784721131076*^9, 3.861785719505731*^9, 
   3.8775245655913553`*^9},
 CellLabel->"Out[38]=",ExpressionUUID->"9389bab9-c1d5-43bd-8051-c7b5fc20e39c"],

Cell[BoxData[
 GraphicsBox[{{{}, {}, 
    TagBox[
     {RGBColor[0.368417, 0.506779, 0.709798], AbsoluteThickness[1.6], Opacity[
      1.], LineBox[CompressedData["
1:eJxF1Xk0lN8bAPAxY8tW0oJkKUW2SKUFz1uSNZU9RMlWWVIRkpKkHUWJEC2W
SHyRJClLdkKWTNZ5h+yMbay/2zm/M+/9557Pufec+9zn3Oc+UvYexo5kEom0
i41E+jfHBthzqjjEaJaVanf7raFDSaOkoYWkL1i8fuz5z8tlhUGSkndhWyc7
+Z9jix5KcEg+h/nbhzf7IrtqeLnNSKSAZbym8xXkxnmXiDGJT1D839HuS8je
P8SVRzPz4dXqard/Fn3SVDWsVQAttSuYF5Ht5TDKoPNXGNUq5v1nnzTeTxMt
36G2UXHTBWSu9h6ZYYkKMI6vYnNFbi364jXUXwF2GZsvn0dOfRtVPJhZCVLX
JnvPIRtdNLIb0KqG3Fshn88iP12R/7TPuQ5ad+3TcUbOvqJ/8ZJwPVzRlk50
Qn4xoCbC8K8HR5MEpiOye/1q5wntn3DDsCvWAXn1i3LyeEsDdPYeyjuNPC+Q
m3JBvRHk1kVPnkKmBb46NvayEZx4oxX+Odc5IG70bBOY22wJtUW2Ut25b2T+
F9xMGhO2RtZ6K9XtdqoZjD15layQFURW3hkuaQYx52CNE8hLS39/DT1sgXAy
2cACOaEy3nNQog1CFfjETJAno3LkOh+0wf1gat9x5MPOVb0NzDYIF0t6dwx5
iDJjlt/4G1xaNokYIe/RMNp3N4QKL5ZfBuki3+d1YPhPUiFs2YhDB7mjzTft
wuk/4CMe4K+NfMv7jbjl/g4IdDTXP4hcn7FAlhnthAPFE9b7/+UDVtjyK3XB
jtqxG3uR92+N2Bfi0AVr+y5HqSE/mkxh+P3sAkr781hV5J3hvxzt33XDf1OS
03LItj6nDlK7u8E1WuSNLHKI3aC4uXAP5F9L19qK/FuRrVUvuAfClJ4dkUK+
Xqmgr2LXC7uP+Vxfh5yc+XHru8heKO77/lwIuSHqIGVLdS+42EzHrUKWdrYs
EN5LgyxpARce5ErKLSWSEA56Hgb0BSGUvwEBXj89HE4+ytNhIm9seN7HuI7D
7kvHH00hX3iZ8bJvCIdSkCkfRl6n0b66rgzl+avObyoyJu00qrtIh/N9M8da
kc/yjld9V+2Dy3vWJjUiF7RxBue+7IPGzpCRCmR77x0zsX79wB/HW5KN/ODk
l8b1mf2w1fnPugzknEO6H8L7+uFDzU4sBZlbyPZssOlfuPfccnUs8vuMu+2u
SgNQ+osUdhN5YPXAA/3TA1BBbxi+iizjra8pGzEAbwJVxL2QX6rzJvQyB0DE
wXDCCflxxQMnq9JBSJpq0NVFrlUYXr9ndhC2t3WJYMi8YUcq1soPgaFKWJYa
8i1zAYWfYUOgkKW+ayuyd2/ouI7NMDSKZliSkLMOjyVuCR2G6qupML2aDqMp
x0wp34ch5hR/zyCyywXBj4UyIyDyzPpoM7LV4mP/XYwR6GhIiEpCfnqKoSi0
dRTUNzKkYpAbi006xyxHgbcm1PwRsuG9NQfTCkchSPV1ziXkeN6qIEHtMVD+
+ot3H7KmxlWbG7Zj8HJgb4ocMtVdftfolTGoiDjTIYos3HCfXp06Brr5LqQ5
QTqERxnq3Vk1Dh0/HjRmIStXLkjNbBuHfSW1v+KRa+fT5hy1xkH0bIzFA2Qe
O/40Le9x4PVzLzuDHLSlVmC5fRx2K8wP8iJvsgjoc5saB42BfL/JVXQouqNU
RBWYgO+tbOepyAuDjzzzD0yAl7aIVSqyV9bRJq+kCbBQE5/QQF5DW06jFU1A
aPcUuxRy1toPwSa/J6Ar8/lxCvKIzyo1FX4GGMgdDipdSQdn+Pl86CIDgmaG
cwGZlDid336fAcN/JD+KIUexi1ErXzNAve1C9awAHcornMRTmhlwzdxL4j2y
rOlCouO+SUgS5srnQy7KlSoxNZmELR2p/3Xz08FSRAfXcp2E21vhYQ7ynY5w
mU1xk6CuOVpyArnfRSatg20KzDRi3J7w0eFGlWFNjegUhFRmhNoiCytdHClQ
RevSqUdlkXUZBcoxjlPQzK8S/JGXDinXjHMsKqaA503O52IeOhzsutJ8uGcK
lmr0i24i/z4YO7NrfgoGy98JYsg83P171yhOw/mWFvecFXQ49/haYX3YNMjm
tZbd5aYDeSqx82vKNGgJ19H3IkdblJMyvk9Dic72sT4uVO9iQloPJ6chOon7
ngayfFLyDz3LGbAuVtOs4UD9bUVt/x7PGZiKClh9HtnGlbFC9t4MpHd1mXEi
P1DRNOQsmAGHK5X9O9nRf/q5sf67xCzscKo7eIGM6kOcOZ65ZxYoOfoxM2x0
EAsUF0o4PguHhpKqryIbHj5rdj1oFqz71c75keiQXr/Utr9vFgLErm81WsLh
sKr0vByJCYFG4V2fFnHoiNQTExVhgsD7zE9SyALWEbaz+kx4/bzBAZ/HwR3f
1pv9ngkJw1k/9jJx6LJt4/5WwQSp2cjhS7M4mLTeUaqhMYG0o/ly8gwOe6r6
fHHROZg59ZNCmsaBkvlm1bqQOYh4sjnWYQIHbzmz3ZsS50DBOlfVbRyH/lfs
Nkpf5uC4qE+J+xgOtU/PJB1mzMHQsyQOmxEcovylNK/YzcODA58t2v7iwDNd
fybIbx6SHdgWX/XjcM3jxt3QyHnIud9MdezDwd6+sympah4SX2Rp19JwUNCN
Pd+qtgAcytwP5TpxiPtmGE4zXoA62cjypD84CO5fyB1zW4D/MvgFRak4TCta
k1e8XoC+g6lXqa04fBMSeb531SL8+todU/cTh50Pywu15Reh/h51w1AdDm85
fWjHDy/CqeH7E3M1ODxgNm8/578IZceaFocrcDDvjCiL7l8Ee684kvg3HMot
Dw29pSyB5iaPlG+FOOxvYAj+J74EuekheqYFOEiWGp+sMl0C/hT1E4c+4jCQ
umpyvmgJfDyk1x9Iw8FGukiEm7oEdUKf24+k4FAX6wFrZpbg2O5ye+23OGSH
1d5TUFyGBFM9qYl4HK57P5A6+XwZnIbkO7c/xmFidL/O2exlCLNMM7/xCAeH
s4OuXnXLkPTxjl7uPRy2KG2hlpFJWPVZi8C6myjfUrdkOveQsNHx9cYvPVH8
6uHbA7RJWJ5+c76ZGw63LePUNhqTsGVLgZMjLjiQw/J0rM+TsJ07Vm4os8Nh
bmnIuSWWhA19Tl/BNMAhT3TOwzuVhNU+GfmReRi9h91cPms/krCFeUM5nQMo
PjepOyb1JEy0WmKRshuHQapZch2ZDYs6UlKauhGH1Fn7D+4r2TC7VwoXFdfj
4LLmQh6/GBtGWzuae2sVDjSDe+UGu9gw7zn702lkHKj5hf0/nNmwGKmyJ19p
NIhurhpzuoz2X78mWkalgeVE6yxHIBtWFLzm/LMmGjRtY3AfimbDdv9s+xlR
TIPqKJltRdVsWPO5gBONcTS4l71Txa6NDVNXDD3NHUkD3foDe5dwdJ4Sp+7C
PRqUcNnoqS+zYRbJ2xZEvGlQ4B12Nk+FjN2DW7cXdWng9zjW00KTjJ1K6Hdm
qtNgz/tU32l9MnanOif3jTINsvGSuzsdyBgpPj6aaz0N0k2ZKR+ekrGxwBL5
j5294HqBM+voKzKmEObquVDfC3IPhPJHMsiYTIjBx65vvfC2WLFSoYKM6Z4S
KPBP7IW4HfYDyfNkbGSlweUvtr1gY+QxocNNwRZHU4eyDXtB9Jz/HH0NBbOW
2eSze18vPE14yrNFiYLFRGkFVAv1wqNVVXIJpygY+ffSl7GiHviktjHHyJ2C
eR5Yq8GZ0gM0Ww9YuErBbm9ge3IprAf2pwuZWjyjYHulRuoOneyBfj2ba/y1
FOx0KjUORrphjed7rs/tFOzZt+mFJ/XdAFGkxy5/KZhh3hVj0axueEp//baY
nR3LljX3SL7YDVpBw3W++9kxXl+dIfm/XeCeClYyeuyYDalQxrukC6J/htOa
zNmxyAiA0rguGJPYzdx+kR17F5hna3msC+IKAjbRk9kxq/ZQj31HOqGitz7t
SS47JufM4/thogMmeTarHShhx9i5XgSXRnaAwYkfBi862bGO4eT1T5r+wOzU
Si/jdRxYfVD4B2FVKmzeaL+8vJkDU/mbNo4Xt4PRoey76SocmHKtAk/r8XZ4
89gyjvsIB2ZX8mrDX4ffYLw94UdhEAeWHd9VQXNshQBzxnHXcA5sl0uxHFtH
C+pP2lSReA6MUZHL8cm4BUjVf8cu53NgnySvOWepNEO6yw5R+XEOjJ0v601p
cSO0ht563brEgfXwaX/PE28E9o/NSrf5OLG/8ntqMr0awIrjqla3DCc2niHw
0GX9T+BOLHZ9ZsuJpTCr+MOPVoNqxdqZQ66c2IJZbOuzb5VgO+YcOOHLid3U
Jp+7JFcBOZp8T49EcmJfxF6c4e8qBft206+Uak6MaUm+pZz+BXhiut082zgx
Y/6o8mSufMiychfrpHNi3bhigbxRLlB+h/jms3Fhl+3XOdxST4e052tkZVdy
Yeo+98sTjN6A6YmE5kgxLkxZN/zEbbdoWBBWCqbIcWGSEle2SVgEwuvWfFVP
NS6M9P9hGKXT03GI8KRFU5ihMWHtluFhGTfC9F+SyR2JhB9FppsbfiC822wf
R/4XwiFNJvaRrYRlG2+LGQpws3yufijsky/h1WG+IBNCOP8o50hEBGHeOgmD
CxmE02qMOWRwwiOVeb4Rx1aw7Fl6y95DhodlcdphzmlVwlXkFan+GOEt2MPx
uycIt+VH3nh9n/CBD2/j2kYJC8aU/9bK42U58wKfibAeP8sJV88PKFusYvlm
/MLxySFBlkmNXViBnxDLWy87+ZjKrWWZNvXMnPfLOpb18XPXHnsKs2xEC5MX
FxdleaDY/kZ5+gaWlQSbN2rZbWSZB6ZOUxniLOsMW81sMpNkufW7A5uVghTL
OXdKbCWnCDtxeHXV1m5i+czFqzl80ZtZ3u4sX2t4WprlutUKvF57t7D8+f3N
GAXKVpavsskdq/5DmIfqp+ueLcMy/lYqIt5fluUIWRH2T2bbWA6LdvpxWlKO
ZauIk7V8fYRnD71hxhfKs9yLH/T5HqLAcqKGyoaa04ospwd7CTorKrEcYnbG
gDJFeBc1ISWkZjvLUdti0msMlFm+XvQwyuAT4SMbzN5USquwfMD9h7XgXcLx
YvbS1VOEpYuTnhpZ7yDup/hdrqGQsBOD/WeFnCrL9pkTkndDCbveNFnQDyfs
ZZLdwveE8J0pr0dhTwm/38ucfxZLmPltufntO8JhDXwPS34Qjn7l5nK7gvCr
y7VaulWEc9eFzVXVEqZaCbk0/iIs0yui1dNLWDnbT/w1TnhfcDvTsY+woUzs
h78DhC+elxQfHyfsrx7IzGIQDubvabo8RTgq49X92VnCiTfYnfPnCL877njQ
f4Fw9qayjZpLhAsZW5nLy4T/B0ufBps=
       "]]},
     Annotation[#, "Charting`Private`Tag$11420#1"]& ]}, {}},
  AspectRatio->NCache[GoldenRatio^(-1), 0.6180339887498948],
  Axes->{True, True},
  AxesLabel->{
    FormBox["\"t(min)\"", TraditionalForm], 
    FormBox["\"G(1/min)\"", TraditionalForm]},
  AxesOrigin->{0, 0},
  DisplayFunction->Identity,
  Frame->{{False, False}, {False, False}},
  FrameLabel->{{None, None}, {None, None}},
  FrameTicks->{{Automatic, Automatic}, {Automatic, Automatic}},
  GridLines->{None, None},
  GridLinesStyle->Directive[
    GrayLevel[0.5, 0.4]],
  ImagePadding->All,
  Method->{
   "DefaultBoundaryStyle" -> Automatic, 
    "DefaultGraphicsInteraction" -> {
     "Version" -> 1.2, "TrackMousePosition" -> {True, False}, 
      "Effects" -> {
       "Highlight" -> {"ratio" -> 2}, "HighlightPoint" -> {"ratio" -> 2}, 
        "Droplines" -> {
         "freeformCursorMode" -> True, 
          "placement" -> {"x" -> "All", "y" -> "None"}}}}, "DefaultMeshStyle" -> 
    AbsolutePointSize[6], "ScalingFunctions" -> None, 
    "CoordinatesToolOptions" -> {"DisplayFunction" -> ({
        (Identity[#]& )[
         Part[#, 1]], 
        (Identity[#]& )[
         Part[#, 2]]}& ), "CopiedValueFunction" -> ({
        (Identity[#]& )[
         Part[#, 1]], 
        (Identity[#]& )[
         Part[#, 2]]}& )}},
  PlotRange->{All, All},
  PlotRangeClipping->True,
  PlotRangePadding->{{
     Scaled[0.02], 
     Scaled[0.02]}, {
     Scaled[0.05], 
     Scaled[0.05]}},
  Ticks->{Automatic, Automatic}]], "Output",
 CellChangeTimes->{
  3.856804170224605*^9, 3.8578160696363993`*^9, 3.8578185757627697`*^9, 
   3.857818858202724*^9, 3.859891203860301*^9, {3.8598912427563868`*^9, 
   3.8598912608384132`*^9}, {3.8598912963594913`*^9, 3.859891310358502*^9}, 
   3.859891718500203*^9, 3.8598921989318447`*^9, 3.8602258487608595`*^9, {
   3.8602295195462103`*^9, 3.860229549325962*^9}, 3.8604711380104866`*^9, 
   3.8604720314473963`*^9, 3.8604835171296825`*^9, 3.8607355500885763`*^9, 
   3.861712697863883*^9, 3.861784721131076*^9, 3.861785719505731*^9, 
   3.877524565623068*^9},
 CellLabel->"Out[39]=",ExpressionUUID->"e32e1848-6af0-4964-be31-dab2507a1ca2"],

Cell[BoxData[
 GraphicsBox[{{{}, {}, 
    TagBox[
     {RGBColor[0.368417, 0.506779, 0.709798], AbsoluteThickness[1.6], Opacity[
      1.], LineBox[CompressedData["
1:eJwV1nk4VGsYAHBmhizJmtLCiJKdpnIjvrdIkTQzllxECKmsN8pSWTMmZUmS
klLKVih14yJpkaylhYiyZ2dsY73f+es8v+c5z3O+837vJu/szXQl8fDwUHl5
eIhn2gVnfu3jtwzW0jBC6fC2iWp2hBqIynYXCBNefl8eQaXGoPyj9msIp1Vc
keOj3kTHOnI0CJ/W9/eckctGc7+pRwk3zZ9IGpMrRqSQ0P8IB1TJao0WlqAH
z5KrCK+79qVm2LAUBe6tbyLsrALkQfdXyEwwY4jwuTzh4onvlSjHsE2OF3tF
a6fSsFw1EpZ2vUq4uaLMf6i/GrGu6qQRznmY8maw8CMarTiUR9jcz9xxwLAW
Wc0waggnC5Yk97k3ILFlURESdtFZU79/1jYiBQlrWcK3B3RkOCGN6MifGU3C
Xo0S7hP7PqFLQnaWhCVufyCNf/+MkhQn7xGeX/Ui22d3E7Jw9XxBuDvsPn3s
bhOafGFbQ/iF+4U7ox5fUG1V2jRhW9p23ZH5r0hFx8aCjG34UP6357FvqNBw
6BRhNRlR1vDbb8hLck0U4aWlP1+HrnxH2+OgmPC9j+m+g3It6M7cYWUK9mTK
c5WO2BbkC3EmhI3da7o+c1vQwqnMk4SHyDNWJU0/UEJnbD7hv/TNdWOi21Dh
A+o+PuzLwsc5IZNtiFUu70m4vSUwz8fpJ6pZ1EsmHBmQKWuj144m878PEm7M
XyApjXYgk7qwTH4iHkjQQUTjFxIq3vGdsN6WJN3o47/QyvtMoRXYVyezOUGf
fqHgyJEzhLcnfHV1zv2Nni2/shfAdjh3bG/b799o87G6VMLRjoOy1ms7kWZ3
wg/CP9R5m02iOpFz4llHQeyLH9VMtR270N9n+kKFsLMK/92Se70L5SdF1BP+
nLKXvLm2C7FzLGWFsRXdbUrX7upGn81r3xL+SI7U4JHsQWtZtzREiPgNrBIO
MulBB17HxRHe+PlmH+diD4rPZXII+9zNv9s31IMSohLerMKW1m+VaHjfiyJH
RGLEsEHRbfTAYi+6dTiRJI7tITxeU0nrQ1TjixcJl7bwR72424eKR7sjJIj8
Dtg2kxbUj7ypv0qksGOPljWtKexHiWqjzNXYz40OFCT09aMuO6tRwgKSDh5R
ln+Qsc71HWuwn+THtJ7WGEDfvJ7Ny2APSAzEmjoNIJ2vro/XYSsFmBpsTRpA
Lk0tLuux7+4WvtfFHUAFBwI7NmAnVse62b4bRK9vNEtRsevVhtf8NTuI0teJ
jREWjj9UvVp1CDWWqn+SJ+7fepXap/ghFL6mMFOBqN+uuPH99sPostbYLSXs
p8ZjGZvjhpF5hU/OVuzRbLoluXIYyfLJVShjn/AR/7dcaQR9FBcgqRH5v5gY
soMzgo6ZevdoEfV4jKMuuWUUkRSYtG1Ev3hj0TFmM4re2kmwadhmbKm9eeWj
aLWhp8VO7HThmgjxfWMo9YKm/W5sA/1g+1CHMdRbYjOrj93mpbpj9OwYCg47
mY6w136+3FubM4ZUGQOihtgJKWYmLLFxdNT4abgpttbHBfkZ5XFkpRd40YyI
x3zenKvhOHJc/TTGHFvIUSTPMGAcWQeFfWBiR2yuX7XcOo6WNqnM2WFvOnKh
z3NqHPHz7fRywK5gaVS0rZpA+ah54hj2wuBV35I9E0i5TkPLDdv/6eEv/o8m
kPfgNZYvtlT3cl53xQQS7LsWd4aI5+qCKIsfEyjkiEXuWeyRc2I62iIcNH3F
UOECtjv6dHPIj4Mke+UUY7F5MqZLWi9zkKncr7o47BTKhraPDzhI7qJO/DXs
D9VustnfOMifT9LpFvZWy4UMV91JdJORti+POO8L+beWFpNIQfXc+wJsG5n9
PYanJ1HWthDX59is9gSlTXcmkXJWK88r7P4TSnntvFOoXbXgTRN2aI1ZXd26
KaQYedSshYi3ht9IKW0KpWTJzbVjH+CUat1ynULXTuZ+GMDOPs98fqR6Cvk7
NB+ihNFh76+z34w7p5CLg9V6Yewfe9NmdsxPocPn3aUlsIUE+ndJqU+j9Xp9
N6nYJxPPlzfGTyPFHkUuwiZNZXS8yp5GG28vWx3ATj3ygSe/cho9920doGN/
3CBpeGVyGsUaKlc6Y6s+yqoysZlBZWaWzBjst4L1/X/5ziAV9YGb17DtT3ME
t7JnkLOO9ZY72LHaBmb8pTMoOjVaqgh76L+mxkq5WcTWehLchR0pyx0v/GsW
BS+Gy45hbwiTlbzHmEU9jpzVi9hmxh5WFyNmkQIICK8Np8PjxqUWvb5Z9O4o
x5yJbUxTnFfh4aIokvR3J+z26yYb1slwkQvbtsoXe5VdksOsKRc1Xm4aSMT2
6lHuKnrCRQUzwzE/sH85tAi8ruaishXjRqPYFs0sjbpuLvIg9SdTInC/r+kL
7Fk3hyql/4hpY5MLM8Wko+dQX73C9wTsABWrnZsy5pAGp+pdLnb/fYq9Rtkc
KuFo+77Hrk92eWTMmUMXahWllrBTQuQNzjrOI6npNoWzkfh+phtdIoLm0fCs
fNIN7PPeoTFx1+eRSoHT2EtsZ+eOL49q5tGSDYu1hK12IO1Us84Cmg7P5F6P
osOd12YJ3cwF9CXg6pVybHG9hRdjngvoHjgc6MeeVrcjCT5YQEYWk1boEh1e
S8rc3CW2iLo6q6sWsLdf+VC+T3URlT4NZWtG0+Eh/7luhvEiOjqaWeaCHcv9
pnkyZBHlBollNGJbdyS9T+1fRNtP6aSVsXB92BgNPSQvobclf29cxNb7zBF/
JruEBN7d9zCIoQP1HfNojeUSSvmcmf4eeyBHbHK+YgmFeQSLjbJxvihWyAi0
LaFywe+hBpfp0JDmjaRmltDvGjWteOyi+Hq2mvoy6uyuSdSNxfMrIFb+6M1l
5KTt7vL4Ch0mRvX2exQto5Sm7DdiV+lw3GPwtH/DMso0fMwJwN6ssbntPYkH
RA6slTGLw/GWj1Tq+IsHDp5lj69PwOffnaB5YR8P6F7p/RaHfcnmjs5GJg8k
hvTV8Cfi+oh/ud/uFA/Q1+ToL2HPLQ25f0/jAWm9gvzV1+nwct2cd0AOD3At
ecMfYAfsXHFu9b88MHOJvF4nGZ/PU55l0cgDz7Y5ipy4QYfBNqusBhIv9K4/
/2f+Jt63Zp0LvER5QX7Th4HcVNzvpXxeimzghUo+/6Rjt/A+dJD94eAOXrDd
xTrefBv355Ly/ip3XuCu2JnIdxfX67eaMbczvGD/hT+wHdtmonmWL4wXqjNM
Zcvu0eGLMkfAKBW/v07MKPY+HWpTlJQranlBdp2Kc8AjOrCLtms7tuDvnxnK
D8vC/aZxz66lHl5gdz+SSMrG9b3C3mT3Mi98yrRtqc/F8zgg3uOlNgmkFVrq
7hXQISgxzfeIAQn0Es/vGizE9fIkJ3DalATPDk856j/D99fzNmb7cRK4ekZU
LzzH9WvJzS5IJkGmKfPJyH943/Xhf3r4Pgk2Hcp8FFlGB5VYyZKRfPx+0B6X
za9wPr5R/6hWTYLLC+bAqsT5vs15IGueBD/OPqxsrcb5Y+49sV+ADF+iFaUa
a/A+fDJkrleKDMpfAx59qsPz8V6y0GYNMhRL2owtfsL7lFiNyr1jZCg4EqTP
10qHYp2Nz829yBDaJa+Z8RPH28EbLQSTofxS4d/MXzifH0taHrlBBtIF3oCR
HlzfJvbnRerJMNMXa7dlAs8f3ycr/mslQ9LxoMOeU3RAKTyJJ/6QoVO21qp2
Fn+/98HDNxQKvJN/avx1Ge+rEcMNgXoUYDXvoG4VZYBXDrJVMqFAitxtAyNJ
BqR+Suj+Yo1tGBB1YQ0DxuR2cjX9KECeKtNkUBlwp/TCpt4sCih+S2xg0RhQ
3dWYd+0FBYLGo3QL/mLApJCCzp63FGj1a2At6jPg4N9VB293UCDswfDmVSYM
mJ0S9WdK88Hi0tdBJScGKGx0Xl5W4IPVNsmP7rgzwNyoKOaxNh80OOzrMPJi
QGaizR2BQ3xwt1CfsTmEAUzNe1XlEXxAEeH/7ZDKgAvWHMbpBD44O+grFpTB
wPNpX5tMOh/UJVE+NeYwgKf2z9iZEj4ocM8d0yllwOMT29apjvPBfOHKArlO
BjTHRT5oXuIDUbGX2qZDDKD8+03j0kp+EHVJPvFqmgG2fMGGv5X4ocyLeidx
JRMEMt6cvuHAD/84nlTfsJsJtOrVM0an+SGqt5a37QATHMbcwyYC+YFd7sri
WjHhucHK5EPX+eEzqmHZ+DLBudXyFbmWH8486kqZzmOC0K3fnr4t/NCeVyqf
VcqEp7ZeGzp6+YHclv/jYy0TyD+iA0t4V8CNnaFFPiNMeNBcQvPVWQE7rzsM
J+hYQO9XalZ7xgo4UWU9+k+jBZxsHIovDhSAFNX9HB2SFfi+i3T2VhKCjRyl
+VeuR6DQZ6XFWhMR6OUqFN/+YQf3gk8NaB0Rg0KT5qLWI8cgPH2BMTkkDu8+
6R0/fNMZeJp+QWmQJFw1ok67NRyHLWfczlmqrIZzPIfC0na4Q/fUDWvhMmmw
4Sa7lPh5gGnPyfOJvmuhQk8ZTXecAvPueFVZ2XXw02P34tc9XjDwxjn0w+P1
EHVyp6C5vg9oiH/baOi4EZTe+cVX+PqCEJpyauPIgs4rfcOHCX6wf9h2ZpMV
Fcrb8/xuVf8DzZXHeW3V5EHM3/5a5/wZeM5660CdkoeGnNSO2zIB4Mbn/6u+
fhPs4D+f5Xb4LLj4BT9fmaoAmrwjt+/7nANNd9V6MydF2PBPevi22EBokFAT
9t+1GbqEprobXwXBf0/Cb6mRt8D2vS1+ne3BEMyrQq/9uQV0053Ok6XPg1Bb
0AGvIiWY8FMJDNh/AXoeyielh2yFnz1hd+2PX4SkrTKUYitl0H1lsCnbLBTi
U92qnKgqINtKZv9sCwXbpKP1K/tUwGCbx4DuyTCYNcrkppergvRtquBdcjh0
9ew9VxmtBq5W6WXlieGQoa+9vs5JHdzlfbR61CPgcZS/uLu6BvzaLbDrXXkE
RFu5HCRPaUDiNdCtN4uEHW33sqPrNGF84SO3vTcSUpRvPa47qAU1zzcczg6I
gosVV1IOFmvBobAK52CJS3BovVXmR0VtoLAo3gG5l2CPV5WdeIw2GLWLiqvq
RkP6BmfF2ilt2Lnf07fvSzQovnmUbG63DYqWE9yPurIgXr1S5XP5NgjgWFsv
TLDAjUP5VK1Cg2muJ/l+bAw4F05QY+JoIEQ3MyZvYMPpcIsF0wQabN+jERQh
ywZ/i6LvK6/R4Og2sSdkeTawpvyvxifToFDqy2rKFjY82cWdv5FGg79b7Hoo
Wmzgvl7+9jCXBlnOpyL5jdgQ/3nllbdVNDD2Z1cKnmZD6n3PE5eqaeDrdno6
xosN98/UGx6ooeG90lxFyJcNL6Tj52rqaTCySyJRKIANbbaSJ5q+0uD60k0n
4VA2KHXJGHZ20aA7OptHJIkNWkVBsg96aLAq8PL2K8ls0I1q5br20WDXSc8T
IjfZYKaUVvBngAaXzbQbRe6wwe8UVXZ8HP+feHH6qiw2hOwO4z7l0MCRdKvp
ag4bokQ6v5yZokE0J2SF6GM2pOTfvzw7S4PWr+At+pQNGaEU95I5GvBXbbof
V8SGXIbr3pAFGmi+pHwX/ZcNRZvebzRYwvHI7hWKL2ZDOWcLd3mZBpGpHwzE
StnwP1usONQ=
       "]]},
     Annotation[#, "Charting`Private`Tag$11468#1"]& ]}, {}},
  AspectRatio->NCache[GoldenRatio^(-1), 0.6180339887498948],
  Axes->{True, True},
  AxesLabel->{
    FormBox["\"t(min)\"", TraditionalForm], 
    FormBox["\"h(nm)\"", TraditionalForm]},
  AxesOrigin->{0, 66.00000000018588},
  DisplayFunction->Identity,
  Frame->{{False, False}, {False, False}},
  FrameLabel->{{None, None}, {None, None}},
  FrameTicks->{{Automatic, Automatic}, {Automatic, Automatic}},
  GridLines->{None, None},
  GridLinesStyle->Directive[
    GrayLevel[0.5, 0.4]],
  ImagePadding->All,
  Method->{
   "DefaultBoundaryStyle" -> Automatic, 
    "DefaultGraphicsInteraction" -> {
     "Version" -> 1.2, "TrackMousePosition" -> {True, False}, 
      "Effects" -> {
       "Highlight" -> {"ratio" -> 2}, "HighlightPoint" -> {"ratio" -> 2}, 
        "Droplines" -> {
         "freeformCursorMode" -> True, 
          "placement" -> {"x" -> "All", "y" -> "None"}}}}, "DefaultMeshStyle" -> 
    AbsolutePointSize[6], "ScalingFunctions" -> None, 
    "CoordinatesToolOptions" -> {"DisplayFunction" -> ({
        (Identity[#]& )[
         Part[#, 1]], 
        (Identity[#]& )[
         Part[#, 2]]}& ), "CopiedValueFunction" -> ({
        (Identity[#]& )[
         Part[#, 1]], 
        (Identity[#]& )[
         Part[#, 2]]}& )}},
  PlotRange->{All, All},
  PlotRangeClipping->True,
  PlotRangePadding->{{
     Scaled[0.02], 
     Scaled[0.02]}, {
     Scaled[0.05], 
     Scaled[0.05]}},
  Ticks->{Automatic, Automatic}]], "Output",
 CellChangeTimes->{
  3.856804170224605*^9, 3.8578160696363993`*^9, 3.8578185757627697`*^9, 
   3.857818858202724*^9, 3.859891203860301*^9, {3.8598912427563868`*^9, 
   3.8598912608384132`*^9}, {3.8598912963594913`*^9, 3.859891310358502*^9}, 
   3.859891718500203*^9, 3.8598921989318447`*^9, 3.8602258487608595`*^9, {
   3.8602295195462103`*^9, 3.860229549325962*^9}, 3.8604711380104866`*^9, 
   3.8604720314473963`*^9, 3.8604835171296825`*^9, 3.8607355500885763`*^9, 
   3.861712697863883*^9, 3.861784721131076*^9, 3.861785719505731*^9, 
   3.877524565643917*^9},
 CellLabel->"Out[40]=",ExpressionUUID->"e8a64f66-ca45-46d1-a046-fe6a5748dc51"]
}, Open  ]],

Cell[CellGroupData[{

Cell[BoxData[
 RowBox[{"Export", "[", 
  RowBox[{
  "\"\</Users/arezki/Documents/Recherche/Yeast/Louis/SimulationGraphs/\
NoFeedback2.xlsx\>\"", ",", 
   RowBox[{"Table", "[", 
    RowBox[{
     RowBox[{"{", 
      RowBox[{"t", ",", 
       RowBox[{
        RowBox[{"Spk", "[", "t", "]"}], "/.", "sol"}], ",", 
       RowBox[{
        RowBox[{"G", "[", "t", "]"}], "/.", "sol"}], ",", 
       RowBox[{
        RowBox[{
         RowBox[{"10", "^", "3"}], 
         RowBox[{"h", "[", "t", "]"}]}], "/.", "sol"}]}], "}"}], ",", 
     RowBox[{"{", 
      RowBox[{"t", ",", "0", ",", "20", ",", "0.01"}], "}"}]}], "]"}]}], 
  "]"}]], "Input",
 CellChangeTimes->{{3.857816315427026*^9, 3.857816438066121*^9}, {
   3.857816519874798*^9, 3.85781653018209*^9}, {3.8578166284206*^9, 
   3.857816688180911*^9}, {3.857816734733581*^9, 3.857816738087192*^9}, 
   3.857816777736326*^9, {3.857816808373966*^9, 3.857816812111381*^9}, {
   3.857818586679399*^9, 3.857818586888341*^9}, {3.859891736858465*^9, 
   3.859891736989264*^9}, {3.859891834146456*^9, 3.859891835320745*^9}},
 CellLabel->"In[41]:=",ExpressionUUID->"58109fe1-c923-4383-88e4-ca75aa76ba22"],

Cell[BoxData["\<\"/Users/arezki/Documents/Recherche/Yeast/Louis/\
SimulationGraphs/NoFeedback2.xlsx\"\>"], "Output",
 CellChangeTimes->{3.859891836331606*^9, 3.859892199358613*^9, 
  3.861712698183009*^9, 3.861784721461461*^9, 3.8775245658692827`*^9},
 CellLabel->"Out[41]=",ExpressionUUID->"1e3a039d-0c0d-4ad3-88f8-12da8041211c"]
}, Open  ]],

Cell[CellGroupData[{

Cell[BoxData[
 RowBox[{"\[IndentingNewLine]", "\[IndentingNewLine]", 
  RowBox[{"Export", "[", 
   RowBox[{
   "\"\<D:\\\\_Stage_Minc_Levure\\\\Model\\\\SimulationGraphs/Nofeeback1_Rtip.\
xlsx\>\"", ",", 
    RowBox[{"Table", "[", 
     RowBox[{
      RowBox[{"{", 
       RowBox[{"t", ",", 
        RowBox[{
         RowBox[{"Spk", "[", "t", "]"}], "/.", "sol"}], ",", 
        RowBox[{
         RowBox[{"G", "[", "t", "]"}], "/.", "sol"}], ",", 
        RowBox[{
         RowBox[{
          RowBox[{"10", "^", "3"}], 
          RowBox[{"h", "[", "t", "]"}]}], "/.", "sol"}]}], "}"}], ",", 
      RowBox[{"{", 
       RowBox[{"t", ",", "0", ",", "20", ",", "0.01"}], "}"}]}], "]"}]}], 
   "]"}]}]], "Input",
 CellChangeTimes->{{3.8604711925832863`*^9, 3.860471201887597*^9}, {
  3.860472045292986*^9, 3.8604720456290874`*^9}},
 CellLabel->"In[42]:=",ExpressionUUID->"cb006173-04af-47d3-ba48-8eb45a4b3fdf"],

Cell[BoxData["\<\"D:\\\\_Stage_Minc_Levure\\\\Model\\\\SimulationGraphs/\
Nofeeback1_Rtip.xlsx\"\>"], "Output",
 CellChangeTimes->{
  3.8604712040677686`*^9, {3.8604720463207135`*^9, 3.8604720680720887`*^9}, 
   3.8604835261402426`*^9, 3.861712698342576*^9, 3.861784721695313*^9, 
   3.877524566073341*^9},
 CellLabel->"Out[42]=",ExpressionUUID->"5ea53195-4cd9-4698-907e-c8db2bbdf426"]
}, Open  ]],

Cell[TextData[StyleBox["Model with with feedback based on elastic \
strain/stress/thickness of the cell wall", "Title",
 FontSize->18]], "Text",
 CellChangeTimes->{{3.852117558338532*^9, 3.85211758005234*^9}, {
  3.852117651808693*^9, 3.8521176670798473`*^9}, {3.853934142789257*^9, 
  3.85393414878789*^9}, {3.854110693838365*^9, 3.854110695183062*^9}, {
  3.8567574217067013`*^9, 3.8567574309921513`*^9}, {3.856766649018198*^9, 
  3.8567666644851217`*^9}, {3.858011299970614*^9, 3.858011304043867*^9}, {
  3.869656082251631*^9, 3.869656087913801*^9}, {3.869656213993946*^9, 
  3.86965624043486*^9}, {3.869670114596911*^9, 3.869670124662591*^9}, {
  3.876921522164353*^9, 
  3.876921523313834*^9}},ExpressionUUID->"88f2d648-f782-4734-89c6-\
ea2fe6d8d5f1"],

Cell[TextData[{
 "We also examine whether a model with feedback based on stress/elastic \
strain/thickness of the cell wall is compatible with experimental data (the \
first two are equivalent provided the elastic modulus, ",
 StyleBox["Y",
  FontSlant->"Italic"],
 ", of the cell wall is constant, and it appears that they are equivalent to \
a feedback based on inverse thickness). We replace Eq. (1) by\n ",
 Cell[BoxData[
  FormBox[
   FrameBox[
    RowBox[{
     StyleBox[
      FractionBox[
       StyleBox[
        RowBox[{
         StyleBox["d",
          FontSlant->"Plain"], 
         StyleBox["Spk",
          FontSlant->"Italic"]}]], 
       StyleBox[
        RowBox[{
         StyleBox["d",
          FontSlant->"Plain"], 
         StyleBox["t",
          FontSlant->"Italic"]}]]], "InlineFormula"], "=", 
     RowBox[{
      RowBox[{"\[Phi]", " ", "/", "h"}], "-", 
      RowBox[{"\[Alpha]", " ", 
       StyleBox["Spk",
        FontSlant->"Italic"]}]}]}]], TraditionalForm]],ExpressionUUID->
  "db86cfbd-1e84-4136-af25-e30b7955918b"],
 ". \t\t\t\t\t\t(1\[CloseCurlyQuote]\[CloseCurlyQuote]) \nin which we assumed \
 feeding of the endocytic vesicles to be proportional to the strain in the \
cell wall ",
 Cell[BoxData[
  FormBox[
   StyleBox[
    FractionBox[
     RowBox[{"P", " ", "R"}], 
     RowBox[{"Y", " ", "h"}]],
    FontSize->18], TraditionalForm]],ExpressionUUID->
  "074ce0e9-4c92-43df-a80f-ce335d8b0d62"],
 ".\nWe use Eqs. (1\[CloseCurlyQuote]\[CloseCurlyQuote], 2, 3) to write the \
function that defines the dynamical system. "
}], "Text",
 CellChangeTimes->{{3.856766985244947*^9, 3.856767025850212*^9}, {
   3.856767061079981*^9, 3.856767094600226*^9}, {3.856767136352214*^9, 
   3.856767148531803*^9}, {3.858011317688335*^9, 3.858011485202582*^9}, 
   3.8617855048403587`*^9, {3.869656102538516*^9, 3.869656118523897*^9}, {
   3.86965617266789*^9, 3.8696562239398746`*^9}, {3.8696562566191053`*^9, 
   3.869656314676215*^9}, {3.869903274513855*^9, 3.869903315168971*^9}, {
   3.87692152676956*^9, 3.876921528056697*^9}, 
   3.8781951781748323`*^9},ExpressionUUID->"eff293ff-6628-4bb6-a115-\
a56292ed1bdd"],

Cell[BoxData[
 RowBox[{
  RowBox[{"DynSysStress", "[", 
   RowBox[{"Spk_", ",", "G_", ",", "h_"}], "]"}], ":=", " ", 
  RowBox[{"{", 
   RowBox[{
    RowBox[{
     RowBox[{"\[Phi]", "/", "h"}], " ", "-", 
     RowBox[{"\[Alpha]", " ", "Spk"}]}], ",", 
    RowBox[{
     RowBox[{"\[Eta]", " ", "Spk", 
      RowBox[{
       RowBox[{"(", 
        RowBox[{"1", "-", 
         RowBox[{"\[Theta]", " ", "h"}]}], ")"}], "/", 
       RowBox[{"h", "^", "2"}]}]}], "-", 
     RowBox[{"\[Gamma]", 
      RowBox[{
       RowBox[{
        RowBox[{"(", 
         RowBox[{"2", "-", 
          RowBox[{"\[Theta]", " ", "h"}]}], ")"}], "/", 
        RowBox[{"(", 
         RowBox[{"1", "-", 
          RowBox[{"\[Theta]", " ", "h"}]}], ")"}]}], "/", "h"}], " ", "G", 
      " ", "Spk"}], "+", 
     RowBox[{
      RowBox[{"G", "^", "2"}], "/", 
      RowBox[{"(", 
       RowBox[{"1", "-", 
        RowBox[{"\[Theta]", " ", "h"}]}], ")"}]}]}], ",", "  ", 
    RowBox[{
     RowBox[{"\[Gamma]", " ", "Spk"}], "-", " ", 
     RowBox[{"G", " ", "h"}]}]}], "}"}]}]], "Input",
 CellChangeTimes->{{3.85316524393052*^9, 3.85316534045627*^9}, {
   3.853167321301659*^9, 3.853167322193345*^9}, {3.8531673964363537`*^9, 
   3.853167397082683*^9}, 3.8531674575245047`*^9, {3.853170395720203*^9, 
   3.8531703962351637`*^9}, {3.853170448652808*^9, 3.853170450390512*^9}, {
   3.853170483415557*^9, 3.8531705133539886`*^9}, {3.8531705488973837`*^9, 
   3.853170549215296*^9}, {3.853172413601885*^9, 3.853172413785404*^9}, {
   3.853172722978691*^9, 3.853172725528837*^9}, {3.853172839431426*^9, 
   3.853172850365799*^9}, {3.853172901485896*^9, 3.853172902009842*^9}, {
   3.853173621381995*^9, 3.853173622626535*^9}, {3.853487683404551*^9, 
   3.85348768364775*^9}, {3.853490012310938*^9, 3.853490012415029*^9}, {
   3.85349014357198*^9, 3.853490143739233*^9}, {3.85349124791462*^9, 
   3.853491248047249*^9}, {3.8534915920535383`*^9, 3.85349160005441*^9}, {
   3.853491716628785*^9, 3.853491716840825*^9}, {3.853491861162325*^9, 
   3.853491873938527*^9}, {3.853492017513253*^9, 3.853492018987082*^9}, {
   3.853492120699992*^9, 3.853492122579898*^9}, {3.853493106595714*^9, 
   3.853493107105399*^9}, {3.853493257176407*^9, 3.8534932572986593`*^9}, {
   3.853493507278879*^9, 3.853493507490028*^9}, {3.853515715872326*^9, 
   3.853515715969901*^9}, {3.853773022063467*^9, 3.853773177609248*^9}, 
   3.853774298832728*^9, {3.8537744951031427`*^9, 3.8537744953438396`*^9}, {
   3.853774606554783*^9, 3.8537746087171917`*^9}, {3.853774687488332*^9, 
   3.8537746876408854`*^9}, {3.853774879457724*^9, 3.853774880231179*^9}, {
   3.853775285363222*^9, 3.853775285852023*^9}, {3.8537754725557127`*^9, 
   3.8537754731119137`*^9}, {3.85377557589828*^9, 3.853775577158333*^9}, {
   3.8538579861689787`*^9, 3.8538580066281433`*^9}, {3.853858059006667*^9, 
   3.8538580744077463`*^9}, {3.8538611362872963`*^9, 3.853861167858205*^9}, {
   3.8538613868781033`*^9, 3.853861388985608*^9}, {3.8541105542437973`*^9, 
   3.854110554504642*^9}, {3.854110671445972*^9, 3.854110672451667*^9}, {
   3.854278946956888*^9, 3.854279017664146*^9}, {3.8567507784601927`*^9, 
   3.856750791396615*^9}, {3.856753798845181*^9, 3.8567538241809177`*^9}, {
   3.856753854255542*^9, 3.856753875942957*^9}, {3.856753958692071*^9, 
   3.856753979951174*^9}, {3.8567540430347843`*^9, 3.8567540438970747`*^9}, {
   3.8567540893238373`*^9, 3.8567541586073027`*^9}, {3.85675420156087*^9, 
   3.8567542097365417`*^9}, {3.856754825240739*^9, 3.85675482650558*^9}, {
   3.856767159196254*^9, 3.856767204316437*^9}, {3.856767252583774*^9, 
   3.8567673490287933`*^9}, {3.8567674061871634`*^9, 3.856767441296524*^9}, {
   3.858011489547769*^9, 3.858011515410925*^9}, {3.869656318626278*^9, 
   3.869656333629774*^9}},
 CellLabel->"In[43]:=",ExpressionUUID->"f4d9a630-5e46-4c37-ade3-56a0a7e89955"],

Cell["We seek the stationary points. ", "Text",
 CellChangeTimes->{{3.856766985244947*^9, 3.856767025850212*^9}, {
   3.856767061079981*^9, 3.856767094600226*^9}, {3.856767136352214*^9, 
   3.856767148531803*^9}, {3.8567676859874907`*^9, 3.856767692760387*^9}, 
   3.85781164302184*^9},ExpressionUUID->"72d49ca1-1315-4f28-ba94-\
ce88f8e63c47"],

Cell[CellGroupData[{

Cell[BoxData[
 RowBox[{"StationaryPointsStress", "=", 
  RowBox[{"Solve", "[", 
   RowBox[{
    RowBox[{
     RowBox[{"DynSysStress", "[", 
      RowBox[{"Spk", ",", "G", ",", "h"}], "]"}], "\[Equal]", "0"}], ",", 
    RowBox[{"{", 
     RowBox[{"Spk", ",", "G", ",", "h"}], "}"}]}], "]"}]}]], "Input",
 CellChangeTimes->{{3.854110622404356*^9, 3.854110638436205*^9}, {
  3.854110714835908*^9, 3.854110718891993*^9}, {3.8542789978166447`*^9, 
  3.85427900651012*^9}, {3.856754212188034*^9, 3.8567542143010073`*^9}, {
  3.856767220005761*^9, 3.8567672464823713`*^9}, {3.8580115177360773`*^9, 
  3.8580115257438917`*^9}, {3.8696563429960537`*^9, 3.8696563490786667`*^9}},
 CellLabel->"In[44]:=",ExpressionUUID->"e3b8dfce-5fc8-410a-b387-b13cbbf59f89"],

Cell[BoxData[
 RowBox[{"{", 
  RowBox[{
   RowBox[{"{", 
    RowBox[{
     RowBox[{"Spk", "\[Rule]", 
      FractionBox[
       RowBox[{"\[Eta]", "+", 
        FractionBox[
         RowBox[{
          SqrtBox["\[Eta]"], " ", 
          SqrtBox[
           RowBox[{
            RowBox[{"\[Alpha]", " ", "\[Eta]"}], "-", 
            RowBox[{"4", " ", 
             SuperscriptBox["\[Gamma]", "2"], " ", "\[Theta]", " ", 
             "\[Phi]"}]}]]}], 
         SqrtBox["\[Alpha]"]]}], 
       RowBox[{"2", " ", 
        SuperscriptBox["\[Gamma]", "2"]}]]}], ",", 
     RowBox[{"G", "\[Rule]", 
      FractionBox[
       RowBox[{
        RowBox[{"\[Alpha]", " ", 
         SuperscriptBox["\[Eta]", "2"]}], "-", 
        RowBox[{"2", " ", 
         SuperscriptBox["\[Gamma]", "2"], " ", "\[Eta]", " ", "\[Theta]", " ",
          "\[Phi]"}], "+", 
        RowBox[{
         SqrtBox["\[Alpha]"], " ", 
         SuperscriptBox["\[Eta]", 
          RowBox[{"3", "/", "2"}]], " ", 
         SqrtBox[
          RowBox[{
           RowBox[{"\[Alpha]", " ", "\[Eta]"}], "-", 
           RowBox[{"4", " ", 
            SuperscriptBox["\[Gamma]", "2"], " ", "\[Theta]", " ", 
            "\[Phi]"}]}]]}]}], 
       RowBox[{"2", " ", 
        SuperscriptBox["\[Gamma]", "3"], " ", "\[Phi]"}]]}], ",", 
     RowBox[{"h", "\[Rule]", 
      FractionBox[
       RowBox[{
        RowBox[{"\[Alpha]", " ", "\[Eta]"}], "-", 
        RowBox[{
         SqrtBox["\[Alpha]"], " ", 
         SqrtBox["\[Eta]"], " ", 
         SqrtBox[
          RowBox[{
           RowBox[{"\[Alpha]", " ", "\[Eta]"}], "-", 
           RowBox[{"4", " ", 
            SuperscriptBox["\[Gamma]", "2"], " ", "\[Theta]", " ", 
            "\[Phi]"}]}]]}]}], 
       RowBox[{"2", " ", "\[Alpha]", " ", "\[Eta]", " ", "\[Theta]"}]]}]}], 
    "}"}], ",", 
   RowBox[{"{", 
    RowBox[{
     RowBox[{"Spk", "\[Rule]", 
      FractionBox[
       RowBox[{"\[Eta]", "-", 
        FractionBox[
         RowBox[{
          SqrtBox["\[Eta]"], " ", 
          SqrtBox[
           RowBox[{
            RowBox[{"\[Alpha]", " ", "\[Eta]"}], "-", 
            RowBox[{"4", " ", 
             SuperscriptBox["\[Gamma]", "2"], " ", "\[Theta]", " ", 
             "\[Phi]"}]}]]}], 
         SqrtBox["\[Alpha]"]]}], 
       RowBox[{"2", " ", 
        SuperscriptBox["\[Gamma]", "2"]}]]}], ",", 
     RowBox[{"G", "\[Rule]", 
      FractionBox[
       RowBox[{
        RowBox[{"\[Alpha]", " ", 
         SuperscriptBox["\[Eta]", "2"]}], "-", 
        RowBox[{"2", " ", 
         SuperscriptBox["\[Gamma]", "2"], " ", "\[Eta]", " ", "\[Theta]", " ",
          "\[Phi]"}], "-", 
        RowBox[{
         SqrtBox["\[Alpha]"], " ", 
         SuperscriptBox["\[Eta]", 
          RowBox[{"3", "/", "2"}]], " ", 
         SqrtBox[
          RowBox[{
           RowBox[{"\[Alpha]", " ", "\[Eta]"}], "-", 
           RowBox[{"4", " ", 
            SuperscriptBox["\[Gamma]", "2"], " ", "\[Theta]", " ", 
            "\[Phi]"}]}]]}]}], 
       RowBox[{"2", " ", 
        SuperscriptBox["\[Gamma]", "3"], " ", "\[Phi]"}]]}], ",", 
     RowBox[{"h", "\[Rule]", 
      FractionBox[
       RowBox[{
        RowBox[{"\[Alpha]", " ", "\[Eta]"}], "+", 
        RowBox[{
         SqrtBox["\[Alpha]"], " ", 
         SqrtBox["\[Eta]"], " ", 
         SqrtBox[
          RowBox[{
           RowBox[{"\[Alpha]", " ", "\[Eta]"}], "-", 
           RowBox[{"4", " ", 
            SuperscriptBox["\[Gamma]", "2"], " ", "\[Theta]", " ", 
            "\[Phi]"}]}]]}]}], 
       RowBox[{"2", " ", "\[Alpha]", " ", "\[Eta]", " ", "\[Theta]"}]]}]}], 
    "}"}]}], "}"}]], "Output",
 CellChangeTimes->{
  3.856767472376973*^9, 3.856804118588029*^9, 3.857812707164688*^9, 
   3.857818856946391*^9, {3.858011528551262*^9, 3.858011533017151*^9}, 
   3.8598909074659243`*^9, 3.859892196414361*^9, 3.86022565689919*^9, 
   3.86048335462565*^9, 3.860735522942154*^9, 3.8617126973271313`*^9, 
   3.8617847204918957`*^9, 3.869656353178219*^9, 3.869670445602913*^9, 
   3.869903066589287*^9, 3.877524566100451*^9},
 CellLabel->"Out[44]=",ExpressionUUID->"ae5a670d-9a32-4155-a8fc-804af8001c0b"]
}, Open  ]],

Cell[TextData[{
 "There are two  stationary points  as long as ",
 Cell[BoxData[
  RowBox[{
   RowBox[{
    RowBox[{"\[Alpha]", " ", "\[Eta]"}], "-", 
    RowBox[{"4", " ", 
     SuperscriptBox["\[Gamma]", "2"], " ", "\[Theta]", " ", "\[Phi]"}]}], 
   "\[GreaterEqual]", "0"}]],
  CellChangeTimes->{
   3.856767472376973*^9, 3.856804118588029*^9, 3.857812707164688*^9, 
    3.857818856946391*^9, {3.858011528551262*^9, 3.858011533017151*^9}, 
    3.8598909074659243`*^9, 3.859892196414361*^9, 3.86022565689919*^9, 
    3.86048335462565*^9, 3.860735522942154*^9, 3.8617126973271313`*^9, 
    3.8617847204918957`*^9, 3.869656353178219*^9},ExpressionUUID->
  "8d55453a-4a39-4cfd-a11d-3386b3a3a497"],
 "; there is no stationary point  otherwise.\n\nWe then study their \
stability, by computing the Jacobian."
}], "Text",
 CellChangeTimes->{{3.856766985244947*^9, 3.856767025850212*^9}, {
  3.856767061079981*^9, 3.856767094600226*^9}, {3.856767136352214*^9, 
  3.856767148531803*^9}, {3.8567676108304653`*^9, 3.856767676271714*^9}, {
  3.8567677116584177`*^9, 3.856767735829789*^9}, {3.8567683128306026`*^9, 
  3.856768331854376*^9}, {3.856770086834784*^9, 3.856770092594555*^9}, {
  3.8578128257111387`*^9, 3.857812836452304*^9}, {3.858011543966909*^9, 
  3.858011612642446*^9}, {3.8580120788558073`*^9, 3.858012181846039*^9}, {
  3.8696564093031178`*^9, 3.86965641474105*^9}, {3.8696564641897182`*^9, 
  3.869656505231441*^9}, {3.8696566013468103`*^9, 3.869656631468204*^9}, {
  3.869656737729534*^9, 3.8696567394492283`*^9}, {3.869656956225863*^9, 
  3.869656957668438*^9}, {3.869665760790756*^9, 3.869665761461437*^9}, {
  3.869903080600456*^9, 
  3.869903083693688*^9}},ExpressionUUID->"8b5b0118-4569-4997-aedf-\
32c474551ae2"],

Cell[CellGroupData[{

Cell[BoxData[{
 RowBox[{
  RowBox[{"JacStress", "[", 
   RowBox[{"Spk_", ",", "G_", ",", "h_"}], "]"}], ":=", 
  RowBox[{
   RowBox[{"Transpose", "[", 
    RowBox[{"{", 
     RowBox[{
      RowBox[{"D", "[", 
       RowBox[{
        RowBox[{"DynSysStress", "[", 
         RowBox[{"s", ",", "g", ",", "H"}], "]"}], ",", "s"}], "]"}], ",", 
      RowBox[{"D", "[", 
       RowBox[{
        RowBox[{"DynSysStress", "[", 
         RowBox[{"s", ",", "g", ",", "H"}], "]"}], ",", "g"}], "]"}], ",", 
      RowBox[{"D", "[", 
       RowBox[{
        RowBox[{"DynSysStress", "[", 
         RowBox[{"s", ",", "g", ",", "H"}], "]"}], ",", "H"}], "]"}]}], "}"}],
     "]"}], "/.", 
   RowBox[{"{", 
    RowBox[{
     RowBox[{"s", "\[Rule]", " ", "Spk"}], ",", 
     RowBox[{"g", "\[Rule]", " ", "G"}], ",", 
     RowBox[{"H", "\[Rule]", " ", "h"}]}], "}"}]}]}], "\[IndentingNewLine]", 
 RowBox[{"JacStressSationaryPoint1", "=", 
  RowBox[{
   RowBox[{
    RowBox[{"JacStress", "[", 
     RowBox[{"Spk", ",", "G", ",", "h"}], "]"}], "/.", 
    RowBox[{"StationaryPointsStress", "[", 
     RowBox[{"[", "1", "]"}], "]"}]}], "//", 
   "FullSimplify"}]}], "\[IndentingNewLine]", 
 RowBox[{
  RowBox[{"Eigenvalues", "[", "JacStressSationaryPoint1", "]"}], "//", 
  "FullSimplify"}], "\[IndentingNewLine]", 
 RowBox[{"JacStressSationaryPoint2", "=", 
  RowBox[{
   RowBox[{
    RowBox[{"JacStress", "[", 
     RowBox[{"Spk", ",", "G", ",", "h"}], "]"}], "/.", 
    RowBox[{"StationaryPointsStress", "[", 
     RowBox[{"[", "2", "]"}], "]"}]}], "//", 
   "FullSimplify"}]}], "\[IndentingNewLine]", 
 RowBox[{
  RowBox[{"Eigenvalues", "[", "JacStressSationaryPoint2", "]"}], "//", 
  "FullSimplify"}]}], "Input",
 CellChangeTimes->{{3.8531653602727327`*^9, 3.8531653974833527`*^9}, {
   3.853165449882971*^9, 3.853165477556417*^9}, {3.853165537013145*^9, 
   3.853165619422532*^9}, {3.854279041428295*^9, 3.854279052990964*^9}, {
   3.8567546288195963`*^9, 3.856754633800555*^9}, {3.856767588537984*^9, 
   3.856767589160581*^9}, {3.856767739016251*^9, 3.8567678371670313`*^9}, {
   3.856767989437275*^9, 3.856767992834656*^9}, {3.858011617324078*^9, 
   3.8580116325362167`*^9}, {3.8580116767845163`*^9, 3.858011759154999*^9}, {
   3.8696569680730057`*^9, 3.869657086358906*^9}, {3.8696571281915703`*^9, 
   3.869657130004602*^9}, {3.869657240761613*^9, 3.869657285466819*^9}, {
   3.8696667128260317`*^9, 3.869666720756782*^9}, {3.869667182445982*^9, 
   3.8696672124985523`*^9}, {3.8696673032437153`*^9, 3.869667314996961*^9}, {
   3.8696676864492893`*^9, 3.869667733140682*^9}, {3.869667794137089*^9, 
   3.869667829032168*^9}, {3.869667874515647*^9, 3.869667899251019*^9}, {
   3.8696679324078217`*^9, 3.869667934118227*^9}, 3.86990313735948*^9, {
   3.86990316827632*^9, 3.86990317396773*^9}},
 CellLabel->"In[45]:=",ExpressionUUID->"5f7db684-c861-4602-a42f-8a82c182776e"],

Cell[BoxData[
 RowBox[{"{", 
  RowBox[{
   RowBox[{"{", 
    RowBox[{
     RowBox[{"-", "\[Alpha]"}], ",", "0", ",", 
     RowBox[{"-", 
      FractionBox[
       RowBox[{"4", " ", "\[Alpha]", " ", "\[Eta]", " ", 
        SuperscriptBox["\[Theta]", "2"], " ", "\[Phi]"}], 
       SuperscriptBox[
        RowBox[{"(", 
         RowBox[{
          RowBox[{
           RowBox[{"-", 
            SqrtBox["\[Alpha]"]}], " ", 
           SqrtBox["\[Eta]"]}], "+", 
          SqrtBox[
           RowBox[{
            RowBox[{"\[Alpha]", " ", "\[Eta]"}], "-", 
            RowBox[{"4", " ", 
             SuperscriptBox["\[Gamma]", "2"], " ", "\[Theta]", " ", 
             "\[Phi]"}]}]]}], ")"}], "2"]]}]}], "}"}], ",", 
   RowBox[{"{", 
    RowBox[{
     RowBox[{"-", 
      FractionBox[
       RowBox[{"4", " ", "\[Alpha]", " ", 
        SuperscriptBox["\[Eta]", "2"], " ", 
        SuperscriptBox["\[Theta]", "2"]}], 
       SuperscriptBox[
        RowBox[{"(", 
         RowBox[{
          RowBox[{
           RowBox[{"-", 
            SqrtBox["\[Alpha]"]}], " ", 
           SqrtBox["\[Eta]"]}], "+", 
          SqrtBox[
           RowBox[{
            RowBox[{"\[Alpha]", " ", "\[Eta]"}], "-", 
            RowBox[{"4", " ", 
             SuperscriptBox["\[Gamma]", "2"], " ", "\[Theta]", " ", 
             "\[Phi]"}]}]]}], ")"}], "2"]]}], ",", 
     FractionBox[
      RowBox[{"\[Eta]", " ", "\[Theta]"}], "\[Gamma]"], ",", "0"}], "}"}], 
   ",", 
   RowBox[{"{", 
    RowBox[{"\[Gamma]", ",", 
     FractionBox[
      RowBox[{
       RowBox[{"-", "1"}], "+", 
       FractionBox[
        SqrtBox[
         RowBox[{
          RowBox[{"\[Alpha]", " ", "\[Eta]"}], "-", 
          RowBox[{"4", " ", 
           SuperscriptBox["\[Gamma]", "2"], " ", "\[Theta]", " ", 
           "\[Phi]"}]}]], 
        RowBox[{
         SqrtBox["\[Alpha]"], " ", 
         SqrtBox["\[Eta]"]}]]}], 
      RowBox[{"2", " ", "\[Theta]"}]], ",", 
     RowBox[{"-", 
      FractionBox[
       RowBox[{"\[Eta]", " ", 
        RowBox[{"(", 
         RowBox[{
          RowBox[{"\[Alpha]", " ", "\[Eta]"}], "-", 
          RowBox[{"2", " ", 
           SuperscriptBox["\[Gamma]", "2"], " ", "\[Theta]", " ", "\[Phi]"}], 
          "+", 
          RowBox[{
           SqrtBox["\[Alpha]"], " ", 
           SqrtBox["\[Eta]"], " ", 
           SqrtBox[
            RowBox[{
             RowBox[{"\[Alpha]", " ", "\[Eta]"}], "-", 
             RowBox[{"4", " ", 
              SuperscriptBox["\[Gamma]", "2"], " ", "\[Theta]", " ", 
              "\[Phi]"}]}]]}]}], ")"}]}], 
       RowBox[{"2", " ", 
        SuperscriptBox["\[Gamma]", "3"], " ", "\[Phi]"}]]}]}], "}"}]}], 
  "}"}]], "Output",
 CellChangeTimes->{{3.858011748377179*^9, 3.858011760192234*^9}, 
   3.859890910627879*^9, 3.859892196432025*^9, 3.860225658264311*^9, 
   3.860483362012571*^9, 3.860735524238673*^9, 3.861712697370284*^9, 
   3.8617847205216293`*^9, {3.869657070395195*^9, 3.869657087150832*^9}, 
   3.8696571385336227`*^9, {3.869657246521101*^9, 3.869657286062007*^9}, {
   3.869666715080701*^9, 3.869666721410338*^9}, {3.8696671919016733`*^9, 
   3.86966721287351*^9}, {3.869667304711492*^9, 3.8696673154320107`*^9}, 
   3.8696677339022417`*^9, {3.869667795910522*^9, 3.8696678294765043`*^9}, {
   3.8696678756703568`*^9, 3.869667899949407*^9}, 3.869667936961939*^9, 
   3.869671034527779*^9, 3.869903139263764*^9, 3.869903176036544*^9, 
   3.8699032423986807`*^9, 3.877524566305781*^9},
 CellLabel->"Out[46]=",ExpressionUUID->"b38d763d-85ca-4eb3-91be-38b897252fe0"],

Cell[BoxData[
 RowBox[{"{", 
  RowBox[{
   RowBox[{"-", 
    FractionBox[
     RowBox[{"4", " ", "\[Gamma]", " ", "\[Eta]", " ", 
      SuperscriptBox["\[Theta]", "2"], " ", "\[Phi]"}], 
     SuperscriptBox[
      RowBox[{"(", 
       RowBox[{
        RowBox[{
         RowBox[{"-", 
          SqrtBox["\[Alpha]"]}], " ", 
         SqrtBox["\[Eta]"]}], "+", 
        SqrtBox[
         RowBox[{
          RowBox[{"\[Alpha]", " ", "\[Eta]"}], "-", 
          RowBox[{"4", " ", 
           SuperscriptBox["\[Gamma]", "2"], " ", "\[Theta]", " ", 
           "\[Phi]"}]}]]}], ")"}], "2"]]}], ",", 
   RowBox[{
    FractionBox["1", 
     RowBox[{
      SqrtBox["\[Alpha]"], " ", 
      SuperscriptBox["\[Gamma]", "3"], " ", 
      SqrtBox["\[Eta]"], " ", "\[Theta]", " ", "\[Phi]", " ", 
      SuperscriptBox[
       RowBox[{"(", 
        RowBox[{
         RowBox[{
          RowBox[{"-", 
           SqrtBox["\[Alpha]"]}], " ", 
          SqrtBox["\[Eta]"]}], "+", 
         SqrtBox[
          RowBox[{
           RowBox[{"\[Alpha]", " ", "\[Eta]"}], "-", 
           RowBox[{"4", " ", 
            SuperscriptBox["\[Gamma]", "2"], " ", "\[Theta]", " ", 
            "\[Phi]"}]}]]}], ")"}], "2"]}]], 
    RowBox[{"(", 
     RowBox[{
      RowBox[{
       SqrtBox["\[Alpha]"], " ", 
       SuperscriptBox["\[Gamma]", "2"], " ", 
       SqrtBox["\[Eta]"], " ", "\[Theta]", " ", 
       RowBox[{"(", 
        RowBox[{
         RowBox[{"\[Alpha]", " ", "\[Gamma]"}], "-", 
         RowBox[{"\[Eta]", " ", "\[Theta]"}]}], ")"}], " ", "\[Phi]", " ", 
       RowBox[{"(", 
        RowBox[{
         RowBox[{
          RowBox[{"-", "\[Alpha]"}], " ", "\[Eta]"}], "+", 
         RowBox[{"2", " ", 
          SuperscriptBox["\[Gamma]", "2"], " ", "\[Theta]", " ", "\[Phi]"}], 
         "+", 
         RowBox[{
          SqrtBox["\[Alpha]"], " ", 
          SqrtBox["\[Eta]"], " ", 
          SqrtBox[
           RowBox[{
            RowBox[{"\[Alpha]", " ", "\[Eta]"}], "-", 
            RowBox[{"4", " ", 
             SuperscriptBox["\[Gamma]", "2"], " ", "\[Theta]", " ", 
             "\[Phi]"}]}]]}]}], ")"}]}], "-", 
      RowBox[{
       SqrtBox["2"], " ", 
       RowBox[{"\[Sqrt]", 
        RowBox[{"(", 
         RowBox[{"\[Alpha]", " ", 
          SuperscriptBox["\[Gamma]", "4"], " ", "\[Eta]", " ", 
          SuperscriptBox["\[Theta]", "2"], " ", 
          SuperscriptBox["\[Phi]", "2"], " ", 
          RowBox[{"(", 
           RowBox[{
            RowBox[{
             SuperscriptBox["\[Alpha]", "4"], " ", 
             SuperscriptBox["\[Gamma]", "2"], " ", 
             SuperscriptBox["\[Eta]", "2"]}], "+", 
            RowBox[{"2", " ", 
             SuperscriptBox["\[Gamma]", "4"], " ", 
             SuperscriptBox["\[Eta]", "2"], " ", 
             SuperscriptBox["\[Theta]", "4"], " ", 
             SuperscriptBox["\[Phi]", "2"]}], "+", 
            RowBox[{"2", " ", 
             SuperscriptBox["\[Alpha]", "3"], " ", "\[Gamma]", " ", "\[Eta]", 
             " ", "\[Theta]", " ", 
             RowBox[{"(", 
              RowBox[{
               SuperscriptBox["\[Eta]", "2"], "-", 
               RowBox[{"2", " ", 
                SuperscriptBox["\[Gamma]", "3"], " ", "\[Phi]"}]}], ")"}]}], 
            "+", 
            RowBox[{"4", " ", "\[Alpha]", " ", 
             SuperscriptBox["\[Gamma]", "2"], " ", "\[Eta]", " ", 
             SuperscriptBox["\[Theta]", "3"], " ", "\[Phi]", " ", 
             RowBox[{"(", 
              RowBox[{
               RowBox[{"-", 
                SuperscriptBox["\[Eta]", "2"]}], "+", 
               RowBox[{"3", " ", 
                SuperscriptBox["\[Gamma]", "3"], " ", "\[Phi]"}]}], ")"}]}], 
            "-", 
            RowBox[{
             SuperscriptBox["\[Alpha]", 
              RowBox[{"7", "/", "2"}]], " ", 
             SuperscriptBox["\[Gamma]", "2"], " ", 
             SuperscriptBox["\[Eta]", 
              RowBox[{"3", "/", "2"}]], " ", 
             SqrtBox[
              RowBox[{
               RowBox[{"\[Alpha]", " ", "\[Eta]"}], "-", 
               RowBox[{"4", " ", 
                SuperscriptBox["\[Gamma]", "2"], " ", "\[Theta]", " ", 
                "\[Phi]"}]}]]}], "+", 
            RowBox[{"2", " ", 
             SqrtBox["\[Alpha]"], " ", 
             SuperscriptBox["\[Gamma]", "2"], " ", 
             SuperscriptBox["\[Eta]", 
              RowBox[{"5", "/", "2"}]], " ", 
             SuperscriptBox["\[Theta]", "3"], " ", "\[Phi]", " ", 
             SqrtBox[
              RowBox[{
               RowBox[{"\[Alpha]", " ", "\[Eta]"}], "-", 
               RowBox[{"4", " ", 
                SuperscriptBox["\[Gamma]", "2"], " ", "\[Theta]", " ", 
                "\[Phi]"}]}]]}], "-", 
            RowBox[{
             SuperscriptBox["\[Alpha]", 
              RowBox[{"3", "/", "2"}]], " ", 
             SuperscriptBox["\[Eta]", 
              RowBox[{"3", "/", "2"}]], " ", 
             SuperscriptBox["\[Theta]", "2"], " ", 
             RowBox[{"(", 
              RowBox[{
               SuperscriptBox["\[Eta]", "2"], "-", 
               RowBox[{"8", " ", 
                SuperscriptBox["\[Gamma]", "3"], " ", "\[Phi]"}]}], ")"}], 
             " ", 
             SqrtBox[
              RowBox[{
               RowBox[{"\[Alpha]", " ", "\[Eta]"}], "-", 
               RowBox[{"4", " ", 
                SuperscriptBox["\[Gamma]", "2"], " ", "\[Theta]", " ", 
                "\[Phi]"}]}]]}], "-", 
            RowBox[{"2", " ", 
             SuperscriptBox["\[Alpha]", 
              RowBox[{"5", "/", "2"}]], " ", "\[Gamma]", " ", 
             SqrtBox["\[Eta]"], " ", "\[Theta]", " ", 
             RowBox[{"(", 
              RowBox[{
               SuperscriptBox["\[Eta]", "2"], "-", 
               RowBox[{
                SuperscriptBox["\[Gamma]", "3"], " ", "\[Phi]"}]}], ")"}], 
             " ", 
             SqrtBox[
              RowBox[{
               RowBox[{"\[Alpha]", " ", "\[Eta]"}], "-", 
               RowBox[{"4", " ", 
                SuperscriptBox["\[Gamma]", "2"], " ", "\[Theta]", " ", 
                "\[Phi]"}]}]]}], "+", 
            RowBox[{
             SuperscriptBox["\[Alpha]", "2"], " ", 
             SuperscriptBox["\[Theta]", "2"], " ", 
             RowBox[{"(", 
              RowBox[{
               SuperscriptBox["\[Eta]", "4"], "-", 
               RowBox[{"12", " ", 
                SuperscriptBox["\[Gamma]", "3"], " ", 
                SuperscriptBox["\[Eta]", "2"], " ", "\[Phi]"}], "+", 
               RowBox[{"2", " ", 
                SuperscriptBox["\[Gamma]", "6"], " ", 
                SuperscriptBox["\[Phi]", "2"]}]}], ")"}]}]}], ")"}]}], 
         ")"}]}]}]}], ")"}]}], ",", 
   RowBox[{
    FractionBox["1", 
     RowBox[{
      SqrtBox["\[Alpha]"], " ", 
      SuperscriptBox["\[Gamma]", "3"], " ", 
      SqrtBox["\[Eta]"], " ", "\[Theta]", " ", "\[Phi]", " ", 
      SuperscriptBox[
       RowBox[{"(", 
        RowBox[{
         RowBox[{
          RowBox[{"-", 
           SqrtBox["\[Alpha]"]}], " ", 
          SqrtBox["\[Eta]"]}], "+", 
         SqrtBox[
          RowBox[{
           RowBox[{"\[Alpha]", " ", "\[Eta]"}], "-", 
           RowBox[{"4", " ", 
            SuperscriptBox["\[Gamma]", "2"], " ", "\[Theta]", " ", 
            "\[Phi]"}]}]]}], ")"}], "2"]}]], 
    RowBox[{"(", 
     RowBox[{
      RowBox[{
       SqrtBox["\[Alpha]"], " ", 
       SuperscriptBox["\[Gamma]", "2"], " ", 
       SqrtBox["\[Eta]"], " ", "\[Theta]", " ", 
       RowBox[{"(", 
        RowBox[{
         RowBox[{"\[Alpha]", " ", "\[Gamma]"}], "-", 
         RowBox[{"\[Eta]", " ", "\[Theta]"}]}], ")"}], " ", "\[Phi]", " ", 
       RowBox[{"(", 
        RowBox[{
         RowBox[{
          RowBox[{"-", "\[Alpha]"}], " ", "\[Eta]"}], "+", 
         RowBox[{"2", " ", 
          SuperscriptBox["\[Gamma]", "2"], " ", "\[Theta]", " ", "\[Phi]"}], 
         "+", 
         RowBox[{
          SqrtBox["\[Alpha]"], " ", 
          SqrtBox["\[Eta]"], " ", 
          SqrtBox[
           RowBox[{
            RowBox[{"\[Alpha]", " ", "\[Eta]"}], "-", 
            RowBox[{"4", " ", 
             SuperscriptBox["\[Gamma]", "2"], " ", "\[Theta]", " ", 
             "\[Phi]"}]}]]}]}], ")"}]}], "+", 
      RowBox[{
       SqrtBox["2"], " ", 
       RowBox[{"\[Sqrt]", 
        RowBox[{"(", 
         RowBox[{"\[Alpha]", " ", 
          SuperscriptBox["\[Gamma]", "4"], " ", "\[Eta]", " ", 
          SuperscriptBox["\[Theta]", "2"], " ", 
          SuperscriptBox["\[Phi]", "2"], " ", 
          RowBox[{"(", 
           RowBox[{
            RowBox[{
             SuperscriptBox["\[Alpha]", "4"], " ", 
             SuperscriptBox["\[Gamma]", "2"], " ", 
             SuperscriptBox["\[Eta]", "2"]}], "+", 
            RowBox[{"2", " ", 
             SuperscriptBox["\[Gamma]", "4"], " ", 
             SuperscriptBox["\[Eta]", "2"], " ", 
             SuperscriptBox["\[Theta]", "4"], " ", 
             SuperscriptBox["\[Phi]", "2"]}], "+", 
            RowBox[{"2", " ", 
             SuperscriptBox["\[Alpha]", "3"], " ", "\[Gamma]", " ", "\[Eta]", 
             " ", "\[Theta]", " ", 
             RowBox[{"(", 
              RowBox[{
               SuperscriptBox["\[Eta]", "2"], "-", 
               RowBox[{"2", " ", 
                SuperscriptBox["\[Gamma]", "3"], " ", "\[Phi]"}]}], ")"}]}], 
            "+", 
            RowBox[{"4", " ", "\[Alpha]", " ", 
             SuperscriptBox["\[Gamma]", "2"], " ", "\[Eta]", " ", 
             SuperscriptBox["\[Theta]", "3"], " ", "\[Phi]", " ", 
             RowBox[{"(", 
              RowBox[{
               RowBox[{"-", 
                SuperscriptBox["\[Eta]", "2"]}], "+", 
               RowBox[{"3", " ", 
                SuperscriptBox["\[Gamma]", "3"], " ", "\[Phi]"}]}], ")"}]}], 
            "-", 
            RowBox[{
             SuperscriptBox["\[Alpha]", 
              RowBox[{"7", "/", "2"}]], " ", 
             SuperscriptBox["\[Gamma]", "2"], " ", 
             SuperscriptBox["\[Eta]", 
              RowBox[{"3", "/", "2"}]], " ", 
             SqrtBox[
              RowBox[{
               RowBox[{"\[Alpha]", " ", "\[Eta]"}], "-", 
               RowBox[{"4", " ", 
                SuperscriptBox["\[Gamma]", "2"], " ", "\[Theta]", " ", 
                "\[Phi]"}]}]]}], "+", 
            RowBox[{"2", " ", 
             SqrtBox["\[Alpha]"], " ", 
             SuperscriptBox["\[Gamma]", "2"], " ", 
             SuperscriptBox["\[Eta]", 
              RowBox[{"5", "/", "2"}]], " ", 
             SuperscriptBox["\[Theta]", "3"], " ", "\[Phi]", " ", 
             SqrtBox[
              RowBox[{
               RowBox[{"\[Alpha]", " ", "\[Eta]"}], "-", 
               RowBox[{"4", " ", 
                SuperscriptBox["\[Gamma]", "2"], " ", "\[Theta]", " ", 
                "\[Phi]"}]}]]}], "-", 
            RowBox[{
             SuperscriptBox["\[Alpha]", 
              RowBox[{"3", "/", "2"}]], " ", 
             SuperscriptBox["\[Eta]", 
              RowBox[{"3", "/", "2"}]], " ", 
             SuperscriptBox["\[Theta]", "2"], " ", 
             RowBox[{"(", 
              RowBox[{
               SuperscriptBox["\[Eta]", "2"], "-", 
               RowBox[{"8", " ", 
                SuperscriptBox["\[Gamma]", "3"], " ", "\[Phi]"}]}], ")"}], 
             " ", 
             SqrtBox[
              RowBox[{
               RowBox[{"\[Alpha]", " ", "\[Eta]"}], "-", 
               RowBox[{"4", " ", 
                SuperscriptBox["\[Gamma]", "2"], " ", "\[Theta]", " ", 
                "\[Phi]"}]}]]}], "-", 
            RowBox[{"2", " ", 
             SuperscriptBox["\[Alpha]", 
              RowBox[{"5", "/", "2"}]], " ", "\[Gamma]", " ", 
             SqrtBox["\[Eta]"], " ", "\[Theta]", " ", 
             RowBox[{"(", 
              RowBox[{
               SuperscriptBox["\[Eta]", "2"], "-", 
               RowBox[{
                SuperscriptBox["\[Gamma]", "3"], " ", "\[Phi]"}]}], ")"}], 
             " ", 
             SqrtBox[
              RowBox[{
               RowBox[{"\[Alpha]", " ", "\[Eta]"}], "-", 
               RowBox[{"4", " ", 
                SuperscriptBox["\[Gamma]", "2"], " ", "\[Theta]", " ", 
                "\[Phi]"}]}]]}], "+", 
            RowBox[{
             SuperscriptBox["\[Alpha]", "2"], " ", 
             SuperscriptBox["\[Theta]", "2"], " ", 
             RowBox[{"(", 
              RowBox[{
               SuperscriptBox["\[Eta]", "4"], "-", 
               RowBox[{"12", " ", 
                SuperscriptBox["\[Gamma]", "3"], " ", 
                SuperscriptBox["\[Eta]", "2"], " ", "\[Phi]"}], "+", 
               RowBox[{"2", " ", 
                SuperscriptBox["\[Gamma]", "6"], " ", 
                SuperscriptBox["\[Phi]", "2"]}]}], ")"}]}]}], ")"}]}], 
         ")"}]}]}]}], ")"}]}]}], "}"}]], "Output",
 CellChangeTimes->{{3.858011748377179*^9, 3.858011760192234*^9}, 
   3.859890910627879*^9, 3.859892196432025*^9, 3.860225658264311*^9, 
   3.860483362012571*^9, 3.860735524238673*^9, 3.861712697370284*^9, 
   3.8617847205216293`*^9, {3.869657070395195*^9, 3.869657087150832*^9}, 
   3.8696571385336227`*^9, {3.869657246521101*^9, 3.869657286062007*^9}, {
   3.869666715080701*^9, 3.869666721410338*^9}, {3.8696671919016733`*^9, 
   3.86966721287351*^9}, {3.869667304711492*^9, 3.8696673154320107`*^9}, 
   3.8696677339022417`*^9, {3.869667795910522*^9, 3.8696678294765043`*^9}, {
   3.8696678756703568`*^9, 3.869667899949407*^9}, 3.869667936961939*^9, 
   3.869671034527779*^9, 3.869903139263764*^9, 3.869903176036544*^9, 
   3.8699032423986807`*^9, 3.8775245699104347`*^9},
 CellLabel->"Out[47]=",ExpressionUUID->"fd55161a-4c5b-4b0d-a8b8-1ee756fc71f1"],

Cell[BoxData[
 RowBox[{"{", 
  RowBox[{
   RowBox[{"{", 
    RowBox[{
     RowBox[{"-", "\[Alpha]"}], ",", "0", ",", 
     RowBox[{"-", 
      FractionBox[
       RowBox[{"4", " ", "\[Alpha]", " ", "\[Eta]", " ", 
        SuperscriptBox["\[Theta]", "2"], " ", "\[Phi]"}], 
       SuperscriptBox[
        RowBox[{"(", 
         RowBox[{
          RowBox[{
           SqrtBox["\[Alpha]"], " ", 
           SqrtBox["\[Eta]"]}], "+", 
          SqrtBox[
           RowBox[{
            RowBox[{"\[Alpha]", " ", "\[Eta]"}], "-", 
            RowBox[{"4", " ", 
             SuperscriptBox["\[Gamma]", "2"], " ", "\[Theta]", " ", 
             "\[Phi]"}]}]]}], ")"}], "2"]]}]}], "}"}], ",", 
   RowBox[{"{", 
    RowBox[{
     RowBox[{"-", 
      FractionBox[
       RowBox[{"4", " ", "\[Alpha]", " ", 
        SuperscriptBox["\[Eta]", "2"], " ", 
        SuperscriptBox["\[Theta]", "2"]}], 
       SuperscriptBox[
        RowBox[{"(", 
         RowBox[{
          RowBox[{
           SqrtBox["\[Alpha]"], " ", 
           SqrtBox["\[Eta]"]}], "+", 
          SqrtBox[
           RowBox[{
            RowBox[{"\[Alpha]", " ", "\[Eta]"}], "-", 
            RowBox[{"4", " ", 
             SuperscriptBox["\[Gamma]", "2"], " ", "\[Theta]", " ", 
             "\[Phi]"}]}]]}], ")"}], "2"]]}], ",", 
     FractionBox[
      RowBox[{"\[Eta]", " ", "\[Theta]"}], "\[Gamma]"], ",", "0"}], "}"}], 
   ",", 
   RowBox[{"{", 
    RowBox[{"\[Gamma]", ",", 
     RowBox[{"-", 
      FractionBox[
       RowBox[{"1", "+", 
        FractionBox[
         SqrtBox[
          RowBox[{
           RowBox[{"\[Alpha]", " ", "\[Eta]"}], "-", 
           RowBox[{"4", " ", 
            SuperscriptBox["\[Gamma]", "2"], " ", "\[Theta]", " ", 
            "\[Phi]"}]}]], 
         RowBox[{
          SqrtBox["\[Alpha]"], " ", 
          SqrtBox["\[Eta]"]}]]}], 
       RowBox[{"2", " ", "\[Theta]"}]]}], ",", 
     FractionBox[
      RowBox[{"\[Eta]", " ", 
       RowBox[{"(", 
        RowBox[{
         RowBox[{
          RowBox[{"-", "\[Alpha]"}], " ", "\[Eta]"}], "+", 
         RowBox[{"2", " ", 
          SuperscriptBox["\[Gamma]", "2"], " ", "\[Theta]", " ", "\[Phi]"}], 
         "+", 
         RowBox[{
          SqrtBox["\[Alpha]"], " ", 
          SqrtBox["\[Eta]"], " ", 
          SqrtBox[
           RowBox[{
            RowBox[{"\[Alpha]", " ", "\[Eta]"}], "-", 
            RowBox[{"4", " ", 
             SuperscriptBox["\[Gamma]", "2"], " ", "\[Theta]", " ", 
             "\[Phi]"}]}]]}]}], ")"}]}], 
      RowBox[{"2", " ", 
       SuperscriptBox["\[Gamma]", "3"], " ", "\[Phi]"}]]}], "}"}]}], 
  "}"}]], "Output",
 CellChangeTimes->{{3.858011748377179*^9, 3.858011760192234*^9}, 
   3.859890910627879*^9, 3.859892196432025*^9, 3.860225658264311*^9, 
   3.860483362012571*^9, 3.860735524238673*^9, 3.861712697370284*^9, 
   3.8617847205216293`*^9, {3.869657070395195*^9, 3.869657087150832*^9}, 
   3.8696571385336227`*^9, {3.869657246521101*^9, 3.869657286062007*^9}, {
   3.869666715080701*^9, 3.869666721410338*^9}, {3.8696671919016733`*^9, 
   3.86966721287351*^9}, {3.869667304711492*^9, 3.8696673154320107`*^9}, 
   3.8696677339022417`*^9, {3.869667795910522*^9, 3.8696678294765043`*^9}, {
   3.8696678756703568`*^9, 3.869667899949407*^9}, 3.869667936961939*^9, 
   3.869671034527779*^9, 3.869903139263764*^9, 3.869903176036544*^9, 
   3.8699032423986807`*^9, 3.8775245700408688`*^9},
 CellLabel->"Out[48]=",ExpressionUUID->"612b0ddd-4665-44e0-9625-791c6f31bd87"],

Cell[BoxData[
 RowBox[{"{", 
  RowBox[{
   RowBox[{"-", 
    FractionBox[
     RowBox[{"4", " ", "\[Gamma]", " ", "\[Eta]", " ", 
      SuperscriptBox["\[Theta]", "2"], " ", "\[Phi]"}], 
     SuperscriptBox[
      RowBox[{"(", 
       RowBox[{
        RowBox[{
         SqrtBox["\[Alpha]"], " ", 
         SqrtBox["\[Eta]"]}], "+", 
        SqrtBox[
         RowBox[{
          RowBox[{"\[Alpha]", " ", "\[Eta]"}], "-", 
          RowBox[{"4", " ", 
           SuperscriptBox["\[Gamma]", "2"], " ", "\[Theta]", " ", 
           "\[Phi]"}]}]]}], ")"}], "2"]]}], ",", 
   RowBox[{
    FractionBox["1", 
     RowBox[{
      SqrtBox["\[Alpha]"], " ", 
      SuperscriptBox["\[Gamma]", "3"], " ", 
      SqrtBox["\[Eta]"], " ", "\[Theta]", " ", "\[Phi]", " ", 
      SuperscriptBox[
       RowBox[{"(", 
        RowBox[{
         RowBox[{
          SqrtBox["\[Alpha]"], " ", 
          SqrtBox["\[Eta]"]}], "+", 
         SqrtBox[
          RowBox[{
           RowBox[{"\[Alpha]", " ", "\[Eta]"}], "-", 
           RowBox[{"4", " ", 
            SuperscriptBox["\[Gamma]", "2"], " ", "\[Theta]", " ", 
            "\[Phi]"}]}]]}], ")"}], "2"]}]], 
    RowBox[{"(", 
     RowBox[{
      RowBox[{
       RowBox[{"-", 
        SqrtBox["\[Alpha]"]}], " ", 
       SuperscriptBox["\[Gamma]", "2"], " ", 
       SqrtBox["\[Eta]"], " ", "\[Theta]", " ", 
       RowBox[{"(", 
        RowBox[{
         RowBox[{"\[Alpha]", " ", "\[Gamma]"}], "-", 
         RowBox[{"\[Eta]", " ", "\[Theta]"}]}], ")"}], " ", "\[Phi]", " ", 
       RowBox[{"(", 
        RowBox[{
         RowBox[{"\[Alpha]", " ", "\[Eta]"}], "-", 
         RowBox[{"2", " ", 
          SuperscriptBox["\[Gamma]", "2"], " ", "\[Theta]", " ", "\[Phi]"}], 
         "+", 
         RowBox[{
[truncated: 1,291,509 more chars]
