# Supplementary material for: Cell wall dynamics stabilize tip growth in a filamentous fungus
Source: PLoS Biol. 2023 Jan 17;21(1):e3001981. doi: 10.1371/journal.pbio.3001981 (PMC9882835; doi:10.1371/journal.pbio.3001981)
Supplement: S1 Data — (XLSX) [file pbio.3001981.s012.xlsx]

## Sheet: Fig1C
Distance (micron)	GFP	lectin
518.4	0.849582	0.896185
561.6	0.875676	0.928186
604.8	0.878536	0.974249
648	0.897743	1.04611
691.2	0.917447	1.15404
734.4	0.955293	1.25323
777.6	1.00568	1.38123
820.8	1.06522	1.48091
864	1.26341	1.59655
907.2	1.5344	1.63661
950.4	1.68336	1.56712
993.6	1.7621	1.46581
1036.8	1.70228	1.29429
1080	1.61352	1.20687
1123.2	1.43289	1.10599
1166.4	1.37193	1.03213
1209.6	1.21373	0.989076
1252.8	1.07047	1.00536
1296	0.989166	0.943339
1339.2	0.91185	0.926905
1382.4	1.00029	0.904867
1425.6	0.970672	0.943062
1468.8	0.939815	0.913264
1512	0.930132	0.839046
1555.2	0.930159	0.919813
1598.4	0.985599	0.909389

## Sheet: Fig1E
s (µm)	h (nm)
-74.655	180.595
-74.601	180.485
-74.547	180.166
-74.493	180.277
-74.439	179.017
-74.385	178.754
-74.331	178.532
-74.277	177.895
-74.223	177.037
-74.169	175.251
-74.115	173.783
-74.061	172.121
-74.007	170.488
-73.953	169.491
-73.899	168.203
-73.845	166.819
-73.791	165.489
-73.737	164.049
-73.683	162.692
-73.629	162.014
-73.575	160.837
-73.521	159.092
-73.467	158.137
-73.413	157.445
-73.359	157.099
-73.305	156.018
-73.251	153.72
-73.197	153.125
-73.143	152.114
-73.089	150.771
-73.035	150.494
-72.981	148.638
-72.927	148.251
-72.873	147.628
-72.819	146.839
-72.765	146.492
-72.711	145.772
-72.657	145.8
-72.603	146.188
-72.549	146.312
-72.495	145.661
-72.441	145.288
-72.387	145.052
-72.333	145.482
-72.279	145.302
-72.225	144.623
-72.171	144.499
-72.117	144.111
-72.063	143.529
-72.009	143.446
-71.955	142.92
-71.901	142.601
-71.847	142.865
-71.793	142.283
-71.739	141.84
-71.685	143.045
-71.631	143.46
-71.577	143.294
-71.523	142.962
-71.469	142.698
-71.415	143.003
-71.361	142.726
-71.307	142.339
-71.253	142.145
-71.199	142.38
-71.145	142.879
-71.091	142.698
-71.037	142.38
-70.983	141.978
-70.929	141.757
-70.875	140.912
-70.821	140.137
-70.767	137.894
-70.713	136.786
-70.659	135.194
-70.605	133.325
-70.551	132.757
-70.497	131.871
-70.443	129.863
-70.389	129.503
-70.335	128.672
-70.281	127.149
-70.227	125.82
-70.173	123.618
-70.119	121.888
-70.065	120.005
-70.011	118.731
-69.957	118.149
-69.903	118.066
-69.849	118.274
-69.795	118.288
-69.741	117.305
-69.687	117.291
-69.633	117.401
-69.579	116.141
-69.525	115.006
-69.471	114.715
-69.417	114.494
-69.363	114.978
-69.309	114.425
-69.255	113.871
-69.201	113.095
-69.147	112.14
-69.093	111.489
-69.039	110.977
-68.985	111.019
-68.931	111.309
-68.877	112.292
-68.823	113.372
-68.769	114.632
-68.715	115.366
-68.661	117.055
-68.607	117.872
-68.553	118.745
-68.499	119.548
-68.445	119.257
-68.391	119.271
-68.337	119.575
-68.283	119.146
-68.229	120.005
-68.175	121.181
-68.121	123.328
-68.067	126.637
-68.013	130.362
-67.959	133.795
-67.905	137.423
-67.851	140.912
-67.797	143.418
-67.743	146.492
-67.689	149.082
-67.635	151.311
-67.581	154.745
-67.527	156.683
-67.473	158.635
-67.419	161.834
-67.365	164.229
-67.311	166.901
-67.257	166.888
-67.203	168.065
-67.149	168.3
-67.095	169.795
-67.041	170.654
-66.987	170.363
-66.933	170.335
-66.879	170.266
-66.825	169.214
-66.771	169.657
-66.717	168.632
-66.663	169.408
-66.609	167.469
-66.555	166.597
-66.501	163.62
-66.447	164.492
-66.393	164.963
-66.339	165.808
-66.285	174.323
-66.231	173.174
-66.177	173.839
-66.123	181.191
-66.069	178.172
-66.015	173.548
-65.961	168.189
-65.907	165.545
-65.853	166.389
-65.799	163.592
-65.745	160.712
-65.691	158.497
-65.637	158.026
-65.583	156.988
-65.529	156.212
-65.475	156.226
-65.421	154.565
-65.367	154.094
-65.313	155.575
-65.259	159.411
-65.205	156.351
-65.151	155.991
-65.097	156.697
-65.043	157.514
-64.989	168.341
-64.935	176.068
-64.881	178.449
-64.827	181.509
-64.773	191.575
-64.719	202.209
-64.665	201.462
-64.611	202.445
-64.557	201.046
-64.503	213.065
-64.449	219.794
-64.395	222.715
-64.341	222.466
-64.287	220.001
-64.233	218.561
-64.179	208.855
-64.125	210.074
-64.071	207.789
-64.017	197.474
-63.963	198.595
-63.909	199.703
-63.855	202.112
-63.801	200.423
-63.747	195.078
-63.693	192.96
-63.639	193.195
-63.585	192.42
-63.531	189.152
-63.477	187.242
-63.423	188.681
-63.369	185.926
-63.315	185.109
-63.261	182.866
-63.207	178.089
-63.153	171.706
-63.099	171.263
-63.045	169.879
-62.991	170.142
-62.937	170.806
-62.883	161.875
-62.829	155.368
-62.775	158.58
-62.721	158.483
-62.667	148.237
-62.613	140.275
-62.559	140.026
-62.505	139.348
-62.451	140.192
-62.397	132.12
-62.343	125.654
-62.289	125.806
-62.235	125.889
-62.181	129.171
-62.127	130.763
-62.073	131.857
-62.019	130.832
-61.965	131.289
-61.911	135.069
-61.857	134.626
-61.803	136.399
-61.749	136.232
-61.695	137.908
-61.641	140.802
-61.587	142.255
-61.533	141.535
-61.479	143.183
-61.425	142.366
-61.371	144.18
-61.317	142.491
-61.263	142.366
-61.209	141.937
-61.155	143.405
-61.101	144.983
-61.047	145.939
-60.993	147.309
-60.939	147.905
-60.885	146.395
-60.831	147.046
-60.777	145.191
-60.723	142.879
-60.669	137.52
-60.615	135.872
-60.561	136.302
-60.507	133.449
-60.453	133.269
-60.399	131.802
-60.345	132.937
-60.291	131.982
-60.237	133.186
-60.183	132.48
-60.129	131.455
-60.075	130.375
-60.021	130.542
-59.967	131.871
-59.913	134.626
-59.859	136.911
-59.805	135.294
-59.751	134.076
-59.697	134.353
-59.643	135.377
-59.589	134.117
-59.535	131.583
-59.481	130.573
-59.427	132.137
-59.373	131.694
-59.319	132.414
-59.265	131.348
-59.211	131.099
-59.157	130.739
-59.103	130.49
-59.049	129.188
-58.995	129.451
-58.941	128.994
-58.887	128.69
-58.833	129.77
-58.779	130.517
-58.725	128.524
-58.671	128.44
-58.617	128.786
-58.563	128.385
-58.509	126.751
-58.455	125.671
-58.401	124.84
-58.347	124.813
-58.293	126.474
-58.239	124.619
-58.185	122.556
-58.131	121.033
-58.077	119.828
-58.023	119.233
-57.969	118.61
-57.915	118.111
-57.861	117.031
-57.807	115.134
-57.753	113.68
-57.699	111.171
-57.645	111.905
-57.591	110.769
-57.537	108.886
-57.483	108.069
-57.429	108.415
-57.375	109.094
-57.321	107.778
-57.267	106.131
-57.213	105.203
-57.159	105.12
-57.105	103.943
-57.051	102.96
-56.997	102.918
-56.943	103.486
-56.889	101.935
-56.835	101.991
-56.781	101.561
-56.727	101.659
-56.673	100.44
-56.619	100.468
-56.565	99.7339
-56.511	98.5431
-56.457	97.9754
-56.403	97.4769
-56.349	97.0615
-56.295	97.7954
-56.241	97.1031
-56.187	96.84
-56.133	95.3169
-56.079	94.5
-56.025	93.8215
-55.971	94.0708
-55.917	94.3754
-55.863	93.9462
-55.809	93.3231
-55.755	92.9492
-55.701	92.0908
-55.647	91.4815
-55.593	92.8938
-55.539	93.9323
-55.485	95.1785
-55.431	96.0369
-55.377	97.6985
-55.323	99.0831
-55.269	99.4154
-55.215	98.3492
-55.161	98.7923
-55.107	99.9138
-55.053	98.4185
-54.999	98.5708
-54.945	97.7954
-54.891	99.2492
-54.837	98.1554
-54.783	98.1831
-54.729	98.8477
-54.675	99.72
-54.621	99.9277
-54.567	98.7092
-54.513	99.0139
-54.459	99.8031
-54.405	100.149
-54.351	100.385
-54.297	100.731
-54.243	101.312
-54.189	102.877
-54.135	102.822
-54.081	104.234
-54.027	106.2
-53.973	106.657
-53.919	107.709
-53.865	107.875
-53.811	108.429
-53.757	109.772
-53.703	108.388
-53.649	108.305
-53.595	108.222
-53.541	109.565
-53.487	109.011
-53.433	108.623
-53.379	106.089
-53.325	104.372
-53.271	102.739
-53.217	101.285
-53.163	101.977
-53.109	102.475
-53.055	102.143
-53.001	101.534
-52.947	101.174
-52.893	100.869
-52.839	101.672
-52.785	100.343
-52.731	100.606
-52.677	100.675
-52.623	99.2215
-52.569	97.4354
-52.515	95.5246
-52.461	97.5461
-52.407	98.1277
-52.353	97.2969
-52.299	100.191
-52.245	100.468
-52.191	101.561
-52.137	103.099
-52.083	103.611
-52.029	102.946
-51.975	100.592
-51.921	99.1523
-51.867	98.5431
-51.813	98.3769
-51.759	98.5569
-51.705	99.3461
-51.651	97.5046
-51.597	98.1277
-51.543	96.9646
-51.489	97.8923
-51.435	96.48
-51.381	95.94
-51.327	96.9231
-51.273	98.4738
-51.219	100.454
-51.165	101.935
-51.111	101.478
-51.057	99.9415
-51.003	100.523
-50.949	100.481
-50.895	101.049
-50.841	102.462
-50.787	102.42
-50.733	103.431
-50.679	102.697
-50.625	103.375
-50.571	102.877
-50.517	103.708
-50.463	104.386
-50.409	105.785
-50.355	104.234
-50.301	103.154
-50.247	101.506
-50.193	99.5538
-50.139	99.6646
-50.085	98.46
-50.031	97.1723
-49.977	96.0092
-49.923	96.5215
-49.869	96.9092
-49.815	95.94
-49.761	96.5354
-49.707	95.7323
-49.653	96.84
-49.599	93.8631
-49.545	94.4031
-49.491	93.6969
-49.437	94.4031
-49.383	92.8246
-49.329	93.9185
-49.275	93.8215
-49.221	94.6523
-49.167	93.5723
-49.113	93.7661
-49.059	93.9877
-49.005	95.0262
-48.951	95.4554
-48.897	94.4031
-48.843	94.0292
-48.789	94.5139
-48.735	93.5862
-48.681	94.0846
-48.627	92.1323
-48.573	94.3338
-48.519	92.3538
-48.465	93.8908
-48.411	92.7138
-48.357	92.9769
-48.303	92.7415
-48.249	92.4231
-48.195	91.6338
-48.141	91.4677
-48.087	91.0661
-48.033	90.18
-47.979	91.4954
-47.925	90.1385
-47.871	88.7538
-47.817	87.3831
-47.763	86.3308
-47.709	86.5108
-47.655	85.86
-47.601	85.4861
-47.547	85.0015
-47.493	85.6385
-47.439	85.6108
-47.385	87.7569
-47.331	87.9508
-47.277	89.46
-47.223	88.8092
-47.169	90.9831
-47.115	89.8477
-47.061	91.1769
-47.007	89.1277
-46.953	88.3938
-46.899	87.5631
-46.845	86.2615
-46.791	84.6415
-46.737	84.3785
-46.683	82.8692
-46.629	83.3262
-46.575	81.3046
-46.521	82.6892
-46.467	81.3323
-46.413	83.1738
-46.359	81.9831
-46.305	83.1738
-46.251	81
-46.197	81.2077
-46.143	81.3461
-46.089	81.9138
-46.035	82.6615
-45.981	81.9415
-45.927	81.3877
-45.873	80.1969
-45.819	80.3354
-45.765	80.8062
-45.711	82.8
-45.657	84.1154
-45.603	83.4646
-45.549	84.5308
-45.495	86.0538
-45.441	85.4031
-45.387	86.7185
-45.333	86.1785
-45.279	85.0431
-45.225	85.0708
-45.171	84.7385
-45.117	85.3062
-45.063	83.2985
-45.009	84.0738
-44.955	82.6892
-44.901	84.3785
-44.847	83.16
-44.793	83.6031
-44.739	84.4061
-44.685	86.0262
-44.631	86.3585
-44.577	86.9677
-44.523	87.2723
-44.469	89.1415
-44.415	88.8646
-44.361	89.0585
-44.307	88.3523
-44.253	88.1169
-44.199	87.3692
-44.145	89.5015
-44.091	88.7677
-44.037	90.0415
-43.983	89.8754
-43.929	90.2354
-43.875	90.8031
-43.821	92.0077
-43.767	92.1323
-43.713	92.9769
-43.659	93.0877
-43.605	93.4061
-43.551	93.1292
-43.497	94.0708
-43.443	93.6554
-43.389	92.3538
-43.335	92.3123
-43.281	91.6754
-43.227	92.1877
-43.173	91.6615
-43.119	91.0939
-43.065	90.6923
-43.011	89.1692
-42.957	90.2215
-42.903	88.8092
-42.849	88.9061
-42.795	88.0062
-42.741	88.7123
-42.687	88.3938
-42.633	88.5877
-42.579	89.4323
-42.525	89.1554
-42.471	89.28
-42.417	88.5877
-42.363	88.1862
-42.309	88.3108
-42.255	88.4769
-42.201	88.5323
-42.147	88.7954
-42.093	88.8231
-42.039	87.9646
-41.985	87.7015
-41.931	87.1062
-41.877	86.4
-41.823	85.5831
-41.769	85.5415
-41.715	85.4169
-41.661	84.9738
-41.607	85.0985
-41.553	84.9323
-41.499	83.6169
-41.445	82.6338
-41.391	83.0077
-41.337	83.4092
-41.283	84.3646
-41.229	84.0738
-41.175	83.4785
-41.121	82.98
-41.067	82.8831
-41.013	82.8138
-40.959	82.62
-40.905	84.0185
-40.851	84.2954
-40.797	84.24
-40.743	84.6138
-40.689	85.0292
-40.635	85.0015
-40.581	84.9462
-40.527	85.0569
-40.473	84.6
-40.419	85.4861
-40.365	85.5277
-40.311	85.8739
-40.257	86.5661
-40.203	86.6908
-40.149	86.1369
-40.095	86.2754
-40.041	85.9292
-39.987	86.0538
-39.933	86.6631
-39.879	86.4969
-39.825	86.3446
-39.771	86.7738
-39.717	87.2723
-39.663	87.3277
-39.609	87.2723
-39.555	87.5908
-39.501	87.3554
-39.447	87.5492
-39.393	87.8262
-39.339	88.6154
-39.285	87.8954
-39.231	86.7185
-39.177	86.5385
-39.123	86.3585
-39.069	86.9815
-39.015	87.2862
-38.961	88.2554
-38.907	88.6015
-38.853	88.8231
-38.799	88.0062
-38.745	87.7846
-38.691	87.2585
-38.637	86.7046
-38.583	87.3415
-38.529	87.7015
-38.475	87.7015
-38.421	86.9123
-38.367	86.4692
-38.313	85.6523
-38.259	85.9015
-38.205	86.3862
-38.151	85.0708
-38.097	84.3785
-38.043	84.7939
-37.989	85.5831
-37.935	85.8323
-37.881	85.6246
-37.827	85.2923
-37.773	85.4308
-37.719	85.0154
-37.665	85.0708
-37.611	85.5277
-37.557	86.0954
-37.503	87.1477
-37.449	87.3969
-37.395	86.7185
-37.341	86.7462
-37.287	86.5939
-37.233	86.4692
-37.179	87.5631
-37.125	88.4077
-37.071	87.3415
-37.017	87.3831
-36.963	88.4077
-36.909	89.0169
-36.855	87.9923
-36.801	87.9923
-36.747	87.7985
-36.693	87.8262
-36.639	87.8954
-36.585	88.7123
-36.531	88.9754
-36.477	88.4354
-36.423	88.5185
-36.369	88.6292
-36.315	89.5431
-36.261	89.7092
-36.207	89.8338
-36.153	89.8477
-36.099	88.8785
-36.045	88.74
-35.991	89.1138
-35.937	88.8646
-35.883	87.8538
-35.829	87.7569
-35.775	88.1031
-35.721	88.0754
-35.667	88.8092
-35.613	89.5708
-35.559	89.9861
-35.505	90.0554
-35.451	89.4877
-35.397	88.7677
-35.343	88.6154
-35.289	89.4877
-35.235	89.5569
-35.181	89.6261
-35.127	90.1523
-35.073	89.64
-35.019	88.6431
-34.965	89.0308
-34.911	88.9892
-34.857	87.2031
-34.803	86.6631
-34.749	87.3138
-34.695	87.1477
-34.641	87.2862
-34.587	86.8985
-34.533	86.2615
-34.479	85.86
-34.425	86.3308
-34.371	85.8046
-34.317	85.1123
-34.263	84.5169
-34.209	83.5892
-34.155	83.2846
-34.101	83.7415
-34.047	83.9492
-33.993	84.9046
-33.939	85.5692
-33.885	86.1508
-33.831	87.0231
-33.777	87.1477
-33.723	86.3031
-33.669	85.6523
-33.615	85.7492
-33.561	85.0708
-33.507	85.3615
-33.453	85.0154
-33.399	83.9077
-33.345	83.9908
-33.291	83.9908
-33.237	83.7415
-33.183	82.9662
-33.129	82.62
-33.075	82.7723
-33.021	82.4262
-32.967	81.9969
-32.913	82.3431
-32.859	82.9523
-32.805	83.7415
-32.751	84.4892
-32.697	84.4477
-32.643	83.9215
-32.589	83.88
-32.535	84.0046
-32.481	83.9492
-32.427	84.8077
-32.373	84.4892
-32.319	83.8662
-32.265	84.5169
-32.211	84.3369
-32.157	84.9046
-32.103	85.2369
-32.049	85.5
-31.995	85.8046
-31.941	86.5385
-31.887	86.5661
-31.833	86.5661
-31.779	86.1369
-31.725	85.9292
-31.671	86.1646
-31.617	86.0954
-31.563	86.3308
-31.509	86.5523
-31.455	86.5246
-31.401	86.1508
-31.347	86.8708
-31.293	88.2
-31.239	88.2138
-31.185	88.0754
-31.131	87.7292
-31.077	89.0723
-31.023	89.5708
-30.969	88.92
-30.915	88.74
-30.861	88.2692
-30.807	88.2969
-30.753	87.2723
-30.699	85.8046
-30.645	85.8461
-30.591	86.22
-30.537	85.9846
-30.483	86.2339
-30.429	86.7323
-30.375	87.7431
-30.321	87.5769
-30.267	88.5738
-30.213	89.2385
-30.159	88.6431
-30.105	89.6815
-30.051	91.2323
-29.997	91.5646
-29.943	92.0354
-29.889	92.2569
-29.835	91.0108
-29.781	90.3461
-29.727	90.6369
-29.673	90.2215
-29.619	90.9415
-29.565	92.2708
-29.511	94.1539
-29.457	94.9708
-29.403	94.8461
-29.349	95.3169
-29.295	95.0123
-29.241	94.2785
-29.187	93.8215
-29.133	93.9323
-29.079	94.8185
-29.025	95.3446
-28.971	93.8492
-28.917	94.0015
-28.863	94.9708
-28.809	95.8846
-28.755	96.7154
-28.701	97.7123
-28.647	98.8615
-28.593	100.426
-28.539	101.049
-28.485	101.285
-28.431	102.655
-28.377	102.655
-28.323	102.835
-28.269	103.32
-28.215	103.749
-28.161	104.511
-28.107	104.497
-28.053	105.203
-27.999	105.175
-27.945	103.694
-27.891	103.472
-27.837	104.137
-27.783	103.694
-27.729	103.86
-27.675	104.04
-27.621	103.666
-27.567	104.58
-27.513	104.261
-27.459	103.472
-27.405	102.641
-27.351	103.237
-27.297	103.985
-27.243	104.137
-27.189	104.442
-27.135	105.079
-27.081	105.923
-27.027	105.549
-26.973	104.428
-26.919	105.245
-26.865	106.975
-26.811	106.602
-26.757	107.335
-26.703	107.183
-26.649	107.446
-26.595	107.308
-26.541	107.862
-26.487	108.235
-26.433	107.349
-26.379	106.311
-26.325	106.435
-26.271	107.058
-26.217	107.086
-26.163	107.405
-26.109	107.557
-26.055	106.92
-26.001	107.654
-25.947	107.612
-25.893	108.319
-25.839	109.551
-25.785	109.745
-25.731	108.817
-25.677	109.191
-25.623	110.728
-25.569	111.641
-25.515	111.752
-25.461	112.292
-25.407	113.054
-25.353	113.566
-25.299	113.843
-25.245	114.12
-25.191	114.563
-25.137	115.463
-25.083	115.103
-25.029	115.228
-24.975	114.937
-24.921	116.945
-24.867	117.166
-24.813	116.141
-24.759	116.266
-24.705	117.789
-24.651	117.983
-24.597	117.665
-24.543	118.038
-24.489	117.845
-24.435	117.166
-24.381	116.931
-24.327	117.332
-24.273	118.828
-24.219	118.675
-24.165	119.672
-24.111	119.769
-24.057	119.603
-24.003	120.046
-23.949	120.129
-23.895	121.085
-23.841	121.915
-23.787	121.029
-23.733	120.171
-23.679	120.337
-23.625	120.42
-23.571	121.14
-23.517	120.822
-23.463	121.348
-23.409	122.649
-23.355	122.331
-23.301	121.541
-23.247	119.811
-23.193	118.925
-23.139	117.319
-23.085	116.612
-23.031	115.726
-22.977	116.751
-22.923	117.471
-22.869	118.481
-22.815	117.346
-22.761	117.817
-22.707	117.748
-22.653	116.668
-22.599	116.626
-22.545	116.211
-22.491	116.46
-22.437	115.006
-22.383	114.632
-22.329	114.826
-22.275	115.242
-22.221	114.799
-22.167	114.951
-22.113	113.649
-22.059	112.029
-22.005	111.641
-21.951	111.337
-21.897	111.254
-21.843	112.154
-21.789	111.711
-21.735	111.42
-21.681	111.42
-21.627	111.531
-21.573	111.351
-21.519	112.181
-21.465	111.171
-21.411	110.589
-21.357	110.354
-21.303	109.592
-21.249	109.468
-21.195	109.662
-21.141	111.198
-21.087	112.029
-21.033	112.348
-20.979	110.991
-20.925	111.683
-20.871	111.614
-20.817	110.105
-20.763	108.706
-20.709	108.692
-20.655	109.066
-20.601	109.274
-20.547	109.205
-20.493	107.557
-20.439	106.865
-20.385	106.574
-20.331	107.82
-20.277	108.194
-20.223	108.028
-20.169	107.585
-20.115	108.36
-20.061	108.886
-20.007	109.939
-19.953	111.102
-19.899	111.06
-19.845	111.268
-19.791	110.409
-19.737	110.797
-19.683	110.105
-19.629	109.371
-19.575	109.648
-19.521	110.008
-19.467	110.645
-19.413	110.866
-19.359	112.029
-19.305	112.029
-19.251	110.825
-19.197	111.185
-19.143	111.212
-19.089	111.088
-19.035	110.659
-18.981	111.032
-18.927	111.752
-18.873	113.926
-18.819	113.621
-18.765	113.898
-18.711	114.688
-18.657	115.505
-18.603	116.1
-18.549	115.906
-18.495	116.46
-18.441	117.235
-18.387	117.609
-18.333	117.969
-18.279	118.398
-18.225	119.008
-18.171	119.603
-18.117	120.558
-18.063	120.711
-18.009	120.6
-17.955	118.62
-17.901	117.485
-17.847	116.1
-17.793	116.501
-17.739	115.463
-17.685	114.868
-17.631	112.957
-17.577	112.403
-17.523	111.669
-17.469	110.769
-17.415	108.803
-17.361	108.111
-17.307	107.114
-17.253	106.242
-17.199	106.075
-17.145	107.197
-17.091	106.823
-17.037	105.729
-16.983	105.231
-16.929	105.494
-16.875	105.189
-16.821	105.065
-16.767	104.04
-16.713	102.766
-16.659	101.534
-16.605	102.143
-16.551	101.52
-16.497	100.98
-16.443	100.108
-16.389	99.3046
-16.335	98.7508
-16.281	99.5538
-16.227	99.7615
-16.173	98.7785
-16.119	99.1108
-16.065	96.8677
-16.011	97.2277
-15.957	96.0231
-15.903	97.3246
-15.849	96.9508
-15.795	99.36
-15.741	99.0969
-15.687	97.2138
-15.633	98.1415
-15.579	97.2138
-15.525	98.4185
-15.471	98.3492
-15.417	99.54
-15.363	99.7892
-15.309	100.911
-15.255	100.689
-15.201	101.146
-15.147	100.828
-15.093	100.121
-15.039	99.2492
-14.985	99.4708
-14.931	100.177
-14.877	100.468
-14.823	99.6508
-14.769	99.5123
-14.715	99.1523
-14.661	99.1246
-14.607	99.4846
-14.553	100.094
-14.499	98.5846
-14.445	97.1308
-14.391	97.4354
-14.337	97.9061
-14.283	97.7538
-14.229	97.1585
-14.175	95.8985
-14.121	95.6077
-14.067	95.0262
-14.013	93.6277
-13.959	94.8323
-13.905	93.6138
-13.851	94.9569
-13.797	92.4923
-13.743	93.3508
-13.689	92.3954
-13.635	92.7969
-13.581	94.2923
-13.527	93.4892
-13.473	95.1785
-13.419	93.7385
-13.365	93.5308
-13.311	93.2954
-13.257	93.9046
-13.203	94.1123
-13.149	94.5415
-13.095	94.9154
-13.041	95.3862
-12.987	95.8154
-12.933	95.94
-12.879	95.2061
-12.825	95.9954
-12.771	96.2723
-12.717	96.2308
-12.663	96.0785
-12.609	96.0508
-12.555	96.2308
-12.501	96.5908
-12.447	96.4938
-12.393	96.6462
-12.339	97.7538
-12.285	96.4662
-12.231	96.3831
-12.177	96.2031
-12.123	96.3969
-12.069	96.9646
-12.015	96.4523
-11.961	97.3246
-11.907	97.6431
-11.853	98.0308
-11.799	97.7538
-11.745	97.1169
-11.691	96.9923
-11.637	96.8677
-11.583	96.3415
-11.529	96.2862
-11.475	95.6631
-11.421	95.3862
-11.367	94.5277
-11.313	94.0431
-11.259	94.0846
-11.205	93.2815
-11.151	92.6031
-11.097	92.3538
-11.043	91.9385
-10.989	90.5123
-10.935	89.6123
-10.881	88.7538
-10.827	88.4631
-10.773	88.5046
-10.719	86.7046
-10.665	85.7769
-10.611	86.4554
-10.557	86.5108
-10.503	86.0954
-10.449	85.7492
-10.395	85.2369
-10.341	84.3785
-10.287	84.3646
-10.233	84.3231
-10.179	84.4754
-10.125	85.4169
-10.071	86.0815
-10.017	86.7877
-9.963	86.1231
-9.909	86.1923
-9.855	86.4
-9.801	85.4861
-9.747	85.3338
-9.693	85.0569
-9.639	84.9323
-9.585	85.8046
-9.531	86.22
-9.477	85.9846
-9.423	86.2892
-9.369	86.76
-9.315	86.5523
-9.261	87.5631
-9.207	88.4492
-9.153	88.74
-9.099	89.9585
-9.045	89.6954
-8.991	89.4046
-8.937	89.9031
-8.883	89.82
-8.829	89.9308
-8.775	90.36
-8.721	89.6677
-8.667	89.1692
-8.613	89.7231
-8.559	89.9446
-8.505	88.9892
-8.451	89.0169
-8.397	89.46
-8.343	89.7646
-8.289	90.6092
-8.235	90.7061
-8.181	91.0523
-8.127	91.1908
-8.073	91.8
-8.019	90.4431
-7.965	90.2077
-7.911	88.3108
-7.857	88.7262
-7.803	89.5154
-7.749	90.2077
-7.695	90.9277
-7.641	91.7585
-7.587	92.2985
-7.533	92.9077
-7.479	93.2262
-7.425	94.0708
-7.371	94.1123
-7.317	93.4754
-7.263	92.4785
-7.209	93.8769
-7.155	91.8692
-7.101	91.62
-7.047	91.0939
-6.993	90.36
-6.939	90.9831
-6.885	92.0492
-6.831	90.7615
-6.777	90.4846
-6.723	90.7754
-6.669	90.3739
-6.615	91.7031
-6.561	91.0108
-6.507	91.8415
-6.453	92.1738
-6.399	92.0077
-6.345	91.26
-6.291	92.2431
-6.237	90.9
-6.183	91.2877
-6.129	90.4154
-6.075	90.0554
-6.021	89.3215
-5.967	89.1554
-5.913	89.5154
-5.859	88.5877
-5.805	89.5154
-5.751	89.6261
-5.697	88.5738
-5.643	87.2585
-5.589	87.12
-5.535	85.7077
-5.481	85.32
-5.427	84.5031
-5.373	84.1292
-5.319	83.9631
-5.265	83.0354
-5.211	84.8908
-5.157	86.4415
-5.103	85.86
-5.049	86.9262
-4.995	86.7738
-4.941	86.9677
-4.887	87.1338
-4.833	86.6215
-4.779	85.5139
-4.725	85.9569
-4.671	86.4831
-4.617	85.8185
-4.563	86.3446
-4.509	85.5831
-4.455	85.9846
-4.401	84.3785
-4.347	83.0769
-4.293	83.7554
-4.239	84.0461
-4.185	82.3569
-4.131	83.1046
-4.077	83.0908
-4.023	84.1846
-3.969	84.4477
-3.915	84.4477
-3.861	83.5892
-3.807	83.7
-3.753	84.9877
-3.699	85.6523
-3.645	84.7661
-3.591	85.0154
-3.537	85.3892
-3.483	85.3338
-3.429	84.9046
-3.375	86.3862
-3.321	87.1615
-3.267	87.0923
-3.213	87.4246
-3.159	88.7538
-3.105	86.94
-3.051	86.0123
-2.997	86.4415
-2.943	86.4969
-2.889	87.0508
-2.835	85.9015
-2.781	86.8431
-2.727	87.6462
-2.673	87.9923
-2.619	88.38
-2.565	89.64
-2.511	90.2215
-2.457	89.5569
-2.403	89.8615
-2.349	90.9554
-2.295	92.1046
-2.241	93.3646
-2.187	94.0292
-2.133	94.4446
-2.079	95.4
-2.025	95.58
-1.971	94.3615
-1.917	93.6969
-1.863	94.2508
-1.809	95.2754
-1.755	95.7185
-1.701	95.4415
-1.647	94.5692
-1.593	94.2231
-1.539	94.7077
-1.485	94.4723
-1.431	93.5585
-1.377	93.4754
-1.323	92.7138
-1.269	91.5785
-1.215	90.4154
-1.161	89.7231
-1.107	88.1446
-1.053	87.0923
-0.999	87.3138
-0.945	86.8292
-0.891	86.6077
-0.837	85.0569
-0.783	84.2815
-0.729	84.8077
-0.675	82.9662
-0.621	82.2185
-0.567	81.5954
-0.513	80.9169
-0.459	79.4631
-0.405	78.7708
-0.351	78.5077
-0.297	77.4277
-0.243	75.9462
-0.189	74.6308
-0.135	73.4677
-0.081	71.9861
-0.027	71.1138
0.027	70.1308
0.081	70.0338
0.135	70.0477
0.189	70.3385
0.243	68.7046
0.297	67.4861
0.351	67.4585
0.405	66.8215
0.459	65.6308
0.513	65.3262
0.567	64.1631
0.621	63.7269
0.675	64.1008
0.729	63.63
0.783	64.5992
0.837	63.1454
0.891	64.0592
0.945	64.2392
0.999	64.4746
1.053	64.4469
1.107	63.2285
1.161	63.2146
1.215	61.8715
1.269	62.0931
1.323	61.9131
1.377	61.6223
1.431	61.9823
1.485	61.6638
1.539	61.6223
1.593	62.3423
1.647	61.9546
1.701	61.6638
1.755	60.7638
1.809	60.3623
1.863	60.9992
1.917	61.4562
1.971	61.2346
2.025	61.1931
2.079	62.4808
2.133	61.8577
2.187	61.8023
2.241	61.4285
2.295	61.1377
2.349	61.4008
2.403	62.4392
2.457	62.1069
2.511	62.4392
2.565	62.8269
2.619	63.9761
2.673	64.0731
2.727	64.7723
2.781	63.7062
2.835	62.9446
2.889	63.0138
2.943	63.4846
2.997	62.4738
3.051	62.5431
3.105	61.3938
3.159	61.7123
3.213	63.0554
3.267	63.1108
3.321	62.9169
3.375	63.3185
3.429	63.2908
3.483	64.9385
3.537	64.6477
3.591	64.9938
3.645	64.7169
3.699	63.7615
3.753	64.08
3.807	64.3569
3.861	65.5477
3.915	66.9738
3.969	66.4754
4.023	67.5
4.077	68.2477
4.131	69.0923
4.185	68.4
4.239	69.2862
4.293	69.2446
4.347	69.4246
4.401	69.7292
4.455	69.9231
4.509	69.2031
4.563	68.9262
4.617	69.1477
4.671	70.2138
4.725	67.8461
4.779	69.3
4.833	68.6769
4.887	70.0477
4.941	71.5015
4.995	71.4046
5.049	71.1969
5.103	71.4323
5.157	72.9831
5.211	73.4815
5.265	73.5508
5.319	74.4923
5.373	75.6554
5.427	75.9046
5.481	76.9846
5.535	77.76
5.589	76.0569
5.643	75.7246
5.697	77.0123
5.751	76.7631
5.805	78.0508
5.859	79.56
5.913	80.4877
5.967	81.8031
6.021	83.2292
6.075	83.1462
6.129	83.4646
6.183	83.9631
6.237	84.0185
6.291	84.3785
6.345	85.0708
6.399	85.6938
6.453	87.4108
6.507	87.8262
6.561	89.0862
6.615	90.0554
6.669	90.4985
6.723	91.1077
6.777	92.2154
6.831	93.5446
6.885	93.3785
6.939	93.6277
6.993	93.4477
7.047	93.6277
7.101	95.2061
7.155	96.1615
7.209	97.0062
7.263	95.94
7.317	96.6738
7.371	96.66
7.425	94.7769
7.479	93.6969
7.533	93.7939
7.587	93.7661
7.641	93.8908
7.695	95.6077
7.749	96.7154
7.803	96.2585
7.857	98.1969
7.911	98.9169
7.965	98.2246
8.019	98.1554
8.073	97.3662
8.127	96.7708
8.181	98.1969
8.235	97.9061
8.289	97.4769
8.343	97.9061
8.397	98.3492
8.451	98.8062
8.505	98.82
8.559	97.5046
8.613	97.5877
8.667	97.6292
8.721	97.5877
8.775	98.5431
8.829	99.4846
8.883	99.5538
8.937	100.385
8.991	100.883
9.045	101.271
9.099	101.52
9.153	100.966
9.207	100.703
9.261	100.357
9.315	100.343
9.369	99.9969
9.423	99.4154
9.477	99.4015
9.531	100.8
9.585	101.326
9.639	102.379
9.693	102.766
9.747	102.96
9.801	102.849
9.855	103.417
9.909	102.766
9.963	102.268
10.017	101.963
10.071	101.395
10.125	101.229
10.179	102.448
10.233	102.019
10.287	101.991
10.341	101.506
10.395	101.921
10.449	101.645
10.503	101.88
10.557	100.925
10.611	101.368
10.665	101.769
10.719	101.257
10.773	100.302
10.827	100.426
10.881	100.177
10.935	99
10.989	97.8369
11.043	98.0308
11.097	97.5877
11.151	96.7431
11.205	96.5354
11.259	97.0754
11.313	96.84
11.367	97.9477
11.421	97.8508
11.475	98.3769
11.529	98.8615
11.583	99.8308
11.637	99.7615
11.691	100.509
11.745	100.44
11.799	101.146
11.853	101.7
11.907	101.742
11.961	102.309
12.015	103.237
12.069	103.611
12.123	102.725
12.177	103.555
12.231	103.929
12.285	102.891
12.339	102.6
12.393	102.78
12.447	103.168
12.501	103.666
12.555	104.234
12.609	103.971
12.663	104.885
12.717	104.774
12.771	104.954
12.825	105.743
12.879	106.449
12.933	107.155
12.987	107.488
13.041	107.377
13.095	108.401
13.149	108.706
13.203	108.775
13.257	110.52
13.311	111.198
13.365	111.863
13.419	112.071
13.473	111.655
13.527	112.555
13.581	113.303
13.635	113.802
13.689	113.843
13.743	113.469
13.797	113.082
13.851	113.165
13.905	112.209
13.959	111.711
14.013	111.088
14.067	111.046
14.121	111.863
14.175	111.406
14.229	111.032
14.283	110.506
14.337	109.731
14.391	110.257
14.445	110.257
14.499	110.838
14.553	110.714
14.607	110.548
14.661	110.575
14.715	110.285
14.769	110.409
14.823	110.437
14.877	110.465
14.931	111.185
14.985	109.745
15.039	110.077
15.093	109.828
15.147	111.379
15.201	110.935
15.255	110.146
15.309	110.617
15.363	110.271
15.417	109.98
15.471	108.761
15.525	108.235
15.579	107.834
15.633	106.671
15.687	106.629
15.741	106.228
15.795	106.477
15.849	106.754
15.903	107.239
15.957	108
16.011	107.875
16.065	106.311
16.119	106.131
16.173	103.943
16.227	101.852
16.281	101.395
16.335	102.157
16.389	101.382
16.443	101.201
16.497	100.066
16.551	99.18
16.605	98.3077
16.659	97.8508
16.713	98.1554
16.767	98.3492
16.821	99
16.875	97.7123
16.929	97.5046
16.983	98.2939
17.037	98.64
17.091	99.9138
17.145	98.4738
17.199	98.3215
17.253	97.0477
17.307	96.7846
17.361	96.3831
17.415	95.6908
17.469	95.4277
17.523	95.8569
17.577	96.0092
17.631	95.6354
17.685	95.6631
17.739	95.5939
17.793	95.1092
17.847	95.0954
17.901	93.6831
17.955	94.2923
18.009	96.3415
18.063	96.3831
18.117	96.3415
18.171	97.8785
18.225	97.5461
18.279	97.8508
18.333	97.8923
18.387	97.7123
18.441	96.5908
18.495	96.8677
18.549	97.5461
18.603	99.4154
18.657	100.523
18.711	100.385
18.765	100.828
18.819	99.9692
18.873	99.18
18.927	99.5815
18.981	100.579
19.035	100.426
19.089	99.0692
19.143	98.7923
19.197	99.7061
19.251	98.8754
19.305	98.8615
19.359	98.7508
19.413	99.5677
19.467	99.5954
19.521	99.4154
19.575	97.8923
19.629	98.3492
19.683	97.9061
19.737	99.2354
19.791	98.6954
19.845	99.0554
19.899	100.288
19.953	101.008
20.007	102.019
20.061	100.758
20.115	97.5461
20.169	95.7462
20.223	96.2169
20.277	94.68
20.331	95.7738
20.385	96.6185
20.439	97.9892
20.493	99.0692
20.547	99.5815
20.601	99.3046
20.655	98.8615
20.709	97.2969
20.763	96.0231
20.817	96.2169
20.871	95.8292
20.925	95.8431
20.979	96.3415
21.033	95.94
21.087	95.3169
21.141	94.9292
21.195	95.7877
21.249	95.6077
21.303	93.0046
21.357	93.5862
21.411	93.2677
21.465	93.4061
21.519	92.2015
21.573	92.4923
21.627	92.6169
21.681	93.5308
21.735	93.1154
21.789	94.0708
21.843	93.5308
21.897	94.7769
21.951	95.5246
22.005	93.2677
22.059	92.2569
22.113	91.7031
22.167	93.0046
22.221	94.1539
22.275	94.6662
22.329	96.6185
22.383	100.509
22.437	99.8169
22.491	99.6369
22.545	98.9308
22.599	98.28
22.653	99.1938
22.707	99.36
22.761	98.9031
22.815	99.9
22.869	101.548
22.923	101.492
22.977	101.049
23.031	101.132
23.085	101.008
23.139	101.022
23.193	102.102
23.247	102.295
23.301	101.063
23.355	100.675
23.409	100.966
23.463	101.174
23.517	101.465
23.571	101.603
23.625	102.115
23.679	102.171
23.733	102.143
23.787	102.918
23.841	102.129
23.895	102.365
23.949	101.921
24.003	101.465
24.057	100.08
24.111	100.8
24.165	101.063
24.219	100.634
24.273	101.229
24.327	100.232
24.381	99.0554
24.435	98.0862
24.489	96.2446
24.543	95.5661
24.597	96.0092
24.651	95.8708
24.705	95.4415
24.759	93.7246
24.813	94.0015
24.867	94.6938
24.921	93.78
24.975	93.2815
25.029	93.5862
25.083	93.5308
25.137	92.4923
25.191	91.8138
25.245	92.7138
25.299	92.9354
25.353	93.3646
25.407	94.6246
25.461	95.1508
25.515	96.1477
25.569	95.8431
25.623	94.4723
25.677	93.8769
25.731	93.7939
25.785	93.4892
25.839	94.5554
25.893	94.5
25.947	95.3862
26.001	96.4246
26.055	97.2
26.109	97.7538
26.163	98.9861
26.217	101.465
26.271	102.517
26.325	104.359
26.379	103.943
26.433	107.211
26.487	109.814
26.541	108.734
26.595	107.322
26.649	109.606
26.703	110.589
26.757	110.783
26.811	110.742
26.865	112.348
26.919	112.417
26.973	112.154
27.027	113.123
27.081	113.095
27.135	112.389
27.189	113.234
27.243	114.3
27.297	114.079
27.351	111.932
27.405	110.991
27.459	110.631
27.513	109.828
27.567	109.371
27.621	110.645
27.675	112.237
27.729	113.94
27.783	115.629
27.837	115.934
27.891	116.128
27.945	115.352
27.999	115.006
28.053	113.649
28.107	112.763
28.161	112.749
28.215	113.137
28.269	111.102
28.323	109.606
28.377	109.398
28.431	107.626
28.485	107.114
28.539	104.414
28.593	104.261
28.647	105.383
28.701	107.086
28.755	106.671
28.809	104.926
28.863	104.912
28.917	104.663
28.971	103.541
29.025	103.334
29.079	104.192
29.133	103.112
29.187	102.697
29.241	102.6
29.295	102.835
29.349	103.375
29.403	104.331
29.457	106.421
29.511	106.214
29.565	105.577
29.619	105.079
29.673	104.525
29.727	104.137
29.781	104.082
29.835	103.209
29.889	102.032
29.943	101.492
29.997	101.534
30.051	101.949
30.105	101.797
30.159	102.309
30.213	101.783
30.267	101.243
30.321	100.066
30.375	101.492
30.429	100.841
30.483	100.26
30.537	100.869
30.591	101.257
30.645	101.506
30.699	100.108
30.753	98.6123
30.807	97.5046
30.861	96.5908
30.915	96.9785
30.969	96.4523
31.023	98.0031
31.077	98.3354
31.131	98.5569
31.185	97.2969
31.239	97.5461
31.293	97.8092
31.347	98.6261
31.401	98.4323
31.455	97.92
31.509	96.3277
31.563	94.3062
31.617	94.14
31.671	94.6108
31.725	95.2754
31.779	95.5661
31.833	94.7492
31.887	93.9877
31.941	94.3754
31.995	94.4169
32.049	94.3892
32.103	95.4138
32.157	95.0815
32.211	95.2754
32.265	95.9954
32.319	96.1615
32.373	96.1062
32.427	96.6877
32.481	96.8538
32.535	97.0062
32.589	98.2523
32.643	99.4015
32.697	99
32.751	99.0969
32.805	99.8308
32.859	100.219
32.913	100.675
32.967	100.565
33.021	100.038
33.075	100.288
33.129	100.205
33.183	101.492
33.237	102.115
[truncated: 767 more rows]

## Sheet: Fig1G
Chemical EM	HPF EM	Ligth
64.875	73.4286	64.0476
90.5625	123.429	78.0361
80.4667		75.3845
89.0619	79.4444	46.9651
87	110.667
71.0769	74.8824	83.1255
89.4962	58.087	71.9794
92.1667	69.5714
	67.9474
		101.764
		60.0685
		113.401
		64.0975
		76.2061
		58.5322
		76.1122
		92.7581
		123.82
		107.668
		125.491
		74.7501
		51.8265
		106.484
		62.4083
		74.7291
		82.6081
		77.9541
		68.2141
		66.3481
		76.5759
		78.283
		110.955
		94.7564
		150.11
		90.9374
		86.9095
		81.1927
		62.312
		72.925
		90.4879
		73.1165
		75.5992
		60.7992
		41.8361
		92.0782
		80.8555
		68.0607
		104.891
		74.8748
		116.04
		136.403
		60.9311
		79.6781
		68.0688
		98.5888
		125.065
		76.2287
		73.9398
		56.1749
		87.3256
		76.728
		60.243
		83.0516
		71.5633
		61.3881
		100.875
		65.7658
		67.8541
		66.726
		125.584
		68.5811
		94.9965
		85.5612
		77.2515
		95.4606
		55.4139
		82.8073
		105.565
		84.4065
		81.3265
		125.215
		63.1557
		80.7932
		77.5883

## Sheet: Fig2A
htip/hside					s'(µm)	CW thickness
						mean	std
					0	70.1868	30.9353
					0.0432	69.2643	25.0153
					0.0864	71.1058	24.1312
1.37767					0.1296	70.6332	23.3651
1.36183					0.1728	70.4307	23.5871
1.33619					0.216	70.0512	23.7339
					0.2592	69.7627	23.6216
					0.3024	69.4803	23.4753
1.11339					0.3456	69.0534	23.5429
					0.3888	68.8909	23.3439
					0.432	68.7049	23.0538
					0.4752	68.3835	22.9887
					0.5184	68.45	22.7585
0.589585					0.5616	68.2958	22.5304
					0.6048	68.0983	22.6849
					0.648	68.3076	22.939
0.31901					0.6912	68.231	23.0661
					0.7344	68.3469	22.9026
					0.7776	68.3263	22.6703
0.914138					0.8208	68.5502	22.2103
1.44981					0.864	68.3931	22.0731
0.678917					0.9072	68.3149	22.0458
					0.9504	68.3712	21.6295
					0.9936	68.4594	21.4841
					1.0368	68.6489	21.1435
					1.08	68.6914	20.8742
0.595512					1.1232	68.8024	20.7276
0.456665					1.1664	68.8729	20.4442
					1.2096	68.9965	20.0684
					1.2528	69.1101	20.3853
0.821191					1.296	69.4655	20.4944
					1.3392	69.7548	20.4245
					1.3824	69.8924	20.4633
					1.4256	70.2774	20.2515
1.15943					1.4688	70.1775	19.9667
					1.512	70.4664	19.7811
1.09968					1.5552	70.6853	19.804
1.3862					1.5984	70.8238	19.8441
0.568015					1.6416	70.9812	20.2075
1.83903					1.6848	71.4974	20.5236
0.816004					1.728	71.8288	20.5153
					1.7712	72.1982	20.6742
					1.8144	72.5828	20.5863
0.657799					1.8576	72.7561	20.696
					1.9008	73.1896	20.403
					1.944	73.8363	20.5413
0.753429					1.9872	74.2541	20.8476
					2.0304	74.5438	20.9668
					2.0736	74.8582	20.702
					2.1168	74.8772	20.7031
					2.16	75.1612	21.3511
					2.2032	75.0741	21.1854
					2.2464	74.6659	21.002
0.646453					2.2896	74.731	20.465
					2.3328	74.983	20.5493
0.942362					2.376	75.2874	20.8108
0.825158					2.4192	75.4084	21.7018
					2.4624	75.4562	21.0401
					2.5056	74.8272	19.7345
0.911292					2.5488	75.1147	19.5678
1.77756					2.592	75.0034	19.4214
					2.6352	75.0654	19.604
1.86374					2.6784	75.0294	18.9912
0.782371					2.7216	75.3317	19.2346
0.936155					2.7648	75.2189	19.3517
1.30979					2.808	75.0667	18.6495
					2.8512	75.0726	18.7758
					2.8944	75.1533	18.7337
1.8782					2.9376	75.4495	18.6608
0.649385					2.9808	75.0942	18.1361
0.300671					3.024	75.2715	18.13
0.845593					3.0672	75.5961	18.1364
0.779115					3.1104	75.6974	18.5596
0.8202					3.1536	75.2521	18.2021
1.03495					3.1968	75.2743	17.7172
					3.24	75.5638	17.4282
					3.2832	75.3587	17.2226
0.387609					3.3264	75.9294	18.432
0.998949					3.3696	75.8404	18.7584
					3.4128	76.1065	18.8145
					3.456	76.2554	19.582
					3.4992	76.3371	20.367
					3.5424	76.5611	20.4908
					3.5856	76.551	20.1877
					3.6288	76.6617	21.3274
					3.672	76.636	21.5488
0.56256					3.7152	76.3679	21.6355
1.3048					3.7584	76.1925	21.4095
0.595198					3.8016	76.3713	21.7085
0.813128					3.8448	76.2511	21.5654
0.78779					3.888	76.1441	21.4448
0.483782					3.9312	76.2877	20.9897
0.802855					3.9744	76.5645	21.382
					4.0176	76.0988	21.4783
					4.0608	75.8777	20.5813
1.38804					4.104	76.4608	20.4137
0.520892					4.1472	76.5472	20.2512
					4.1904	76.3186	20.26
					4.2336	76.3139	20.1236
					4.2768	76.1129	19.9099
					4.32	76.0678	20.1135
1.10276					4.3632	75.357	20.1605
0.854579					4.4064	75.1574	20.1403
					4.4496	75.2944	20.008
					4.4928	75.6307	19.833
1.23631					4.536	75.984	20.0309
0.070644					4.5792	76.3722	20.084
					4.6224	76.6717	19.8529
0.684521					4.6656	76.8669	20.0907
0.785598					4.7088	76.7848	20.3347
					4.752	76.9521	20.4591
					4.7952	77.2399	20.4174
1.02805					4.8384	77.7539	20.8685
					4.8816	77.3038	21.2353
					4.9248	77.0145	21.1982
0.920878					4.968	76.6375	21.4945
0.470048					5.0112	76.8273	21.5607
					5.0544	76.6449	21.885
					5.0976	76.8131	21.6782
					5.1408	77.218	21.6222
					5.184	77.8485	21.845
2.04543					5.2272	78.0729	21.8013
1.18048					5.2704	78.0915	21.7331
					5.3136	78.0709	21.8934
					5.3568	78.3197	22.0361
					5.4	78.0326	22.2298
					5.4432	78.0122	22.5076
					5.4864	78.3387	22.6403
					5.5296	78.9059	22.6088
					5.5728	79.1355	22.4344
					5.616	79.3152	22.2869
					5.6592	79.3959	22.4024
					5.7024	80.1125	22.2544
					5.7456	80.1197	22.2139
					5.7888	80.5653	21.8946
					5.832	80.6736	21.7386
					5.8752	80.7823	21.4976
					5.9184	80.6913	21.4305
					5.9616	80.594	21.2112
					6.0048	80.5922	21.2783
					6.048	80.5285	21.4211
					6.0912	80.6157	21.3343
					6.1344	80.7638	21.0848
					6.1776	80.6361	21.2208
					6.2208	80.8284	21.5064
					6.264	80.7698	21.6183
					6.3072	80.6485	21.8249
					6.3504	80.526	22.1401
					6.3936	80.2235	22.3423
					6.4368	80.4928	23.0742
					6.48	80.6657	23.6705
					6.5232	80.591	23.6675
					6.5664	80.813	23.804
					6.6096	80.868	23.6281
					6.6528	80.9896	23.6203
					6.696	81.2987	23.3417
					6.7392	81.325	23.179
					6.7824	81.0623	23.3773
					6.8256	80.9416	23.1095
					6.8688	81.0251	22.9412
					6.912	80.7677	22.9026
					6.9552	80.9304	23.0053
					6.9984	80.9901	22.9566
					7.0416	81.2409	22.8604
					7.0848	81.3324	22.8641
					7.128	81.3456	22.7941
					7.1712	81.3674	22.6628
					7.2144	81.298	22.6894
					7.2576	80.5684	22.1658
					7.3008	80.1058	21.9656
					7.344	80.0976	22.073
					7.3872	80.1764	22.1849
					7.4304	80.34	22.5071
					7.4736	80.5018	22.6915
					7.5168	80.3549	22.9902
					7.56	80.548	23.1007
					7.6032	80.7798	23.279
					7.6464	80.6929	23.7063
					7.6896	80.5721	23.9789
					7.7328	80.9659	24.0831
					7.776	80.7292	24.1585
					7.8192	80.6925	24.1872
					7.8624	80.4919	24.0657
					7.9056	80.4378	23.939
					7.9488	80.8842	23.6498
					7.992	81.1259	23.5477
					8.0352	81.7026	23.204
					8.0784	82.1918	23.0871
					8.1216	82.486	23.126
					8.1648	82.5638	23.2137
					8.208	82.4811	23.3067
					8.2512	82.4203	23.5041
					8.2944	82.3231	23.7092
					8.3376	82.2681	23.9636
					8.3808	82.8141	23.6938
					8.424	83.277	23.3857
					8.4672	83.5255	23.418
					8.5104	84.3106	23.6178
					8.5536	84.2692	23.5885
					8.5968	84.4533	23.9112
					8.64	84.8221	24.1866
					8.6832	85.1895	24.4522
					8.7264	85.6414	24.7358
					8.7696	85.8153	24.9532
					8.8128	86.2368	26.0768
					8.856	86.3205	25.885
					8.8992	86.3509	26.021
					8.9424	86.5089	26.0531
					8.9856	85.5444	24.3699
					9.0288	86.3345	24.9975
					9.072	86.1998	24.986
					9.1152	85.2906	23.5745
					9.1584	84.7391	22.7856
					9.2016	84.3142	22.3315
					9.2448	84.2087	22.4156
					9.288	84.3407	22.3741
					9.3312	83.6354	23.0302
					9.3744	83.5642	22.9602
					9.4176	82.808	24.6612
					9.4608	83.0464	25.4916
					9.504	82.9696	25.9014
					9.5472	82.7042	27.6806

## Sheet: Fig2C
Molarity of external solution (Osm/Kg)	Elastic strain of lateral CW					Molarity of external solution (Osm/Kg)		0.112333	0.321	0.529667	0.775333	1.021	1.3085	1.596	Photoablation
	mean	std
0.112333	0	0			Elastic strain of lateral CW			0	0.0656455	0.106607	0.27385	0.296483	0.165159	0.0822467	0.252458
0.321	0.05022	0.024234													0.270464
0.529667	0.132679	0.04914													0.128311
0.775333	0.17902	0.089441
1.021	0.201394	0.078607													0.130242
1.3085	0.184489	0.064558							0.110809	0.169146	0.100493	0.372631	0.116842	0.188012	0.191002
1.596	0.17884	0.04912
Photoablation	0.180566	0.068965
															0.297514
									0.0632432	0.232762	0.203316	0.292981	0.103773	0.0960992
															0.15244
															0.147632
									0.0448697	0.152191	0.278406	0.195223		0.15156
															0.344425
									0.0751731	0.195438	0.245408	0.215826	0.225056	0.154242	0.201906
															0.241652
															0.155457
															0.201323
									0.0278731	0.146826	0.200085	0.224911	0.281143	0.182115	0.134963
															0.139292
															0.0723979
															0.127065
									0.0625907	0.0944366	0.0427137	0.251939	0.129134	0.214349	0.0709237
															0.136952
															0.136952
															0.247681
															0.12449
									0.0306911	0.17862	0.271922	0.174915	0.228141	0.216703	0.0814867
															0.206602
															0.273792
															0.199207
										0.104316	0.127344	0.0704752	0.125226	0.15368	0.208652
									0.0503476	0.0407947	0.234845	0.17165	0.191972	0.235616
									0.0589065	0.094671	0.223924	0.235994	0.222931	0.185501
									0.0236027	0.131092	0.103343	0.194063	0.111064	0.162917
									0.0535881	0.0951682	0.0216108	0.233865	0.200766	0.202899
									0.0350312	0.15087		0.0523029	0.310498	0.184557
									0.0569823	0.0972526		0.182958	0.171133	0.2721
									0.0394475			0.0839313
									0.074272			0.11045
									0.0196803			0.224889
									0.0112143			0.209133
												0.233268

## Sheet: Fig2D
Tip	2-6µm	6-10µm	10-14µm		CW thickness (nm)
		151.745	153.693
	118.538	73.7291	114.017
	71.0402
86.0092		49.234	43.3157
	137.41
52.4873		86.9865	95.2406
	64.5485	77.9368	68.015
68.7218	68.578
74.6669
136.821
		75.0587	76.2671
68.8929	66.6013	56.7224	58.7621
108.075	48.9594
			52.1658
77.9717	40.6724	100.714
72.0393	108.577	137.47
75.6933	88.4102	42.0976	57.0076
89.1452	76.6797	107.492	93.3691
	110.3	71.8561	100.046
140.63	61.7667	103.519	113.043
75.3548	88.0265
41.0124		60.6342	85.8665
51.523	56.2231	84.6189	111.62
62.0784	81.0133
55.83		105.778
102.034	91.8008
48.4764
76.1486		85.2525	64.3413
	77.4943	96.7719	78.6635
	88.7566	76.8749
78.6053	61.7845	83.6486
49.4322	73.5229
58.1901		58.827	103.141
48.361	60.9281	96.6214	30.0707
48.8013	103.883	69.4865	71.1994
	70.4603
		64.0152	40.4395
92.6186	71.8019	97.0979	125.222
65.4156	76.7131
75.6288		84.1014
81.182	108.818
		85.1181
105.781	87.7768
58.5944
65.3448
43.533		86.4026	89.1851
	75.9067
112.427		101.582	101.529
108.527	117.619
75.2497		89.2456	99.3849
	73.2883	64.5176	87.8537
74.8918	65.1714	111.724	130.193
58.857	82.8056
129.181
95.3747
		44.6421	48.4049
	44.904	85.0215	112.776
92.5511	78.1013
76.4281		79.9368	69.6516
	87.1543	108.496	72.967
59.9986	119.73
74.0598
		62.174	88.2321
	64.756	103.923	102.855
69.6629	71.132	62.4405	41.8693
84.8607	51.9357
85.0999		88.7173	85.9508
64.1175	91.3948
57.3074		76.1409
	75.2426
106.412
32.2813		61.9646	71.7038
86.6429
		88.5311	77.4865
108.06	90.742	61.7407	92.621
38.7466	53.8561	80.4232
62.4862	68.1783
76.9253
		117.948	100.38
72.9863	80.0054

## Sheet: Fig2E
Tip	2-6µm	6-10µm	10-14µm		CW Young's modulus (Mpa)
89.7819	306.387	298.565	357.255
51.8232	87.1084	130.077	238.14
27.9705	80.4456	127.82	89.8015
86.2255	83.7533	99.7043	295.068
51.0461	123.792	152.837	97.5333
71.5467	188.695	348.323	256.332
29.4317	274.84	189.505	133.598
20.7995	95.0261	231.457
31.7924	64.6638	68.4533
58.3145		57.1378
62.4057
39.4822
138.13
85.4775
23.747
51.5583
133.705
25.8865
188.893
7.9391
64.9001

## Sheet: Fig2F
Tip	2-6µm	6-10µm	10-14µm		CW surface modulus (N/m)
	13.758	13.3286	17.2929
4.7963
2.13774
	7.59188	10.398	16.5868
5.17341	9.6318	13.868
3.78047
2.0503
1.76506
2.70553
3.73898	7.65463	8.84551	7.71852
3.57631
	9.31446	11.6371
4.20139
4.45902
		21.5837	21.1575
7.40602
5.57139	17.1226	16.7771	7.55752
5.18063	14.8018	14.2904	23.7417
11.8032	6.47873	5.50524
0.610718
4.73683	5.17346	6.73929	13.4106

## Sheet: Fig3B
s (µm)	I	h (nm)	fit I	fit h
-10.908	5.27547	56.582	10	68.3378
-10.854	5.49253	56.253	10	68.3378
-10.8	4.78546	50.8071	10	68.3378
-10.746	4.04535	49.208	10	68.3378
-10.692	2.09147	49.5994	10	68.3378
-10.638	0.533127	46.2897	10	68.3378
-10.584	0.310024	48.5347	10	68.3378
-10.53	0	49.969	10	68.3378
-10.476	0.66443	52.3871	10	68.3378
-10.422	1.95881	52.2732	10	68.3378
-10.368	2.44372	53.1089	10	68.3378
-10.314	2.94956	52.2987	10	68.3378
-10.26	2.7453	52.3903	10	68.3378
-10.206	1.67458	53.3053	10	68.3378
-10.152	1.73248	53.6944	10	68.3378
-10.098	2.47052	54.406	10	68.3378
-10.044	1.82732	55.5999	10	68.3378
-9.99	3.12129	56.5451	10	68.3378
-9.936	3.75594	56.2425	10	68.3378
-9.882	4.3216	57.0302	10	68.3378
-9.828	4.28376	58.1008	10	68.3378
-9.774	4.5126	57.6956	10	68.3378
-9.72	4.11052	57.5565	10	68.3378
-9.666	4.27571	57.4882	10	68.3378
-9.612	3.66088	58.2154	10	68.3378
-9.558	3.37923	58.4558	10	68.3378
-9.504	3.81439	59.6731	10	68.3378
-9.45	4.08832	61.8586	10	68.3378
-9.396	2.73056	63.2577	10	68.3378
-9.342	2.81912	63.6888	10	68.3378
-9.288	3.18842	64.9128	10	68.3378
-9.234	2.55097	65.1165	10	68.3378
-9.18	1.72711	65.935	10	68.3378
-9.126	3.28075	66.6375	10	68.3378
-9.072	3.15253	68.5579	10	68.3378
-9.018	3.34423	68.371	10	68.3378
-8.964	4.32887	68.4941	10	68.3378
-8.91	4.84812	69.5063	10	68.3378
-8.856	4.51774	70.7187	10	68.3378
-8.802	5.25947	71.6378	10	68.3378
-8.748	6.18554	71.5223	10	68.3378
-8.694	6.7919	70.8732	10	68.3378
-8.64	6.62963	69.7696	10	68.3378
-8.586	7.21227	68.3046	10	68.3378
-8.532	7.40074	66.7216	10	68.3378
-8.478	6.6745	64.7246	10	68.3378
-8.424	6.46886	62.2654	10	68.3378
-8.37	6.08831	60.1911	10	68.3378
-8.316	5.0172	58.9826	10	68.3378
-8.262	4.62517	57.013	10	68.3378
-8.208	5.06565	56.2068	10	68.3378
-8.154	6.16016	55.1038	10	68.3378
-8.1	7.73572	53.1007	10	68.3378
-8.046	10.111	48.6734	10	68.3378
-7.992	11.6783	47.5053	10	68.3378
-7.938	11.5094	48.0723	10	68.3378
-7.884	12.1037	48.6348	10	68.3378
-7.83	12.7809	48.2403	10	68.3378
-7.776	13.4783	49.0458	10	68.3378
-7.722	14.0045	49.758	10.0001	68.3378
-7.668	16.7731	51.3506	10.0001	68.3378
-7.614	17.6271	52.393	10.0001	68.3378
-7.56	17.7518	53.1146	10.0001	68.3378
-7.506	16.9517	52.941	10.0001	68.3378
-7.452	14.9323	53.1547	10.0002	68.3378
-7.398	12.9694	52.4682	10.0002	68.3378
-7.344	9.99529	53.2142	10.0002	68.3378
-7.29	8.27796	52.0052	10.0003	68.3378
-7.236	7.69548	52.9553	10.0004	68.3378
-7.182	8.56456	52.5999	10.0004	68.3378
-7.128	9.01731	51.7276	10.0005	68.3378
-7.074	10.2498	53.4772	10.0006	68.3378
-7.02	12.0479	56.4458	10.0008	68.3378
-6.966	12.7678	57.8077	10.0009	68.3378
-6.912	12.9234	56.6922	10.0011	68.3378
-6.858	12.2545	56.865	10.0013	68.3378
-6.804	12.5018	56.4302	10.0015	68.3378
-6.75	10.3633	56.466	10.0018	68.3378
-6.696	9.38613	57.0639	10.0021	68.3378
-6.642	9.70061	58.1162	10.0025	68.3378
-6.588	9.54157	60.5515	10.003	68.3378
-6.534	9.46027	60.6326	10.0035	68.3378
-6.48	9.93773	61.0376	10.0041	68.3378
-6.426	10.1726	62.9567	10.0049	68.3378
-6.372	9.24514	64.5051	10.0057	68.3378
-6.318	9.58259	64.8936	10.0067	68.3378
-6.264	8.24225	66.0318	10.0079	68.3378
-6.21	7.98735	66.9215	10.0092	68.3378
-6.156	6.85189	68.5389	10.0108	68.3378
-6.102	7.54903	70.6466	10.0126	68.3378
-6.048	7.38234	71.552	10.0147	68.3378
-5.994	8.79705	71.4021	10.0171	68.3378
-5.94	9.58432	71.4934	10.0199	68.3378
-5.886	9.85245	73.7772	10.0232	68.3378
-5.832	11.3254	73.5144	10.0269	68.3378
-5.778	10.5384	74.6081	10.0312	68.3378
-5.724	10.4807	74.2228	10.036	68.3378
-5.67	9.88095	75.1741	10.0417	68.3378
-5.616	11.1502	73.6952	10.0481	68.3378
-5.562	9.59642	71.765	10.0554	68.3378
-5.508	10.5048	72.0675	10.0638	68.3378
-5.454	11.3637	72.5768	10.0734	68.3378
-5.4	12.3135	71.6164	10.0842	68.3378
-5.346	12.7774	70.1464	10.0966	68.3378
-5.292	12.3566	69.2322	10.1106	68.3378
-5.238	12.3312	69.7489	10.1265	68.3378
-5.184	10.6041	69.9484	10.1444	68.3378
-5.13	10.9812	69.7912	10.1647	68.3378
-5.076	11.5654	69.9929	10.1876	68.3378
-5.022	11.7735	68.9283	10.2133	68.3378
-4.968	12.2709	67.1773	10.2423	68.3377
-4.914	13.0849	67.7346	10.2749	68.3377
-4.86	13.1467	66.4681	10.3114	68.3377
-4.806	13.9085	66.2773	10.3522	68.3377
-4.752	16.5161	66.7996	10.398	68.3376
-4.698	18.2767	64.8643	10.449	68.3376
-4.644	19.7552	63.5694	10.5059	68.3375
-4.59	21.0833	63.0949	10.5693	68.3374
-4.536	21.4135	63.1116	10.6398	68.3373
-4.482	20.5061	61.9605	10.718	68.3372
-4.428	20.9611	61.2341	10.8047	68.337
-4.374	20.9979	60.5299	10.9007	68.3367
-4.32	20.0262	61.0995	11.0067	68.3364
-4.266	19.2237	60.0299	11.1238	68.336
-4.212	18.3421	59.2084	11.2527	68.3354
-4.158	17.3779	59.2432	11.3947	68.3348
-4.104	16.6027	57.5425	11.5506	68.3339
-4.05	19.1471	55.1524	11.7216	68.3328
-3.996	20.9825	56.4461	11.909	68.3315
-3.942	24.7087	55.7175	12.1139	68.3297
-3.888	28.1798	55.9817	12.3376	68.3276
-3.834	32.285	57.6519	12.5816	68.3249
-3.78	32.7675	54.6569	12.8473	68.3216
-3.726	35.2097	55.6567	13.1361	68.3174
-3.672	35.3374	55.3058	13.4496	68.3124
-3.618	34.9561	53.3171	13.7893	68.3061
-3.564	33.6695	54.5408	14.1569	68.2984
-3.51	35.2845	55.6687	14.5541	68.2891
-3.456	33.2205	54.1952	14.9825	68.2777
-3.402	32.3959	55.5547	15.444	68.264
-3.348	30.776	54.4475	15.9403	68.2474
-3.294	29.7231	54.4907	16.4731	68.2274
-3.24	27.202	55.678	17.0443	68.2035
-3.186	27.6869	56.053	17.6557	68.1749
-3.132	26.3306	56.3395	18.309	68.141
-3.078	25.597	60.1053	19.0059	68.1008
-3.024	26.1882	60.6419	19.7483	68.0533
-2.97	26.3443	58.7637	20.5378	67.9974
-2.916	26.1366	61.4297	21.3759	67.932
-2.862	27.4112	63.8004	22.2643	67.8556
-2.808	30.1877	61.1719	23.2044	67.7668
-2.754	32.2194	66.3056	24.1976	67.6639
-2.7	32.8215	63.9502	25.245	67.5452
-2.646	34.5528	67.9055	26.3478	67.4086
-2.592	37.3123	68.8544	27.5069	67.2523
-2.538	37.395	69.1677	28.7232	67.0738
-2.484	36.9764	68.3666	29.9972	66.8711
-2.43	38.5369	71.8857	31.3293	66.6415
-2.376	37.5676	72.4769	32.7197	66.3827
-2.322	37.3437	74.3082	34.1684	66.0919
-2.268	38.5143	75.9128	35.675	65.7666
-2.214	40.0106	76.6252	37.2392	65.4042
-2.16	41.4121	77.3447	38.8599	65.0019
-2.106	42.5493	76.8262	40.5362	64.5573
-2.052	43.5772	73.6358	42.2667	64.0679
-1.998	43.9932	73.3518	44.0496	63.5314
-1.944	45.0657	74.2825	45.883	62.9457
-1.89	46.8106	72.5871	47.7645	62.3091
-1.836	49.5684	70.0477	49.6915	61.6202
-1.782	51.4359	70.7015	51.6611	60.8777
-1.728	52.6073	67.7264	53.67	60.0811
-1.674	52.0833	66.6005	55.7144	59.2304
-1.62	50.1723	63.4324	57.7906	58.3259
-1.566	49.6313	61.8747	59.8943	57.3686
-1.512	47.4708	59.5108	62.0209	56.3605
-1.458	46.9773	57.537	64.1656	55.3038
-1.404	46.9667	53.4625	66.3234	54.2018
-1.35	48.7956	49.081	68.4887	53.0584
-1.296	48.4825	45.4901	70.656	51.8782
-1.242	53.6345	44.6642	72.8196	50.6667
-1.188	59.3223	42.9171	74.9733	49.43
-1.134	62.8749	41.4345	77.111	48.1751
-1.08	66.8279	40.1314	79.2263	46.9095
-1.026	72.2511	40.166	81.3128	45.6414
-0.972	72.7555	40.9878	83.3639	44.3793
-0.918	74.9647	39.5342	85.3731	43.1324
-0.864	80.6173	38.2418	87.3337	41.9101
-0.81	85.8895	34.2017	89.2392	40.722
-0.756	90.1451	31.6725	91.0831	39.578
-0.702	94.8366	31.6811	92.859	38.4876
-0.648	97.5846	30.7828	94.5605	37.4605
-0.594	99.8195	29.7267	96.1815	36.5059
-0.54	101.644	30.3616	97.7162	35.6325
-0.486	102.254	29.6044	99.1587	34.8486
-0.432	103.098	31.0986	100.504	34.1616
-0.378	101.939	30.9919	101.746	33.5782
-0.324	101.762	32.8566	102.882	33.1043
-0.27	101.107	37.2992	103.905	32.7444
-0.216	102.457	35.3313	104.813	32.5022
-0.162	106.179	36.7617	105.601	32.3801
-0.108	109.917	38.2693	106.268	32.3794
-0.054	114.26	39.557	106.809	32.5001
0	116.928	39.2612	107.223	32.7409
0.054	119.941	36.6107	107.508	33.0994
0.108	121.123	39.2551	107.663	33.5721
0.162	123.154	39.0634	107.688	34.1542
0.216	122.114	41.5754	107.582	34.84
0.27	122.898	43.9858	107.346	35.6229
0.324	121.211	41.8042	106.981	36.4953
0.378	119.295	43.0456	106.487	37.449
0.432	117.425	45.1296	105.868	38.4754
0.486	117.189	43.4069	105.125	39.565
0.54	115.556	44.6922	104.262	40.7085
0.594	114.828	43.4687	103.282	41.8961
0.648	113.007	44.7138	102.189	43.118
0.702	113.844	44.8389	100.986	44.3647
0.756	110.945	42.7097	99.6792	45.6267
0.81	109.153	45.4262	98.2729	46.8948
0.864	103.381	44.8757	96.7725	48.1605
0.918	98.1211	43.9947	95.1834	49.4156
0.972	88.8432	44.5529	93.5117	50.6525
1.026	83.4874	46.2631	91.7632	51.8643
1.08	77.5358	49.0446	89.9443	53.0449
1.134	75.7553	45.1866	88.0613	54.1888
1.188	72.7543	49.3689	86.1207	55.2913
1.242	71.7752	50.5696	84.1291	56.3485
1.296	69.5734	51.3273	82.0931	57.3573
1.35	69.7529	53.4867	80.0192	58.3151
1.404	68.6147	52.9075	77.9141	59.2202
1.458	68.862	52.2266	75.7841	60.0716
1.512	68.7866	54.3005	73.6357	60.8688
1.566	69.8012	55.1042	71.4752	61.6119
1.62	67.2668	55.6465	69.3086	62.3015
1.674	65.772	57.6399	67.1418	62.9386
1.728	63.7657	59.3032	64.9805	63.5249
1.782	60.788	62.1722	62.8303	64.0619
1.836	55.0755	63.1189	60.6963	64.5519
1.89	51.7106	64.597	58.5834	64.997
1.944	47.8102	67.0258	56.4963	65.3997
1.998	44.0149	67.9325	54.4393	65.7626
2.052	40.7187	67.0957	52.4165	66.0883
2.106	38.5007	70.0198	50.4317	66.3795
2.16	35.2175	73.3594	48.4882	66.6387
2.214	33.0813	72.6655	46.5891	66.8686
2.268	31.3207	74.2388	44.7373	67.0716
2.322	30.1078	73.7503	42.935	67.2503
2.376	30.637	75.6028	41.1845	67.4069
2.43	32.9658	77.3653	39.4875	67.5437
2.484	34.6487	79.2702	37.8456	67.6626
2.538	34.1424	81.3674	36.2599	67.7657
2.592	34.1922	83.3646	34.7315	67.8547
2.646	33.2417	85.4966	33.2608	67.9312
2.7	30.4305	85.6977	31.8483	67.9967
2.754	28.312	86.6174	30.4942	68.0527
2.808	27.5402	85.5011	29.1983	68.1003
2.862	27.1589	84.7899	27.9602	68.1406
2.916	26.3023	85.2843	26.7796	68.1746
2.97	24.9292	84.0162	25.6556	68.2032
3.024	25.2464	82.8654	24.5873	68.2272
3.078	25.4577	85.5615	23.5738	68.2472
3.132	24.1169	84.1035	22.6138	68.2638
3.186	25.548	84.0104	21.706	68.2776
3.24	30.3384	85.0241	20.849	68.289
3.294	32.9519	82.9429	20.0413	68.2983
3.348	37.0386	85.689	19.2813	68.306
3.402	41.907	85.2291	18.5674	68.3123
3.456	44.3647	87.2018	17.8978	68.3174
3.51	42.2403	87.9799	17.2708	68.3215
3.564	40.279	86.833	16.6846	68.3249
3.618	37.3858	86.1423	16.1375	68.3276
3.672	35.2576	86.0585	15.6276	68.3297
3.726	34.3506	85.8786	15.1531	68.3314
3.78	33.0334	84.5871	14.7124	68.3328
3.834	31.6049	83.9291	14.3036	68.3339
3.888	29.1525	83.6321	13.925	68.3348
3.942	25.5606	83.1076	13.5749	68.3354
3.996	22.0617	82.2142	13.2517	68.336
4.05	19.0196	83.2802	12.9537	68.3364
4.104	17.8662	80.5398	12.6795	68.3367
4.158	16.6244	79.1075	12.4275	68.337
4.212	15.6067	78.1902	12.1962	68.3372
4.266	13.8561	76.2178	11.9843	68.3373
4.32	14.3562	75.2134	11.7905	68.3374
4.374	12.0985	72.7071	11.6134	68.3375
4.428	11.8714	71.0293	11.4519	68.3376
4.482	11.9135	67.2385	11.3048	68.3376
4.536	11.5322	67.1919	11.1711	68.3377
4.59	11.2011	67.1008	11.0496	68.3377
4.644	12.0508	65.8477	10.9395	68.3377
4.698	13.7187	66.0866	10.8399	68.3377
4.752	15.2362	66.3817	10.7497	68.3378
4.806	15.9188	66.4896	10.6684	68.3378
4.86	16.9246	65.7307	10.5951	68.3378
4.914	18.5331	66.1536	10.5291	68.3378
4.968	19.0629	67.2319	10.4698	68.3378
5.022	19.659	68.9934	10.4166	68.3378
5.076	20.2147	66.6316	10.3689	68.3378
5.13	19.8002	67.668	10.3263	68.3378
5.184	19.1998	67.9919	10.2882	68.3378
5.238	17.3916	69.0387	10.2542	68.3378
5.292	14.321	68.8587	10.2239	68.3378
5.346	11.252	70.531	10.1969	68.3378
5.4	10.538	71.4888	10.173	68.3378
5.454	10.6072	73.3748	10.1518	68.3378
5.508	11.4281	75.0398	10.133	68.3378
5.562	12.9829	73.3632	10.1164	68.3378
5.616	15.1782	75.4627	10.1017	68.3378
5.67	14.7766	75.7404	10.0887	68.3378
5.724	12.4915	75.2172	10.0773	68.3378
5.778	10.6961	75.2187	10.0673	68.3378
5.832	8.87396	74.4223	10.0585	68.3378
5.886	7.43436	75.458	10.0508	68.3378
5.94	8.37637	75.144	10.044	68.3378
5.994	9.13777	74.8888	10.0381	68.3378
6.048	9.54115	72.6136	10.0329	68.3378
6.102	11.3817	74.6848	10.0284	68.3378
6.156	12.4823	74.8683	10.0245	68.3378
6.21	13.0274	75.8244	10.0211	68.3378
6.264	13.5678	75.4624	10.0182	68.3378
6.318	14.4164	76.4034	10.0156	68.3378
6.372	13.3276	76.0847	10.0134	68.3378
6.426	12.5791	75.4584	10.0114	68.3378
6.48	13.376	72.7528	10.0098	68.3378
6.534	14.147	71.6333	10.0084	68.3378
6.588	14.2912	72.3336	10.0071	68.3378
6.642	15.437	70.6972	10.0061	68.3378
6.696	15.6585	70.9731	10.0052	68.3378
6.75	12.2661	70.6873	10.0044	68.3378
6.804	10.8511	71.8798	10.0037	68.3378
6.858	9.8243	73.7368	10.0032	68.3378
6.912	7.90226	74.2009	10.0027	68.3378
6.966	7.61008	74.2297	10.0023	68.3378
7.02	7.00752	72.8073	10.0019	68.3378
7.074	5.43459	73.6147	10.0016	68.3378
7.128	4.34125	72.6836	10.0014	68.3378
7.182	3.49154	72.3688	10.0011	68.3378
7.236	4.0909	71.4557	10.0009	68.3378
7.29	4.87638	70.9234	10.0008	68.3378
7.344	6.00328	71.1627	10.0007	68.3378
7.398	6.0364	71.0337	10.0006	68.3378
7.452	6.51682	69.4326	10.0005	68.3378
7.506	4.5699	71.5816	10.0004	68.3378
7.56	4.12239	71.6321	10.0003	68.3378
7.614	3.23572	71.4661	10.0003	68.3378
7.668	3.54851	71.3858	10.0002	68.3378
7.722	3.89981	69.9226	10.0002	68.3378
7.776	5.46343	68.5766	10.0001	68.3378
7.83	6.03203	67.1056	10.0001	68.3378
7.884	7.04164	66.8023	10.0001	68.3378
7.938	6.12811	66.3888	10.0001	68.3378
7.992	5.35294	64.7673	10.0001	68.3378
8.046	4.34506	65.7467	10.0001	68.3378
8.1	2.62098	66.1762	10	68.3378
8.154	1.30698	65.9774	10	68.3378
8.208	0.768678	65.6733	10	68.3378
8.262	1.05341	65.9092	10	68.3378
8.316	1.17994	65.6149	10	68.3378
8.37	3.31574	65.385	10	68.3378
8.424	5.74369	66.2289	10	68.3378
8.478	7.284	66.8575	10	68.3378
8.532	7.073	67.2338	10	68.3378
8.586	7.88508	68.3949	10	68.3378
8.64	7.80414	69.5397	10	68.3378
8.694	6.70262	70.2308	10	68.3378
8.748	6.29758	72.4004	10	68.3378
8.802	6.71088	74.6655	10	68.3378
8.856	5.8697	74.7378	10	68.3378
8.91	4.72575	73.812	10	68.3378
8.964	4.52113	73.6209	10	68.3378
9.018	7.3633	74.5362	10	68.3378
9.072	9.90344	74.927	10	68.3378
9.126	12.376	74.5518	10	68.3378
9.18	13.8178	73.2628	10	68.3378
9.234	13.5661	72.6057	10	68.3378
9.288	12.5619	73.6055	10	68.3378
9.342	10.6909	74.1998	10	68.3378
9.396	8.54695	73.5036	10	68.3378
9.45	8.57051	72.7423	10	68.3378
9.504	9.12831	72.7804	10	68.3378
9.558	8.21295	73.4834	10	68.3378
9.612	9.98749	74.8637	10	68.3378
9.666	10.6978	74.5217	10	68.3378
9.72	10.9374	74.2315	10	68.3378
9.774	12.2085	75.4707	10	68.3378
9.828	13.9204	74.0215	10	68.3378
9.882	14.1423	75.5195	10	68.3378
9.936	13.5238	75.2785	10	68.3378
9.99	13.9966	74.8625	10	68.3378
10.044	13.5861	75.5105	10	68.3378
10.098	12.2808	76.2427	10	68.3378
10.152	10.7976	76.4767	10	68.3378
10.206	11.186	78.4197	10	68.3378
10.26	7.82594	78.697	10	68.3378
10.314	5.13429	76.724	10	68.3378
10.368	5.33378	75.9203	10	68.3378
10.422	5.1466	77.2454	10	68.3378
10.476	4.70732	76.5887	10	68.3378
10.53	6.37617	73.6885	10	68.3378
10.584	7.90011	70.0782	10	68.3378
10.638	5.27268	67.3343	10	68.3378
10.692	4.35622	68.6743	10	68.3378
10.746	3.99541	61.4262	10	68.3378
10.8	2.82116	52.9011	10	68.3378
10.854	4.78109	55.9964	10	68.3378

## Sheet: Fig3D
myoV-mCherry	h			chsB-mCherry	h			rabE-mCherry	h
0.97928	2.932			3.0459	0.91643			2.5606	1.2653
0.91322	2.4956			4.9797	1.9138			3.4092	2.0644
0.90746	1.4738			3.0853	1.4074			3.8711	4.646
2.7507	3.6949			2.2776	4.0106			2.09521	1.38919
1.0536	2.3794			3.4025	2.8702			1.95523	0.960247
				3.4763	2.1877			1.746	1.3946
				2.6552	2.6907			1.2146	3.6346
								1.5374	0.74237
								1.6491	3.5836
								1.4989	1
								1.8681	1.2622
								2.1734	3.1216
								1.9996	2.6839

[truncated: 37 more sheets: Fig3E, Fig3G, Fig4B, Fig4C, FIG 5 C, Fig5 D, Fig5 G, FIG 5 I, Fig6B, Fig6C, Fig6D, Fig6E, Fig6F, Fig6G, FIG6 H I J, FigS1B, FigS1C, FigS1D, FigS1E, FigS1F …]
